# Supplementary material for: High throughput sequencing provides exact genomic locations of inducible prophages and accurate phage-to-host ratios in gut microbial strains
Source: Microbiome. 2021 Mar 29;9:77. doi: 10.1186/s40168-021-01033-w (PMC8008629; doi:10.1186/s40168-021-01033-w)
Supplement: Supplementary file 3 — Additional file 2: Supplementary Table S1. Similar OPR counts at the attL and attR sites verify an origin of sequencing reads from circularised phage genomes. Supplementary Table S2. Collection of strains and microbiota community used in this study. Supplementary Table S3. Homologous core sequences of the attachment sites of induced prophages. Supplementary Table S4. Packaging site and its location in the lysogenic host genome. [file 40168_2021_1033_MOESM2_ESM.xlsx]

## Sheet: Supplementary Table S1
Supplementary Table S1: Similar OPR counts at the attL and attR sites verify an origin of sequencing reads from circularised phage genomes.
Prophage	genome range	mean attL counts	genome range	mean attR counts
p22 control	1212487 - 1215487	0.037	1254256 - 1257256	0.037
p22 induced	1212487 - 1215487	5.599	1254256 - 1257256	5.599
Fels-1 control	1847958 - 1850958	0.006	1890688 - 1893688	0.006
Fels-1 induced	1847958 - 1850958	0.965	1890688 - 1893688	0.965
Fels-2 control	3729745 - 3732745	0.001	3762775 - 3765775	0.001
Fels-2 induced	3729745 - 3732745	0.194	3762775 - 3765775	0.194
Similar mean counts of OPRs in genomic regions surrounding attL and attR sites (att +/- three times the mean sequencing library insert size) of S. Tm LT2p22 prophages verify that the OPRs originated from induced prophage genomes that are circularised and/or concatenated during replication (control n=3, induced n=3).

## Sheet: Supplementary Table S2
Supplementary Table S2: Collection of strains and microbiota community used in this study.
Strain names	DSM no.	NCBI name	NCBI - Genbank accession no.	Growth time (days)	ENA accession no. (control)	ENA accession no. (mitomycin C-induced)	ENA accession no. (enriched virions)	ENA accession no. (Oxford Nanopore)	ENA accession no. (genome assembly)
Bifidobacterium animalis subsp. animalis YL2	26074	Bifidobacterium animalis subsp. animalis strain YL2	CP015407.2	2020-02-01	ERS5040349 (SAMEA7279747)	ERS5040352 (SAMEA7279750)	---	---	---
					ERS5040350 (SAMEA7279748)	ERS5040353 (SAMEA7279751)
					ERS5040351 (SAMEA7279749)	ERS5040354 (SAMEA7279752)
Acutalibacter muris KB18	26090	Hungateiclostridiaceae bacterium KB18	CP015400.2	2020-07-03	ERS5040343 (SAMEA7279741)	ERS5040346 (SAMEA7279744)	---	---	---
					ERS5040344 (SAMEA7279742)	ERS5040347 (SAMEA7279745)
					ERS5040345 (SAMEA7279743)	ERS5040348 (SAMEA7279746)
Bacteroides caecimuris I48	26085	Bacteroides caecimuris strain I48	CP015401.2	2020-02-01	ERS5040331 (SAMEA7279729)	ERS5040334 (SAMEA7279732)	---	---	---
					ERS5040332 (SAMEA7279730)	ERS5040335 (SAMEA7279733)
					ERS5040333 (SAMEA7279731)	ERS5040336 (SAMEA7279734)
Muribaculum intestinale YL27	28989	Muribaculum intestinale strain YL27	CP015402.2	2020-07-03	ERS5040355 (SAMEA7279753)	ERS5040358 (SAMEA7279756)	---	---	---
					ERS5040356 (SAMEA7279754)	ERS5040359 (SAMEA7279757)
					ERS5040357 (SAMEA7279755)	ERS5040360 (SAMEA7279758)
Turicimonas muris YL45	26109	Burkholderiales bacterium YL45	CP015403.2	2020-07-03	ERS5040319 (SAMEA7279717)	ERS5040322 (SAMEA7279720)	---	---	---
					ERS5040320 (SAMEA7279718)	ERS5040323 (SAMEA7279721)
					ERS5040321 (SAMEA7279719)	ERS5040324 (SAMEA7279722)
Clostridium innocuum I46	26113	Erysipelotrichaceae bacterium I46	CP015404.2	2020-02-01	ERS5040325 (SAMEA7279723)	ERS5040328 (SAMEA7279726)	---	---	---
					ERS5040326 (SAMEA7279724)	ERS5040329 (SAMEA7279727)
					ERS5040327 (SAMEA7279725)	ERS5040330 (SAMEA7279728)
Blautia coccoides YL58	26115	Blautia sp. YL58	CP015405.2	2020-02-01	ERS5040301 (SAMEA7279699)	ERS5040304 (SAMEA7279702)	---	---	---
					ERS5040302 (SAMEA7279700)	ERS5040305 (SAMEA7279703)
					ERS5040303 (SAMEA7279701)	ERS5040306 (SAMEA7279704)
Flavonifractor plautii YL31	26117	Flavonifractor plautii strain YL31	CP015406.2	2020-03-01	ERS5040295 (SAMEA7279693)	ERS5040298 (SAMEA7279696)	---	---	---
					ERS5040296 (SAMEA7279694)	ERS5040299 (SAMEA7279697)
					ERS5040297 (SAMEA7279695)	ERS5040300 (SAMEA7279698)
Lactobacillus reuteri I49	32035	Lactobacillus reuteri strain I49	NZ_CP015408.2	2020-02-01	ERS5040337 (SAMEA7279735)	ERS5040340 (SAMEA7279738)	---	---	---
					ERS5040338 (SAMEA7279736)	ERS5040341 (SAMEA7279739)
					ERS5040339 (SAMEA7279737)	ERS5040342 (SAMEA7279740)
Akkermansia muciniphila YL44	26127	Akkermansia muciniphila strain YL44	CP015409.2	2020-03-02	ERS5040313 (SAMEA7279711)	ERS5040316 (SAMEA7279714)	ERS5037619 (SAMEA7277014)	---	---
					ERS5040314 (SAMEA7279712)	ERS5040317 (SAMEA7279715)
					ERS5040315 (SAMEA7279713)	ERS5040318 (SAMEA7279716)
Enterococcus faecalis KB1	32036	Enterococcus faecalis strain KB1	CP015410.2	2020-02-01	ERS5040289 (SAMEA7279687)	ERS5040292 (SAMEA7279690)	---	---	---
					ERS5040290 (SAMEA7279688)	ERS5040293 (SAMEA7279691)
					ERS5040291 (SAMEA7279689)	ERS5040294 (SAMEA7279692)
Clostridium clostridioforme YL32	26114	Lachnoclostridium sp. YL32	CP015399.2	2020-02-01	ERS5040307 (SAMEA7279705)	ERS5040310 (SAMEA7279708)	---	---	---
					ERS5040308 (SAMEA7279706)	ERS5040311 (SAMEA7279709)
					ERS5040309 (SAMEA7279707)	ERS5040312 (SAMEA7279710)
Salmonella enterica serovar Typhimurium LT2p22	--- (1)	---	---	1	ERS5040367 (SAMEA7279765)	ERS5040370 (SAMEA7279768)	---	ERS5041340 (SAMEA7280740)	ERS5050858 (SAMEA7292288)
					ERS5040368 (SAMEA7279766)	ERS5040371 (SAMEA7279769)
					ERS5040369 (SAMEA7279767)	ERS5040372 (SAMEA7279770)
Escherichia coli HS	--- (1)	Escherichia coli HS	NC_009800.1	1	ERS5040361 (SAMEA7279759)	ERS5040364 (SAMEA7279762)	---	---	---
					ERS5040362 (SAMEA7279760)	ERS5040365 (SAMEA7279763)
					ERS5040363 (SAMEA7279761)	ERS5040366 (SAMEA7279764)
Salmonella enterica serovar Typhimurium SO2	--- (2)	---	CP014356.1	--- (2)	--- (2)	--- (2)	---	---	---
Oligo-MM12 microbiota	--- (1)	---	--- (1)	--- (1)	ERS4992811 (SAMEA7232835)	ERS4992814 (SAMEA7232838)	---	---	---
					ERS4992812 (SAMEA7232836)	ERS4992815 (SAMEA7232839)
					ERS4992813 (SAMEA7232837)	ERS4992816 (SAMEA7232840)
(1) Received by collaborators; (2) Strain was not cultivated in the lab, but the reference genome was downloaded from NCBI for gene abundance calculations and the OPR finder analysis using HTS PE-reads from S. Tm LT2p22 cultures.

## Sheet: Supplementary Table S3
Supplementary Table S3: Homologous core sequences of the attachment sites of induced prophages.
Strain	Phage	Attachment sites	Homologous core sequence
S. Tm LT2p22	p22	attL/attR/attB/attP	5'-ATTCGTAATGCGAAGGTCGTAGGTTCGACTCCTATTATCGGCACCA-3'
	Fels-1	attL/attR/attB/attP	5'-TCCTTTCA-3'
	Fels-2	attL/attR/attB/attP	5'-ATGTAGGAATTTCGGACGCGGGTTCAACTCCCGCCAGCTCCACCAAA-3'
A .muciniphila YL44	YL44 phage 1	attL/attR/attB/attP	5'-CTTAAAATCTGTTGTCCGCAAGGACGTACCGGTTCGAGTCCGGTCGGGGGTACTT-3'
	YL44 phage 2	attL/attB	5'-GGTTTTTCACCTTTCCAGCCTCAAAACAGACAAAAAAGAAGCCCTGTAATCCATTAAAATT ACAGGGTTTAGAAAATTAGTGGCTCCCCCGGTTGGGCTCGAACCAACGACCTAGTGATTAACAG-3'
		attR/attP	5'-GGTTTTTCTCCTTTCCAGCCTTAAAACAGACAAAAAAGAAGCCCTGTAATCCATTAAAATT ACAGGGCTTAGAAAATTAGTGGCTCCCCCGGTTGGGCTCGAACCAACGACCTAGTGATTAACAG-3'
B. coccoides YL58	YL58 phage 1	attL/attR/attB/attP	5'-TTTAAGATATTATTAA-3'
E. coli HS	E. coli HS phage 1	attL/attR/attB/attP	5'-AACAAAAAACCCAT-3'
A. muris KB18	KB18 phage 1	attL/attR/attB/attP	5'-ATGGTGGAGATGGCGG-3'
F. plautii YL31	YL31 phage 1	attL/attR/attB/attP	5'-CCTGGAACCATGCGGTTC-3'
	YL31 phage 2	attL/attR/attB/attP	5'-TTGGTGGAGGAGGGTGGATTCGAACCACCGAAGCGAATCGCAACAGATTTACAGTCTGCC-3'
Core attachment site of YL44 phage 2 contains three SNPs (A->T, C->T and T->C) between attL/attB and attR/attP that are highlighted in bold

## Sheet: Supplementary Table 4
Supplementary Table 4: Packaging site and its location in the lysogenic host genome.
Strain	Phage	Packaging site	Sequence	Position (Start - End)	Source
S. Tm LT2p22	p22	pac	5'-AAGATTTATCTGAAGTCGTTAC-3'	1234423 - 1234444	Casjens S. et al. 1986
	Fels-1	cos	5'-GGGCGGCAGCGG-3'	1865801 - 1865812	Start site analysis/phageTerm
A. muciniphila YL44	YL44 phage 1	pac	---	989278 - multiple ends	phageTerm
	YL44 phage 2	pac	---	2586775 - multiple ends	phageTerm
E. coli HS	E. coli phage 1	cos	5'-GGCGTGGCGGGGATACGAG-3'	926016 - 926034	StartSite analysis/ phageTerm
The packaging site of induced prophages was localised in the host genome by similarity search if the sequence of packaging site was found in the literature. Otherwise, the packaging site was identified by phageTerm and verified by start site analysis for prophages when the ΔPtoH ratio did not resemble a tent-like shape (E. coli HS) or was known to be a lambdoid prophage (Fels-1). For the not list…
