# Supplementary material for: High throughput sequencing provides exact genomic locations of inducible prophages and accurate phage-to-host ratios in gut microbial strains
Source: Microbiome. 2021 Mar 29;9:77. doi: 10.1186/s40168-021-01033-w (PMC8008629; doi:10.1186/s40168-021-01033-w)
Supplement: Supplementary file 4 — Additional file 3. Blautia coccoides YL58 phage 1. Flavonifractor plautii YL31 phage 1. Flavonifractor plautii YL31 phage 2. Salmonella enterica serovar Typhimurium LT2 p22. Salmonella enterica serovar Typhimurium LT2 FELS-1. Salmonella enterica serovar Typhimurium LT2 FELS-2. Escherichia coli HS phage 1. Acutalibacter muris KB18 phage 1. Akkermansia muciniphila YL44 phage 1. Akkermansia muciniphila YL44 phage 1 (assembly virion enrichment). Akkermansia muciniphila YL44 phage 2. Akkermansia muciniphila YL44 phage 2 (assembly virion enrichment) [file 40168_2021_1033_MOESM3_ESM.txt]

>Blautia coccoides YL58 phage 1
TTTAAGATATTATTAAAAAATCAAGCTTTTTACAAATGCAGTAAATACGCAAAAAAACAGTCATAAGCCTTGTAAAATAGGGGTTTGTATGGCATTTAAAAGCGTAAGTTAGATAGTGCGAAATACTAATAATCGGGGGAGGTTAGTCACAAGTTAGTCACAAATTGGAATTTTGATTTTTTCGATTTCGTCTCTTAATTCATCAATAGTCCTATGGCCATATGTTTTGTTCGTCACATCTGTGAAAGCATGTCCCAACAATCTCATTCTATCATTTTCATTTACTTTGTATTTTTCACACAGAGCTGAAAACGTGTGTCTGCAGTCATGAGGAGTGTGCCGATCTATTCCTACGGATTCGAGATAGGCATACATTTTCTTACGAAATGTATTCTTACTGATGGATAATAAACAACCGTCTGAGTTAATACGATTTTCAACCAGAGGGCGTATCGAATGATGTATAGGGACCATGCGATTCTTTCCAGCAGCCGTTTTCACACCACCTCTAAAATATCCATCCAGCAGATTGACTTCCATTGTGTAAAAGGCGGATATCCGGTATCCAGAATAGCACATTATGAGTAGAAATTCTGCTACAGGATGTTCCTTGTCTCTCCACAATGTTTTTAAATCACTTTCAGAAAATGGAACACCATTTTCGTCATCGTCTAAGATATCAACGGACACGTGCGCTGAATAATCCTTGTCGCATAGCTCGTAAATATCTGCATAGGCATACATTTGCTTGTAAAGTGACACTATGAGTTCTTTACTGGCATGCTTTAAAGGGCAGTTTTTGACAACTTCTTGCAAATCATCATGCCTCAGTGAGCGAAATTCCTTTTCGTGCAAAGCAGAGCAATTGAGAAACGCAGCTCTAGTGGATGCTTTTGAAGCATTTGAGTAAGTTCTTTTTCCATCGTTGTATTTCCAACTGTAAAAGCCGTCGTACACTTCTGCAAACGTTTTGCCTGTTTCTTCTGGAGCGATTCCTTTGAACTGGTTATAATCTGATAATATTTTATTTGCCAACTCCTCGAGGCGAGAGGCGTCTTCTGCGTCGGTATTTAGGTCTATAAGCGTGTTTTCGTATCCCGGGTAATAATTCCCTGCCTTGTATGCCGTAAGCACTGTAAAACCCTTAATCCAGGTATCCACATAGCATATGGCTGCTGGGCGGACAGGTACGCCGTTCTCTGTAAATTCGTCCGTTGGCGGATGTACCGCATAGGGATTGCGTCGGCCTTTTCCGAGATAGCGAATTGATCCATAACCATTAGGTAACTTTGGCATTCTTTTTCTTTTGGGCATATTATCATCCTCCTTGTGGTAAAATTAGGTGTAAAAAAGACAGATGGTCTCTTGCCACCTGTCACCGAAGATGATACAATATAGTTGCCAGATTTTGTATCGTCTCTTCGGAGATATTGCCGGTTCCTGTTGGCGCAGGGGCCGGTTTTTTCTTATTCGATATTTATCAACATTAACATACCATCTATGGATTTGTAAGTTAAGAAAGTTGGTGTGCCAAATCTCCAAAAATAAATATTTCCTTTTTTAATTTCGCCATCTTGTCCATAAAAGAGTTCGCCGTGTGTTGTATTTTTCATTTCAGAAAAGTCTGTAGCGAAGAATAATGAAAAGGGAAATTTTGATAGTTCTCCTGTGTATGTTTTAGGAGTGCACATTATTCTTGTATATCCATAGGTTTCTGATGAAAAAACTAATTGATCTGTAGGGATTTTTAAGTCTTGAGATAAATTTCTATATTTTTTTAAATCCAGTTTAATTATACTATTCATTTTTTCAATTTCCGATTTTGCAATGACAATATTTTCTCCATATATATCCATATATGCAAAAGGATGGCTGTTTTTTTGTATATATTTTTTAACTTCTGTATTGACAAGAAAAGGCATACTTTTTAATGAACGCATGTCCTCTGTTGTTACACTTCTTACTATGGAGAGTTCTTTTTCATGATAACTTACAGTATCTTTTTGAACAGGTTTTTTTGATGCTTTAATATTTGACGTAACAGACCTATATTGATTTAATTCTATTTCAGTGAAAATAAATCCTTTTTTTATTAAATAATTTTGTGCTTTTAAGGCTTCCTGTTTCATGCCCAATTTATAGTGCCACGTTATCAACCTGACATAATCTTTTTTTCTCCATACATACCATTTATTTGCAAACATTAGTTCAGTAGATTTCCATAAACAAGCAGAACATAATTCCTTTTTACATTGATTATAAAAAAAACTGGCGTTCATTCTGATGACATAGTCTAGAGAACCAGTAGCGCCGTAACCATCAAAAATATTTGTTGCTTCAAAGTCTGGGACTTTAATAGAACAAATACTATCTACATTTTCCAAATCATATCTTTCCCCGTCAGATATCAAATATCTCGCTCCACGCCAGCCGTCCTCATCCTCTGGTGATACTTTGTATAAAGACCCATTGCTGAAATAAAGTGTTTTATTTATCATATCTATCATAGCTCCAATAATTGTCTTTTTTTAATTTTGAATTCTTCCTCTGTAATTGTTCCTTCATCCAAAAGTAGTTTATACTTTTTAATTTCATCAGCAGCGGATATTGAAGGAGACTCTCTGCGAATATTGCGTCCCGTTTTGAAATTATCAATGGACCTATTTAAAGCATCTATAAACGGTATTATGGTTTGTTTTTGAATATTATCTATCCTGATGGCAGACGCTCCATCTTGAATGGCAATACTACCAAGTAACAGGCCTATTTTATGACCTACGCTATTTATATGATCAAGGGGTATTTCCCTTTGTTTAAGCCCATATATCATTCCCTTATCCAAAAAGATTAAACGCCTATGAGTTAATACAATTAGCCATGTGTTACCGTCAAAAAAACCGGAAGTAAATGAAAGAACAGCTTCGTTATCATCCAATATACTAGGCAGATATCGGATTTCTTTCTTGGTTCCAAAGGTGTCATGAAACGGTATTTTGCTGATATCGTTTAAGATTTGTTCTAGACTTCTCATATTTATCCCCCTTTTAATCGTATTTAAATTTAAAAATTGCACATATTAACACAAAAAAGGTTGGTGTTAATATGAAAATATTGTTGCAGGAAATTATGCGTTCTAAGAGCTTGACCGTCCGGCAAGTATCTATAATGACTGGTGTTCCAAAATCCACTATAGAGGATATAGCAAACGATAGAACATTCCCACGAATTAACACGCTTGAATCGCTTGCTAAGGGGTTAAACGTACGCATTACAGATCTTTTTGACTCTCCTTATAAATAAGTGTCCGAGCGCCCGGACAAATGTCGAAAAAGCGAAATTTTTGTAGCCTCCAATTCGGATATTTGTTATAATAATAGCAGAAGAAAACATATGTTCTTGAAATTGACTTGCTCCTGGTGTATACTCTTAGCAGAATATATGTTCCCACTGCATTATCCGAGAGGGAGGTACTACATATGGATAACAAAGACAAAAAGCAAAAGGATATTGATACTATTAACAAACTACTTGTAAATGCGCCAGAAGATAAGGTTTCAGAATTATTAATGTTGATAAAACAATATCTCCTACAATAACTTATTCTAGAGAGCCAGCTTACTGGCTCTTTTTAAAATTCTCAATATATTGCGTAGCTATTTTTTCGAGTGTTGCTTTACTGGCATCGTCTAATTGCTCATATGTAATAATTAGCGCTTGGATTGCGGATACAATAATGGAATCCTCACCTCTAAGAAGCATACCAGTATACTTCATCAGCTTTTCCTTGTCTGTCAATTGCTCAAACATTTCGCCATCGCCGTCTCTGAGCCAATCTTCATTTACTCCGAATTCTCTGCAAATATCATTTATTACTCTATCAGGAATACCGGTTCTGCCATTTTCGTAATTTGAAATTGCAAATTTAGTCAAATTAATTTTGCTTCCAAAGTCATCCTGCCTTAATTTAAGCTCATTTCTTAAGTATTTTATTCTCTCATTCAATTCCACAAGTTTCACCTCCTTGAAATAACTATACCACAAAAAGTTTTAAAAAGCAACTAAAAAGTCTTGACAAAGTTTTAAAAAGCGATTAAAATGTTTTTATAAGCTACAGAAAGCGAGGTGAAGACAAATGTTTGATTTGGACAATCAGAAAGAGCAGGAAATCAATCGCATTGTTACTATCTTAAAGCAGATAGACCTTCCAGATATCTTGCTCCTGACTAGGGATGCGAATACGTTGTTACTGAGGCAACAAGAGGTTTCCAGACAAGAAGATATTTTAGATAAAAAGGTGACTACTAATAAGAAAGCAGGATGAGGAGGTGTGAAGATGCTGGCCAGGGAAATGTTGCGTGTTAAGAAAAATCAGAGGGTCAGAGAGTTTGTAACAGAAATTTTTGCAGAGTGTGAAAGAAAAGGGTTCACGATTTCCGACATGAAGGACCTTGCTACGATTTTTCCGGAAATAGTAAACGAGGCCATCATATCTGAGGAAGAAAAAACAGTCTTTACTGTTTCTTCAGATATTCAAGAATCTCAGCATAGCAATGCTCATATTCATTGATGAAGCTTCCAAAGTCGTCAGTATATGCAGGAATAATTTTTTCGTGTTTTATTTCCATTTGCATATAGAGAATTGCTAAATCATGAGCACGTTTCTCTTTATCAATCATGCTATTTCTCCTTTCTGGTGTACTCAGTGCTGCAACACCTGTACCTAGATTATAGGAGATTTGGAAGAAAATGTAAATGTTTGTGTCAACAGGAAATGAGGAGGTGATATGAAAATGGAGAACTTATTTAACTCTATTAATATTGATTTATCAAAAAATATCTTCGAGTTAAACGGAAAACGCATAGAGCATGTAAGTGAATTGGAACTATCGTGCGAAGGAGATAACTGGTTCCTGCGCATTACAAAAGATGAGTTCTACACAGGAACCAGAGGGCAAAAAATCATGGAATGAATTTTGAAATAAAATCACTTACCTCGGTAACACCATTTTTAAAACGATTTTCCATATAAATGATGAAATTATCCTGAATCTGGAAACTGCCGTCGATATATTTTTTTATAAAATTGGCGCGTTTGAGCTCATTCAGTGTTTCAGTAATATCTTCAGTAGTCCATGTGGATAAAGATTTGATTTCTTTATAAAAACCGCTTGAAAAATGTTTTGCGCTTGCCTTGGATTGACTGTTTTTACGTTTTTCAAGATAAGTCTTATAAAGGCTACAAGCGAGCTTAGCGGAATCTTTCGATAATTTCATTTCTGTTCTCCCTTCTGTATACTCAGCCTGGCGGGGCCTGTAAGTACATTATAGGAAGGAAAGAATAGAAAATCAAGAAAAGAGGTGATAAATATGCCAAAAGAAATACTAAAGCCGCCAGAGGTAGCCCGTATCCTAGGTGTTTCTCCCCAATATGTAAGGGAACACATCCGCCGCGGAATCTGGAAGTTCGGAGAATGCGTGCCGAAGAAAGTTAGGGGTAAAACAACAGATGAGTTTAATATTTACCGTGCCAAATTTGAAAATCATATTGGCCGAAAGCTTAATGAGGAGGAGATAGTTTGAAGAATGCAACCATAGCCGCCCTAACCGTATTAGCCATTTACGGGGTGGAGCCATACGCGGTGCTGCTGTATGCGGTGACAGTAATCTGTTTATATGCAGTGGAATATTGGATTAGAGAAAACAAAAGGGAGGGTAAAGGATGAAACAAGAGGAATTACAGAAAATATTAGAAGCACACAAGAAATGGATTAACAGTAAAGACGATGGTGTAAGAGCCAACCTGAGAAGAGCCGACCTGGACTTCTCGTGCTGGCCATTGTGGTGCGGAAGTCTTGCAGTCAAGGTGTGCAAGCGTATTGCTGTGCAATTGGCATACCACTTTTGCAGGCTAGATTGTGATGACCCAGAGTATATAGCGGCCCGCAATGCGATACTTGACTTCGCAAATCAGTTCCACCGCGTAGGTGAGTGTGGGAAATTAGAAAAAAGATAAGGAGGAGAAAACACTATGACATTTAAAGAAAAATTGCAACAGGAACATCCGGTATTAGTAAATGAGAAATGGCAGGGGGGATGTAATGGTTGCCCAGAGACATATGGGTACGAAGCAGAAAGCGATTGCCTAGCATTAGATGATGTAACGGACGAAGACAGGGAAAGACTTTGCGCAGAGTGCTGGGACCGGGAAATGCCGGAGGAGGAGAAAGGGGAAAATGAATAATCTGATATTAGATTGTATCGAAGCAATTGAGAACGATATGGATGACGGATATCTGGTAGACGAAGACAGCCGCCTGAAATTTGCCCTTAGATATCTGGCAAACGATGAAGAAATCAGTGAGCTTTACGAACTTATAAAAACTGGAAAAGCCCCTGGCGCCGGGAAGCAATCAGGGACTTGATAAAAATAACTCACTCTAATTATAGAGGGAAAACAGGAGGAAAGTCAAGATGGAAAACAAGATAGAAGTGCCGTTACATGAATATGAAGAGCTGATCAGGGATTCAGAGAAGCTGAGAATCATAGAGGAAAATGTAATATGCACCAGAGGGAACTGTGTTGATAAAAATTTTATCATGCAGGTTATTGGCAGAAAGCATGACTGCATAGAGCCGCCGATACCTATCGTCAGAACCATGGCAGGCCATATCAAAGAGTCACTTATTGATAGGGCATTTCATGAAGACGTTGCAGAAGAACTGAAAAAGCAGATAAAAGAGGAGGATTTGAAATGCGAGCAGAAACTGGTATAAGAGCAGATTGTAATACAAGTACAAACGTTATCGACCTTTTAATGGCTAACAAGAGTCCTGTAGAGATTTGCGGAATTATCAATAAACTCCTGAATTGCCTGCTGTTTGATGGGATAGAGGTACAGGATGGGGATAACCCCGGAGACGGGTGTCTGGATTATATCACGTATAATCCTGATGATGATACATTGTATTTTTTTACAAAGGATTTAGGGAGGTAGAGACATGGATTACATGACAAACGCAAATGATTTTACACAGGTACAGCCTCAAACCCGAAATACTCAAACCGAGATGATGATAAGCCGTCAGGCACAGGAGGTACAGGCTGCTATGGTGATCGCCAAGAAGTTTCCCCGGGATGAGGTGGAGAGCTTCAACCGGATACTGCGAGTCTGCCAGCGTAAAAGGCTGGCCGAGGGAGCTATGTATGAGTATCCCAGGGGCGGCACAAAGGTCACTGGCCCTTCCATTCGGCTTGCAGAGGCTATGGCCCAGAACTGGGGAAACATAGATTTCGGCATACTGGAGCTGGAACAGAAGAGCGGTGAGAGCCAGGTGATGGCATATGCCTGGGATCTGGAGACGAATACCAGGCAGACGAAAGTATTCAGCGTGCCACATATGAGAGGAACTAAAAGAGGCAACGTTCCGCTTACTGACCCTCGTGACATCTATGAGATGGTCGCCAACCAGGGAGCCAGAAGGCTGAGGGCCTGCATCCTGGGTGTCATTCCTGGAGATGTGGTGGACGCGGCAGTGGAGGAATGTCAAAAGACATTGGTAAGCGGCAATACAGAGCCATTGATAGACCGCGTAAGGAAAGGCATTAAGTTATTTGAGGACAAGTTCTCAGTCACTAAACAGATGATAGAGAAATACATAGGCTGTAAAACAGAAGCATTCAGCGAGAACGACATGCTCCGCTTAAATAATGTATACCGTTCTCTTCGGGATGGAATGGCGAAGCGTGAAGATTATTTCGAGATCACACCACCTGTTGATGAAAAAGAAGTCCAGAATCCATTTGACGGGAAAAACAGCGAACAGAAGAAAGAAGAAGCCAGAGAAGAAAAAAGTGAAGGAGCGGTGACAAATGGAGAAGAATCTGACAGCGGACAATTATTACTCCCCGGAACAGAACAGTAGATTCTTTTCGGTATCGCAGTACAAGGACTTTATGAAGTGTGAGGCTGCGGCGATGGCAAAGATTAGAGGTACCTATAAACAGCCAGTCACAAAAGCTCTTCTGGTAGGCTCTTTCGTAGATTCTTATTTCGAGGGGACACTGGATGCGTTTGTCCGGGATAATCCTGCGGTATTTACTCGTAAAAATGAGCTTCGCAGCGAGTTCCGCAAGGCTAATGAGATTATTTTCAGGATTAGGTCAGACTCCCTCTTTATGAGGTTCATGAGCGGTGAGAAACAACGGATAATGACATTTGAGCTGTTTGGAACCCCGTGGAAAATGAAGATGGACAGCTATCTGGAGGAGATATGTATCACGGATCTGAAAGTGGTTGCAAATTTCCGTACTATGCCATTCTGGCGGTACGACCTGCAGGGAGCTCTGTACCAGAAAGGTGTGGAGATTGTAACGGGCCAGTTATTGCCGTTTTATTTGGCAGTGGCCACGAAAGAGCGGGTACCTGATCTGGATATATTCCAGGTGCCTCAATCCACACTGGATCTGGCGCTGAAAGAGATGGAAGAGAACATGCCCCGTTTCCTGGCCGTTAAAGCGGGTATGGAGCCGCCCAGATGTTGTGGTAAGTGCGATTACTGTAAGAGCATAAAGGCTGCCAGGATACGAAATTACAATGAATTGCTGGAGGATAGAGGATGAAACTGATAAAGATTTTAAGCGACCGGATACAGATAAAGACGGACGAGTTTGAGTTTTCTGACGCCCGGATTAACGACCTGATATCTGTCTCTGATGGGAAAGTAACCCTTGTGACCACAGTCACATCCCTGACAGATACCGATACATCCCCGGGACTTGGGGATGATGACTATATCGCACAGCCAGAAAGTGTCAAGGTGATTGAGTGCTCCATTATTGGGAGTCTGAAAAATGGAAGGTTTAATAAAGCGATAGACGAGTACCCGGTTACGGATATTGAGGCAGAAGGCATCACCCCGAAACAGTTCGCCGCTATGATAGGCGGCAAGAAGTCTGGCTTCCAGATTGGTAAGTATTGCACTTATGACTGTCCGGCTCTGGTGGATGGAAATAAGTTCTTTCAGCGCCATGCCTGTATTGTCGGCAATACTGGTTCAGGTAAGTCTGAGACGGTAGCCAAGATCCTGGAGGAGGCGGCGAAGCTGCCAGGCACTAACATAGTTGTCTTTGATATCCATGGTGAGTACAGCAACATATCTTACGTGGATAATATCAAATTTGGCGAAGACATAGATTTTCCAATCTGGATGTTAGGCCTGCGGGACATGGCCGCCAATATCCTAAAAATAAAAGAGGACTCTGCAACCGTCGCTATGTCGGCTTTGCGTAAGAGCTACCACAGGATTTGCCCGGATGGAAATGAGGGCAAACCAGTCTGGTTTGATTACAAAGCATTACTGGCAAAGATGCAAGAGTTAAATACACAGGAGGTAAATACCGGAGACGTGTACAAATCCGGTGATAAAGCCGGGATGTATAAGACTGTGAAAGGAGAGCTCAATGGCAAACTGACAGGAACTGTGAATGCCATGGAGGCAAAACTCAGTGATAAACGATACTCCTTTCTATTTGCTCCATACGGGCAGGAATATCTGTATGAGCTCATGCAGGAGATCATGGGCGGGGACAAGCCAGTCAAGAACATCGACCTGTCCGGTATCCCTCATGATGTGGCAATCCCAGTCATAGGGGCGCTGACCAAGCTCATCTATGATATCCAGAGGACCGGCAGCACATACAATCCGATCACTCTTGTCTGCGACGAGGCCCATGTGTATATCCCGGATAATTTTCAGCTCTCTGCGTCAGAACGGCGTATGGTGGAAATCTTCGAGGACATCGCAAAGGAAGGTAGGAAGTTTGGCATCACGCTTTTTGCCGCCAGTCAGAGGCCGTCTGAACTTAACAGGACCATCATGGCCCAGTGTGCGAACTTTATTGTCGGAAAGCTCAATAACGAGAACGACAAGACTATGATAAAAGGTATGCTGCCGGATGGCAATGAGAGCGTGATTGACAGTACCACAATGTTCTCTCCTGGTGATGTATTGATAGTTGGAGATGCATCCCCCATACCACTGAAAATCCATGTACAGCTTGCAAAGGAGCGCCCGCAGTCCCGGACCATAGATTTCTGGGATGAATGGAAGAAAAAAAGGTCTACGGATTATACAGAGCAGATCAAGGAGTATATGGAGAATTAATGAGGTTCCGGCTTTGTGCCTGAATGATATATCACAATACACACAGCGGCCCTGATCAAGCTGGGCCGCGGAAAGGAGCAGCTATGAAACATATGAATATGGAGGAATTCGCAAACGGCGCCTTCACATCACAAATTAACCGGGAATTGGAGAAAGTGACAGAGAATATCCAGGACCCGAATACAGACGCCACGGCAAAACGCCGGATTACAGTGGTTATCGAATTTAAGCCGAATGATGCCCGTAATTTTGTCACCACGGGAGTCCAGGCAAAATCTACTCTGGCACCTGCTCTGGGAGCTGTGACAGCTCTCAATATGGGTAAGAACCTGAAGACCGGAGAGGTGGAAGCCGTGGAGATTGGCAATCAGATCCCGGGACAGATGTCCATCCAGGACGTGCAGGAAGAGGAGATTGCAGAGCCAGACCATGCCGGTGATTCAGCCGCAATGGAGCGCAAGGTAGACCCATCCACTGGGGAAATCTATGAAACCCCGGCCGTTACCAGTAACAATGTGATTGATTTAAGAGCCGCCAGACAGGCGTAAATAAGGAGGATAATATGATGTTAAAAGAAGCTATGCGGTATATCACAGGATTAAAAGCAGAGGCCATGGAACCAAAAGTAGTGGAGATCGCAGGTAAGACCTATTGCGATAAGGACCTTATGAGATACGATAGAGAGCCAATGGCAGACCAGATCGAGGCAACCACCCTTACGGCTATGATTGATTATATCAAAAGTTGCAAGGAGGAGCTGCGGAAAACTATGATTATCCACGTGGTCAGCCCCACCTGTGTAAAACTCTATTCCGGGCTGACTGCAGAACGCAAGAGGGAATATCTTTTTAAGTCATCTGCCATCGTTCCGAAGTTTTCCTTTGATAACTGGTATGATCAGGAGCGCTTTATTATCGAGTTACAGGCAGATTTCGATGTGACGCCTGACCTGGAAGCCATCCTGAAGGTAGCCGGCAACGTGGAGGCAAAGACCACGGCAAACTATGGGGACGATGGTGTGAGCCAGAAGACTACAATTAAGCAGGGCATTGCGTCCAAAGCAGATGTGCTGGTGCCGAATCCGGTCACACTGGTCCCGTACCGCACATTCCTGGAAGTGAAGCAGCCGCCAAGTGAATTTGTCTTCCGCATCCGGGATGACCGCGGAGAACCGGTATTCAAGATCGTTGAGGCCGAGGGCGGTCTGTGGCGTAATGAGGCTATGAATAATATCAAGCAGTATCTGATCGAGAACCTGCAGAATGACTCGGTATATGACCGTATCACTATCATTGCATAATCAGTTTTATTCCCTGCCCTGGAAACGGGGTGGGGAAGTCAGGAGAACGATATGAACAGCAGAATGAAAGGCAAGGCAGGAGAACTGGAGCTTACTAAGGTCCTAAAGGGATATGGATATAAAGACTGCCGCCGTGGTCAGCAATATTGTGGTGCCAGCGGTGATGCGGATGTAGTCGGCCTTTCTGGTATCCATATCGAGTGTAAGAGAGTGGAGAAGCTGAACATTGAGAAGGCTATGGAACAGTCCATGAACGATGCCAGAATGAGTGAAATGCCTACTGTCATGCACAGGAAAAATAATCATCCATGGCTGGTAACAATGGCCATGGATGACTGGATGAAATTATATAAGGCGGCGGGAAAGCTGCTGTAAGACAGGAAAGTGGGTGGTCAGATTGGCACGTGGTGCCCCGAATAAACGAGGGCTTGACTACTTTCCGAAGATGCTTAATTTCTATGACGATGATAAGATATTCGACCTCATGGACGAGTATGGCCCTCTGGGTGTTACCATCTATGATGTTATCCTGACAATTGTATATAGCCAGGGATATTTTGCCGAGTTATCAAAAGACAAGCTATCAAGAATGGTCATCCGTAAGATAGGAAATAAGTGGATCAAGAATCAAAGGGTTGTCGTGCAAGTGATAGATTATTGTGCGGATTTAGGGCTTTTTGACAAGGCCCTCCTTGCACAGAGTGTTATCACCTCTGAAGGGATTCAAAGACGTTATCACAAGATAGCAGTGAAACTGATGAAGAGACAGCTTTATAGTGAAAAGTATTGGCTCCTCGAAAAAGAGGAAAAAGAGGAGCCTTTATTAAATTCACCCAAAAATCGAATTTCTTCGGAAGAAAATCAAATTGATTCCGCAGTAATTCAAATTTCTTCGGAAAAAAGCCATATAAAAGAAAAGGAAACTAAAAGAAATAATATAAATACGGCTCCGCCGGGAAAACCATTTGACAACCCAGAGCTTGAAAATGCTTTCCAATTCTTTCTCTTGTGTAGGAGACAGAATGGGAAGGTTATCAATGAGGGGCAGATACAACTTTTACGTGAGGAATTATGTGCAGCAGAGGATAACGATAATGGCAGGATAGCTTTGGCTAAAAAAGCGGCTGCAGATGGCTGGACAGGATTTCATTCATTGAAGAAAACCCGGAAGAGGGCAGAGCCAAAGAAGAAAACGAAGTTCAGCAATTTCCAGGGACGCAAATATGATGTTGATAGTTTAGAGAGCCAGTTATTACAGGCTGGTACAGGGAGGATAAAACATGAAAGCATATAAAGGATTTAAAAATAACATGACGTGTAGAGGTTTCCAGTACGAGGAGGGAAAAGAGTACCACGAAGAGCGCGCATTATGCTGTGATACGGGATTCCATGCTTGTGAATATCCACTTGACTGCTTTAAGTATTATGAGCCAGCAGATAGCGTATACCATGAGGTCGAACAGACAGGAGATATTGATAAATCTGAAGGTGACAGCAAAGTAGCTTCCACAGAGATAAAAATAGGAGCGAAGATTGGTATACCCGGTCTGGTGCAGGCAGCTATAGAATACACATCAAAACGGTGTGAAAAAAAAGCGGAAAACCACAATACCGGATACCGTGGAGCATCCAGCAATACCGGAGACCGTGGAGCATCCAGCAATACCGGAGACTGGGGAGCATCCAGCAATACCGGATACCGTGGAGCATCCAGCAATACCGGAGACTGGGGAGCATCCAGCAATACCGGATACTGGGGAGCATCCAGCAATACCGGAAACTGTGGAGCATCCAGCAATACCGGAAACTGTGGAGCATCCAGCAATACCGGAAACTGTGGAGCATCCAGCAATACCGGAAACTGTGGAGCATCCAGCAATACCGGAAACTGTGGAGCATCCAGCAATACCGGAAACTGTGGAGCATCCAGCAATACCGGAAACTGTGGAGCATCCAGCAATACCGGAAACTGTGGAGCATCCAGCAATACCGGAAACTGGGGAGCATCCAGCAATACCGGATACCGTGGAGCATCCAGCAATACCGGAAACTGTGGAGCATCTTTCAGCACAGGAGAAGAAAGTACAAGTTATGCAGGATGCGTAAATTCTGTAGCCGCAGCTCTAGGATTAAATGCAAAAGCTAAAGGAGTCAAAGGCGCCTATATAATATGTGCCGAATTTGAAACGGACAATGATGGGAATTACAGGATCAAAGGAATACAGCTCCACCAGGTAGACGGAGAGAAGATAAAAGAAGAAACATATTATCAACTTATTGATGGTGTAATGACCGAAGTTGATTAAAGATACAGGAGGGCATAATGGAGAAGAGAGAAATTGTCCTAAAGGGCTTTCGGGCCATGAAAGAAATTTGTGAACAGGATCAGAGTAAATGTGCAAAGTGTCCGGTACAGGATATATGCATGGAGATAAAAGCGGAAATGGTTCCCTCTGAGATGGAACTGCCGCTGGAGTAGGAGGAAAATATGGTACACCTGATTGAAAATTATTATGCGATTCCCAACAATATGGGTTTCACTCTTGCTGTTGATAAAGGCAAGACCGACAAGGAAGGAAATAAAACTTATGACACCATAGGATACTGTGGAAGCTTCGAGGAGACGATTTCTCTCCTCAGGCGTAAAGTTGTAGACCAACGTCTACAAAATGGATTATATGAGCTGTCAGAAGCTCTGACAGTGATAGAAAATGTGAAAGAAGAGATAAAGGCGGCGATCACAAATGAGAGCGATCAGTGAGATGTACATGCGTTCCGGAGGTACCGCAAGCCCGAGATACTGTGACGAGTGCCCGAACCTGACCAGCATCGGGAAGCATTACGACTGCAAACTATACCAGGAGGCCGGGGGTACTAAGCACTGGCAGCCGAGTTGGGTAGCATGTAAGTTCTTCGGGCTGAAGCACCTGCCGGGGCAGGCGGTGCCGGAAGAACCAGAACAGGAGATTGACGGGCAGTTAAGCCTGTTTGATTAAGCGGAGGAATAGCATGGATAAATACTTTGAGATTGAAAAAGGCTGTAAATTATATGATGACTATTTTAAGCGGGATGAGGAAATTGAAAAAATACGCAAGGTTTACAATGAGTTTTCCAGTACATACAAAATAGATGCTGAATTATTTCTACCAACAAAAAACAGGTTATTTATAATCCCGACTGAAAGAGATAAGGATAGTTTTAAGACGGAGTTTACCCAAAAGTATGGGGAGAATGGACTAAGACAGTTTAAATGTAACTCTGAAATAGGCAAAGCCTGGAAACGTATGGTTGCTGATATGCCAATACCGCATAAACTGCATTACTTACAATATGGTTTTCACCTTTATGGCCAATATAGTGAAAGATTATTTCACGCTGGAGAAAAACTATATGGATCTATCTCTACGCAATATGAAAGTTTTTCATTAATGCCCTGGATGAAAGAAATGAAAGCCAGTGAATTTTTTAAGATTATCGAATCGGAGGAGGAAAAGAATGGATGACAGAGAGCGACAGATCGCAGACCTCCAGAGGTATCTGGATGACTGGCGGCGGGGTTGGCATAGACAACAGGAGATCAGAAAAGCGGTGTGAAGAATGCAGAAGTTGGAAAGGAGCGAAATAGATGGAATTTATAGCAATTAATTTAGATGATTTTCATGTGAACCAAAAGGATGCTGGAACAAACGCGAGTATGATTTTTATTGAGGCTGAGAATATAACTAAAGCCAAAGGCTTTGTTGAGCGCAACCGACCGGAATCACCTTGGGCGATAGTTAGTAAGAAGATTTTTGATGCAAATATTGTTACCAGACAGGTGTATTTAAATAATTGAAATTTAGGAGGAAATCTGATGAAGATAAGAGTAACAACAGAAGGTAAAAGTGTAGTAATAGATATGGATCAGGCACTGGCCGAGAAGGTATTTAAGGCAAATGAATGCAATGAAGTGTGATAGATGTGGTGAATATTTTGATAGCAATGAATTAAAGATCAAAGGAGGCAATAGCAGCATGGGAAAGACGTTGCGATATGAAATAGATTAATACCGATCAGATGTAAAAAGCGGTTATGTGGGCTAATGCAATTGCTGTCCTATCGGCAATACGGGGTAAGGACGAACGAGGGACCTTGTAAAAAAATCTCTGGAGCAAAAACCAGATAGGCAATAAAAAAGAGGGTGAGCAGATAACGCGCCGGAATGCAACGGGAGTGCCGCGCCATATGCGGATGCCAGTCGGGGGCATTGATTGGGCTGTATGCCAAAGCTGGGAGCCAGTACCGACAATTAAATTAGAGGTGACAATGGAGGTACACCATGAAAAAAGTAATTAAAGAATACATAAAGGAATCAGTGGCATATTTAAATGTCGGTATATGGATAGGAGCTGGCGTAGCGATTGGGATGTTGGCAGCACTTGCGATTTTATGAAAGGCGAATTATGAAGTGCAAAAAGTGCGGCGGCAAAACGCAGGTAACGGACAGTGAGGAAACCCCAGGTGGGCATATGGTCATGCGAAGGAGGCAGTGTACAGCCTGCGGATATCGGTTTAAAACCACGGAAACATTTTGGGAGGATGTAAAAGCAAGAAATAAATGACGGTCTTAGAATATCTGGAAAGGAGAAAGATAGATGGGAAGAAACGGATCAGGATGCCCGGACCCTACATACGATCAGGCATTACCCGCGATCAGGCGGGAGGAAAACATAAGGGCGCGGGAAAAGCGGTACGGGGTAAAGCGCGGAGAGGCAGTACATATCATAGTGGACGTAAAAGACGAGGGCCGGAGGACTGTAAAGGTAAGCCGCCGGATGCAGGTTGTCAATCTGTATGAACACCACATTCTCCTCCAGTATAAAACAGGAGCCTGTGAGAGCTATCAGTATAATGAGTTCCTTCAGATTTTAGACAGGAGGTGATACAAAATGGACGCACTGAAATGTGATAGATGTGGTAACTATTTTGACCATAATCAATTAAGGCTTAGCGGAGGCAATTGCAGCGGCGAACCCTTTGGAAATATAAGTGTAAGAGGGAAGAGTAACTACTGCTGTAGTTATGATCTGTGTGATGACTGCGTTGCTGACTTTTTCCGCTGGGTAAATGATCCGGGCAAATTAATGGGAGGTGATGCTGATGGAAAAGAATAAACTGGAAAGGTACAAGCCCTTGAAAAGGGAACTACTAATGCTTGACAAGCAGATAAGCAAGCTGGAGGGACGCCGGGAGGAGCTTCCGGTGGTGATGGGGAAAGTACAGTCTTCAGACCATGAGTTCCCGTTTACAGAGCGGCGTGTCAGTGTTCCAATGTTGGACCCAAAGGAGGCCGACAAGATTGACCGGGAGATTGTCAGAAAACGGGCCAGGAAATGGAAAGTAGAAGCTGAAATGAAGGAAGTAGAGGAATTCATTGATAATATGCCAGAAGGGGAAGAACGGCAGGTATTTGAGCTGTATTATCTGGAAGGAATGAAGCAGAGAGAGGTCGCGGAAATGATTGGACTGGAAAGGAGCAGCATATCAAAAAAAATTAGTGATTTTCTTCAACTTTCACACAATTCACAAAAAAATATGCTATAATTAAAATAGAACGAGTATAATAAAATATCCTCCGTTTGAAAGTTCGGCTGCGGGGTGTCATAGCTCCGCGGCTGATTTGCAGGTTCCAGGTAATCCAGCAGGTTTGCCCTATATAGAGGCAGACATAGCATGGGTGCCGGGACGTCCGGTATGGCGCATTAGGGCGTATAGGCAGTGCGGTTCCGTAATGGAGTAGATTGACGTCAAGAATTCCGAGGCTGCCGAAAATTTTCTGCACAGCTTGAAGTCCTGCAATGCTATAAAGCTGTAAAAAACTTTATCCGTAATAGATGAGACTGGCCGGTGATTGCAGTAGTCCGGCAATTACGGGTAGCGCTCTGGAAGTGCAAGCAGTTTATAGAGAGAACAAGATTCCCTGGTGTCCGGGGTAAGTTAGCAGTGCATATACTTTAAACTGCATGTCCCAGGTCTGGGATAACAGCACCGTTACGGCGGTGCAATGTTGGGGATTAGCTCAGTCGGTAGAGCATGCGGCTGTTAACCGCAGTGTCGTTGGTTCAAATCCAACATTCCCAGTAAGCTTATCTGTCGCCGGATTTCCGGAGAGGCAGGGAGTGCGACAGCATAATGTGCACTGAGTGCTGCGTAGCTTCCGGGATTATCCCCCGGGGTAAGCAATCGCCTTTTGGCGTACCCCCCAATACATTTTTGAAACGCTCTGTAGAAATATGGGGCGTTTGATGTATGCTTGTGAGAAATATTGACGCAAATATATATTTCTGTTATTATAATAATAAGAAAATATGTTTACGGGGGTGAAGTTATGGTAAATGCGTTGAATGTTGCCAATAACATATTGAACAAAGGTTTTTCCGAGAATATCGACATCACTCCTATGAAGTTACAGAAATTAACGTATCTTGTGTATAAGAAATATTACCAGGATACAAAGAAGCCACTATTTTCTGAGCCATTTGAAGTATGGAAATATGGACCGGTAGTTAGATCTTTGTATGATGAATTTAAAAAGTACAAAGGAAATGCTATAAAAGGTTATCATGCTGAAGCAGATGGTACAATTTATCTGATCAATGAAGATTCATCAAGTTATTTTAAAAAAGCAATCAATGAAATATGGGATAAGTATAAAAAGTATGATGGTATTCCGTTATCTGAGATGACCCACCGAGAAGGGACGGCTTGGTATAAAGCCGCTAAACGTCGAGATAGTTATTTATCGAATTGTGATATAATGGAAGAGGACCCATTTGTTTCATGAAAGATGAAGATTTTTTATACGGAAAACCCAATGAAGAAATTGATGAACCATTAGATGATGCAGTCGCAGTTGAAGATAATCTGAAATTGCACAGATTAGATACAGAAGAAAAGGATAAAGAGCGAAAAGAAAAACGCTATTTTTCGGCTTTTAGATTAATTGTTGGATGTTTAGTATTTCTCGGATTGATATTTATAGTTGATGTAGTTTGTAGCGTCACTATAAAAGGAGAACTTTCGGAGATAACGAACTCAATTGTTGAAATAGTAAAAACATTGCTGTTTACATTGAGCGGATATTTATTTGCGAGAAGAGAAAATGGCGATTAGTAAATTAAATTAATACTGAGAGCGTCTGGTCAGATAACTGGCTGGGCGCTTTTATTATAGGTATATAGCTCAGGGGTTAGAGCGGCGGCCTTATAAGCCGTGTGTCACCGGTTCGATTCCGGTTATGCCCATTTTGTGCCAGATTTCATTATGTTGTGAGATGTGCCGCACCAAAACAGTTAATAGTTACTTGGGTTTATGTCGTTTGTAAGGATCTACTTTAGTACCATCTTCCCGGGTATAGCCTTTAACTTTTACAGACATTGGACCACGGCGAGGCGGTTTTTCACTGCATTTACCTTTATCTGCCATAAAATCACCTTCTCTTTTGTGGTTCGGCACAAGAAAAGTATATCATGGAGGGTATGAAATGCAAATTGAAATATTGGGAACAGAGTATTCCATAGAGCGCAAGAAAATATCAGATGATATCCTGTTAGAAAACAAGGATGGATATTGTGACAGCACAACCAAAAGTATTGTCACATGTATGCTAAAACCGGAATATGGGAGCTCAGTAGACGTAGAACCAGAAGAAAAGCGGCTACTGCGGCATGAGATTATTCATGGGTTCCTTTATGAGAGCGGATTAGATGCAAATAGCAATTGGGGCACTGATGAAGAGTTGGTAGACTGGATTGCTCTTCAGTTTCCCAAAATGCTGAAAGTGTTTAAGCAAGCGAAATGTATCTAGAACTACAGGCATTGCCTTTGTTTGCAAATTAGTAAAATGATGGTAATTAGCTGTTAAATATTGCATATGCTTCAAATTGGCGATACCATTTATATGAGGGAGGCGATAATATGCAAGATTTAAGGGAATTTACACCAGAACAAATTATTGCAAGAGCAAAGTTCTATGAAAGGAAAATGAGATGGTTACAGGCTGACGCAAGACAGTTCATTGCAGGGGAACGAAATGACGAAAAGGAGATACTTAGTAGATACCATGCGTTGCGAAAAGAAATATTCCAAGAATCAAAATATCTGGAATCCTATAAAGGAGAGATATACTACATATCAGAAGTCCATGACGCTTATCAAAACGGAATGGATGACTGCCGAAGGAATGGCTTTTCGCATGTGACAGAGAAGAAGGTATCAAACAGGATAGTATCTATATTGGAAGAGGCCATATATCGGCTGACAAAAGAGCTGGATTACATGGGTGTGTATAAGTGATTGAGTAGGAGACGGTTTAGGGCCGTCTCTTTTTAATGCATTAAAATAGAGGAAGGTGATAAGGTGAATACACGAAGCATAATGAAAAAGCTACAGACAGCTATACTAAAAGAAGGATTAATAGTAAGCATAGATACGCGACAATTCTATGTTCAAGATCAGCAACGTATGATAACAATATTCCGCCTTACCACCCCCGTGTCACACCGTAAGAAAACAGGGAAATTAAAAGATGAGCGGATGACGATACTTTCGTCTGCATCTGGCATAGAGGCAATACAGTGCCTGAACGACATATATAAGGCGGTGAAAACTTAATGCAACAAGATAGACTTACAGGAAAGTTAAAACCGCAGTATAAGACGTTTGCCGATAATTATATAGAAAATGGCGGCAATATGACAAAGGCAGCGAGAGACGCCGGATATGCAGAAAAGGGCTTGAATAAACGAGTGGGAAGGCTGATGGCAAACGAGGGCATAAAGGAATATATAGCCTGTAGACAGCAGGAAATTGATTCACAGCGAATATGTAGCCTGAAAGAGATACAAGAGTTCCGTTCCCGTGTTGTTCGTGGGGAAGAAAAAGACCAATTTGAACTTGACGCTGCACTCACAGAAAGATTAAAAGCCGCAAATGATTTAGAAAAAGCTTTAAAAATCAAGGAAGAGGAAGAAGAGAGACATCGTATTGCAGAAGCGGCCCGCAATGCTGGAACATGGCATATGGACTTAGATATCATTGCAGACGGTTTTCACCCAATTATCCGCGATATCAGAAACCGAAAACATTCAGAGTATGACTTTCCAGGCGGTAGAGGGTCTACGAAGTCGTCTTCCGTATCATGTATCATTATAGAGCTGATTAAGAACAACAGCGATATGCACGCTTTGGTGCTGCGTAAAGTAGGCAACACTATAAGGGATTCAGTGTATGCGCAGCTTAAATGGGCTATACAAAAGATGGGTCTGGAGGAGGAATTTGAGTATAAAACTTCTCCATTAGAGATTATATACAGACCTACAGGTCAGAAAATTTACTTCCGCGGTGCGGATGATCCACTTAAAATCAAATCAATTAAGCCGGAGTTCGGATACATTGGGATTATATGGTTCGAGGAACTGGATCAGTTTGCGGGACCGGAGGAAATCCGAAGTATTGAGCAGTCTGCCATCCGTGGAGGTGATGTGGCTTATAAATTTAAGTCATTTAACCCGCCTAAGAGTAAAAATAATTGGGCGAACGAATATGTGGCAGAGACAGAGAGGGATAACCCTGACGCTGTAGTGTACAGGAGCACATATAAGGATGTCCCGCCGGAATGGCTGGGACAGAAATTTATAGATGACGCTGAACATTTGAGAAAGATTAACCCGGAAGCGTACGAGAACGAGTATGATGGTGTGGCTAACGGTTCGGGAGGAAATGTATTTGAATATCTGGAATTGCGAGAAATCACTGACGAAGAGATTAGCCGCATGGACAGGATATATCAGGGTGTTGACTGGGGATGGTACCCAGATAAGTACGCGTTTATCCGGTCATATTACGACAGCCATCATGAAAAGATATATCTGATTGATGAGAATTATGTAAACAAAACGCCGAATAAGAAAACGGCAGAGTGGATAATCAAATATGGGTATGATGACTATCTGATTACCTGCGACAGCAACGAGAACAAATCCGTGAATGACTACAGGGATATGGGTATTCTGGCAAGAGCAGCTATCAAAGGCCCTGGAAGCGTAGAGTACGGGTTTAAGTGGCTGCAAGGCAAGACGATCGTGATAGACAGGCGCAGGACACCAAATGCCTACAATGAGATTACCAAATATGAGTATGCCAGAGATAAGGACGGCAATGTCATGAGTGGTTATCCAGAGGGACAGGAAGACCATATAATAGCGGCATTACGCTATGCGTATGAGGACTTCTTCAATCGGAGGGGGAATTCAGCGTAATGGGAATTATATCAATGATTAAAAGGTGGTGGGGAATGTTGTTTAAAAATGAGGCAGAGAGAGAGTTTAACGTCAGCCCGGTAACGTCCCCACAGATGGACGCTCTTATCAATAAGTGTGTGATGATATACAGAGGTCATCCGGCGTGGGTAAACGAGGAAGACCATATTCGGACAATCAATTTTGCTAAAACCATATGTGAGGAGACTGCCAGGCTGACAACGCTTGCAGTCTCCATTTCAGTTAGTGGTTCGCCTATGGGGGATTACTTGCAAAAGCAGATGGATAAGTGCTATTTCAACCTGCGCAAGTGGGTAGAGATGGGGATTGCACATGGTACAGCAATACTTAAGCCTAACGGTAGCGGTGTGGATGTGTTTACCCCGGCAGACTTTGTTATCACATCCACGGACGATAACGGTAATATCAATGGGATTATATTCAAAGACAGTTACCAAAATGGACAAAAGTATTATACCAGACTAGAGTACCACAGATTTGAAAGTGACTCGGTGTATGCCATATCTAATAGAGCTTATGTATCTGACAGCCAAGATGACATTGGAAAGAAGATAGACCTGGCAAAGACACGCTGGTCGATGTTGTTGCCAGATGCGTATATCACCAAAGAAAATGGCGAGAGGCTGGATAGTCCTCTGTTTGGAGTGTTCAGCACACCTGACGCGAACAATGTGGATAGCAGCAGCACATTGGGGCTGCCTATATTCTCCACTGCAATTGAAGAATTAAAAGATCTGGATATCGCATATAGCAGAAATGCGTATGAAATTAACATCAGTCAAAAAATAACCCTATTGGATGATAGATTGACACAAAAAAGCGGAATGAAAATAGGAGATAAACAAGACATAAGGCTTCCTAAATTTGTGAGAAATGTGCTCGGGAGTAGTGCAAACGAATTCTATCAGGAAATAAACCCACAGTTAAATACAGAGACAAGAAAAGTAGGAATTAACATGTATCTCTCATTTATTGCTTATAAATGTGGTTACAGCAACGGTTACTTCGTATTTGACGAAAAAACGGGGATGGTAACGGCGACGCAGATAGAAGCAGACCAGCAGAGGACAATACAGTTTATAAAGGACTGCCGGGACAAGCTGGAAAACTGTATGGGCGGCCTGATATATGCATTGCAGATCATGGCGGAGCTGTATGGCCTGGCGCCCTCCGGGCAGTATGAGGTTGAATACGGCTTTGGAGATATCATATACAGCTACGAAGAGGACAAGGCAAACTGGTGGAAGTATGTGGTAAATGGGAAAATCCCGGCGTGGAAGTATTTTGTGAAGTTTGAAAGCATGACAGAGGAAGAAGCCAAAGCCCTTACAGCAGAAGCACAGCCGGAAGAGCCGACGTTATTTGGAAAGGAAGAGTAGCTTATGCTGTCACCGGATTATTTAAGGCAGATAACAGAAGGAGCAGAAGAGAATGCCAGTAGGCTGCACCAGAAGGTTATATCACTCATCATCTCCCGGATGGTCAGAAGACTGGAAAGGAGAGAGGATTATCTTTTCACTCCAATTGATAGGTGGCAGATAGAAACAATTCAAGAGTCAGGATATCTGCTGGAAGATATACAGAAAGAAATATCGAGCCATCTTGGAACCCAATATAAAGAGGTTCAATCCAGAATGGAAGAGGCAGGTATAAAAGCTATTGAGTATGACAATGAAGTGTATAAAGCTGCTGGACTGTCCCCTACGCCACTAAAACAAGCGCCACACCTGATTAGACTTATGCAGAGAAATTATGAAGCTACTAATGGAGAGCTACGGAACCTTACACGGACAACCGCCAATGCCGCACAGCAGACGTTTATTGAGGAATGTGATATGGCGTATGAGAAGGTCACTCGAAATGTACAACCGTTATCGGGAGCGGTGAGAGAAGCAGTTGATAATGTGTCGAAAACTGGCGTGAAAATTGTGTATCCATCCGGCCATAAGGACTATATAGAGACAGCAGTTGCAAGGACGGTTAGAACAGGCGTGGCACAAGCTACAGGAGATATACAAATGGCACGTATGGAGGAAATGGAGTGGGATATTATACTCACAAGCGCACATTACGGGGCACGTACGGGAGATGGCGGGGAAAACCCAGGTAATCATTATTGGTGGCAGGGGAAATTTTTTAGCCGTACTGGTCAGGATAAAAGGTTTCCTGATTTTCGCACTTCAACAGGATATGGTTCCGTAACTGGATTGTGCGGTGCAAATTGCCGCCATTCTTTCGGACCTGGAGACGGAATTCATAATCCATATGGTGACATTGATTCCGAAGCAAACAAGAAGATTGAGGATATTAACAAGCACATGAGAGGAATGGAACGTAATATCCGTAAAACAAAGCAAGAGTTGCTTGGTTTGCGAACGGCAATTGAGAGCACGGGGGATGAAAAGTTGAAGTATGAGTTACAACAGGAATATGACCATATAGCTGCCACACTTAAAAGACAGAATGCGAAATACAAGAATTTTTGTGATATGCATAATATAAAACCTTTGCAGGAAAGGCTGCATACGGCAAAGTGGGGTCATTCAGAGGAGATGAAGGCCAGAGAGGCTGTGGATAGATACAATAACAAATCTACATAAGAGGTGCGTGTGGTTCTCCGGGAACATACATGGGGGTTCGATTCCCCTCACACGTGTTACCTGGCCGGGGGTCAATCCGGCAGAATCCAACCGCAGAAAGAGCGGTCAATAAAACCATTTCAGGAGGCAAGGAAAATGAAAAACATTTATGAAATCATGAAAGAGTTCGGAATTGAGATCCCAGAAGACAAGAAGGATGGATTCGACAAGGCATGGAAAGAAAATTACCGGACAAAGGCTGAATTCGAGAAGGCGGCAGCCAAAAGGGACGAATACAAAAAGTCTCTTGAGGACGTGCAGGGAAAACTTGAAGATTTTGAGAAGGTGGATGTGGAAGACTTACAAAACCAGGTTAAAACCCTAACAGCAGACTTGCAGAAAGAGAAGGAAGAGCGTGCTGCCGAAGAGTCACGCAGGGCATTGGAGAAGACAGTAGATACATTCATGGGAGACAAGAAATTTGTGAACTCCCTGACCGCAGACAGTATTAGGGGAAAACTCATGGAAGAACTGGATAAGGATACCGCAAAAGGAAAATCCATTGAAGATATCTTCAATGGACTTATCACAGACAAAGACGGGAACCAGATCCCGAACATTGTCGTGGATGAGGAACAGCAGAAAGCCGAACAGAATAAGGCAAAATTCACTACGAAGTTCACCGGTACTGGAAATGGCGGCATGACAAAAGATGATTTCAGGAAGCTGTCCCTTGACGAACGTACTAAATTGAAACAGAGTGACCCGGAACTGTACGAAGCAATGAGAAAATGAAAATAGGAGGAAATAAGTTATGGCAATGACTGGAACATTTGGAGGTTTTGTATTTGACCCGGAGGTATTCTCCGAATATATGGCAGAACAGCCTACATGGAATGACAGAATTTTAGCATCCGGTATTTTGGTACAGGATAATACGATTATGGATTTGATCGGTGACAAGGGTAACGTGGCAACACTGCCTTTCTATGTGCCGATTGATGCCGAAGAGGACCCAGCGCTGAACAATGATGGCGAAACGGACAACACCCCGTCCGAGATTTCTGGAAGCAAACAGACCTGTATGTTGATCCAGAGGATGAAAGCATGGAAGGCGCAGGATTTTACAAAAGAACTGACTGGAGCGGACCCTATGACACATGTCGCAAATAGCGTATCCGGATACTATCGGCAGGTGAGAGCTAAAGACCTGATGTCTATTGTGGATGCTGTGTTAAGCCTTGACGGGATGGCGAATCATATCACAGATATCTCGGCTGCAGAAGGGGACCCTGCGGAGGCAAATAAAGTAGATGAGACTACGCTTATTTACGCACAGCAGAAAGCAATTGGGGATTCTGCAGAGAATATGGGACTTTTGTTCATGCACTCTTATATGTATGCCAGATACAAAGCTATGGGGCTTGTGGATTACAACAAATATACTGTGCCGAATGCTTTGGCTGGTGATATGGAAATGCCGACGATCGGAGGTTTCATCCCGGTAGTGTCTGATCGGTTTACAGTAGATACGTCTGGTTCCGTGCCAGTATATAAGACTTATATGATTGGCTCCGGCTCTATACTGACCTGTGATAAGACTAACTATGAAGACCCATACTACGCAGACTACGACCCAGAGACAGAAGCGGGCATTCGCAAACTGTATACGAAGCAGGGGTATGTCATGCATCCCAATGGATTTTCTATTGCTGCAACAAAGATTAAAAAGGAGTCCCCGACAAATGTAGAACTCGGGGCAAAGGCAAACTGGTCTTTGGCTTATAAGGAGAAGAACATCCGCATGGGTATGATTAAGTCCAATGGATAAGAGGTGACGTTATGTATACCACATACGAATTTTACGTTACACGCTATTTTGGCGATATGATCCCGGAAGATGTATTTGAAAAATTCTGTCAGCGGTCTTGTGATGAAATTGACGTTATCACATTTGACAGGCTGGTAGAAGGATTTCCGACTGATGAAAGAGCAGCGGCCAGGGTGCAGAGAGCAATATGCGCCCTGGCTGAATTGTTTTACCGGATAGATGCAGAAGATAGAAAAGCAGAGGAATCTACTGGTATCATCCACAAAGAGGACGGAACGGTGATAGGAAAGCAGATAACCGCCGTGTCATCCGGGAACGAGTCTATACATTATGCTGTGGGACAAGGTACAACAATCAGTACCATAACAACAGCGGTAAAAGATGTGAAATCGCGCAGAAAGTTGGAATACGACACAGTAAGGGAATACCTTACCGGCGTTAAAGATAATAAAGGAGAGTTGCTATTATATGCAGGATTGTAAAATTAATGTTTTAGGGACAAAATATAGTCTATTTTTCCGTAAGAGAGATGAGGACGAAGGATTAAAAGAAAATGATGGGTACTGTGACAAAACCAGTAAAGAACTTGTGATTTGTGTCCATGAACCAGAATTAAATTCAGTCAAGAATCTTGAGGTTTACGAAAAGAAAGTGGCGCGACATGAGATTATTCATGCCTTTATTGAGGAAAGCGGGCTTTCTGAAAATACTTTTATATGTAAAGAAGGATGGGCGAAGAATGAAGAGATGGTTGACTGGATGGCCGCTCAGCTTCCAAAAATATTCGTAGCATTTTCAAAAGCTGATGTGATGTGAGGCGATTTTCATGTATGATAGCACAATTACAATGTTTAACCGTAGCGGCAGTGAAAAGAAAGGCTTTGTTTGGTTCCCGACTGTCATTGATGGCGTATACCTTATCATAGACAAGGGTGCTGGTATGGTCAAAACCGGGCTGGCAGAAGCGAATAAGGCTAACCTGCATATCCAGTATATATCTGTAGGCGGAAAGGTACTGGTGGTCGGAAAACCGTACATGCTGCCGAAAGAGTGGAATGCGCAGTTGGATGAGGAAAAAGCGACCTCAATTACATTCAACGAGGGATGTGACTTCTTTATTGAGGGCGAATACCCGGAAGATGTGATTCAAGACGACGATATATTATATACGGATGGCCTATTTTCCTGCATGAAAGCCAAACGGGACAATGTATTTAAACTCAACACAGTAGGCAAGTACACCCTCATACCCCACTTTGAGATTGGCGGTGAGTAAATGGCCCGGAAGCATTTTAAGGATTTTTCCGTCGAGAAAATGAATGTCAAAATCAAGCTCGATATGAGCGGATTAGACGAAGCCATACAGCGCGCCCAGTACGCTCTTGACGGTGCAATCATGCATAGTATGATACCTTTTATGCCAAAAGTTAGCGGGAACTTTATAGAGCGTACTGTAGCAAAAAGCGCATCTGTTCAGGGTACAGGAATCGTCTATGCCGGAGTAGGACCCGAAGGGCGTTTTTTATATGAAGGAAAAGTTATGGTCGACCCCGTGACGGGCAGCACATACGCAAGGCCAGGAGCAAAGAAGATTGTAACTGAAAGAGAGTTGAACTATAACAAACTGGCGAATCCAGACGTACAGAAAGAATGGTTCCTCGCGGCGAAAAGGAAAGACATGAAAGAGTGGGAAGATGCAATGAATAGGGCAATAAAGGGGTGAGAGCGTGGCAAATGTAAAATATGATACCAGTGGTTCGGCCTATCTGACAAAAATTATTGATACCCTTCTGAATCAGTTCCCGGGATGGGGCGACGAAGAGGTGGTATTCTCCTTTGTGGAAGAGGAATCTGGTGTAGGATGGTTCCCGGTGTCCGGTGCAATCATCGAGTCGGAGAAGAAGACCATATGCGGAGAGGTGAAGCAGAAGTGCCAATATCCATTTTTTGTACTTTACCGCATGGGAAAATCATCGGAATCTACACGCATCAGTGTGAAAGAGAAGCTGGACATGTTGGGTGCATGGCTGGAACAGCAGGAAGTGATAATTACAGGTGAAAAATACAGATTAAAGAGCTACCCCGATACAGGGGATAGAAAAATCAAATCAATCAGAAGGACAACCCCGGCGTACAATTCTCAGACATATGATAATGGAATTTACGACTGGGTTGTTTATATAACCGTACAATACGAAAACAACTATTTTGAGTAAAGGAGAATGACAATATGAAAGCTGAAAGACAGTACCTTGCACACCTTATTGATGCTGCTTTTGACACAACTTATGCAGCGAGCACTTATGTTAGGCTGGGGGATGATCTGGAAGAATTTAACGAGGAGCTTAACCCAGAAGTCGAAACGAAAAAAAATATATTAGGAAGCCAGAGCGTACAGCATTCTGGGTATGAGGTAAGTTCAGAGGTTTCCCCCTATTATTACTCATATGATGATAAGTTATCAGAAAAAATCATGGATATAGCAATGAACAGGAAGAAGGGGGATGCATGTAAGACCTCACAGGTAGATGTACTGCTGGAGGCTGATGGGACCGTCCTTAAGGCATGGCGTGAGGACGTATATGTGATTCCTGATTCTGTAGGCGGTGATACAACAGGAGTGCAGATACCATTCACTGTATATAATGCCGGAAATCGTGTGGAAGGTAAATTTGATTTAAGCACAAAGAAATTTACAGCAGGGTCCAGTAATGAAGCATGAACGTTACTGAACGCAGTTAAAAAAGCATATTTTGAATCGCTGAGTAACAATGAACTTTTAATTGGCCCAGAAAAGGAGTTAGAGTATGAGCAACAAATTAGTGAAACCAAATTCACAGATAGCGAATAGAAATGAAGAAGAACTGATTATTAATACCGGCACGAAAAAATATGTGATCAAAGATGAACACAGACGGCCGATGGGAGAATTCTTTTGGAATCCGTCCGATACTGGTATCTTAAGCCGATATAATGACGTAGTTACATTTTTTAACAACCTCGACCTGAAAGAGGGCGAAGATGCAGAAAAATTTATTGTTGATGCAGACAAAGGAATTGTGGAAAAAATGTCCTATTTGCTAAACGAAGACACCAGCACTTCTTTATTCAGTAAAGTGGCGCCATTGTCCATGTTGGCTAATGGGAATGTATATGCCTTTGAAGTTTTGGAACAGATTGCGAGTTTAGTCGAAAAAGAAAGTAAAATCAGGGTGAACAGAGCGAATACAAGGGTAAATAAATACACAAGGAAGTATCATAACTAATGGATGTATGGGAACTTCCAAAATCTTTGAACGTTTGTGGTAAAGATTATAAGATACGAACCGATTTTCGTGAAATCGTTGATATCCTTAGAGCTTTTAACGATCCTGATTTAAATGACACAGATAAGATTTTGACAATGATTGACATACTCTATGTTGATATTGAAATTGTCGAAAATATGGGGACAATATATGTTCTGTCCGACGGAAATCCTCTGACACAGGAAGCGGTGACAGAGGCCATACAAAAGGGTGTGGAATTTATTGAAGCAGGAACCGAAGGCGATAATAAGCCCAAACCGCGCGTTATGGATTGGGAACAGGACGCCCCTTTGATTTTTCCATCTGTAAATAAAATGATTGGACACGATGTGAGGGCATTAAAATATATGCACTGGTGGACGTTTCTGGGGTACTTTATGGAAATACCAGACGGTACATTTTTACAGGTGATAAATATCCGTCAGAAAAAAAATAGTAAGTCTAAGATGGAAAAATGGGAGAAGAAATTCTATAACGAAAACCGTAAATTATGTGATCTTGACAAACGGCTCTCAAAGGCAGAACAGGAAGAACGGGACAAGCTGAATAAAATGCTTGGATAGCAGGGGGTGGCAGGATGGAAGATGGCTCCATTATCATTGATTCGTCAATCGATACAGATGGCGTAAAAGCTGGAGCAGATAATATAAAGGACATACTCAAAAGCCTGGTACTGTCATGTGATAAGCTGCGCGCATCAATAGACGCGCTCTCTGCATCCATGTCAGAAGGGTTTAAAAGTGTTGGCGGCGGTGCAAAAGAGGCTACAAATGGAATAAAAGAGTTAGAAAACGCGGAAAAAAAGGCAAAAAAGCAGGCAGAAGATTTAAACGATATCCATATAGAACGGTCTGGAAAAGGCGGATATGATCCCAAAGTTATGGAATATGTAGAAAACTATGCGAATAAAGCATCCAGCGCAATAGACAACCTAAAGACAAAAGCAGAAGAATACAAGCGACAACTGAGAGAGCTTGAAGAAGCAGGAAAATATTTCGATAACAGTGACGAGTACAATGAAGTATATATCAAATTGCAGGATATAAATGGACAGATAAGAGAGTACAAGAAGAACCTTAATGATATGGCGTACGGCGGAAAATTGACAAGCTTGGATAATGAATTGGACTCATTAGCGAAAAGAACTAGAACTGTAGCGGAGGAAACCAGATATTATGAACTGAAGCTAAAACAGCTCGCGTCTGAAAATCTAGGGTTTGGAGACGAAGAATACGACAGTGTATACCAAAAACTTCAAAAAGCAAGAGCTGCTGAAAAGGAGTACAAGAAAAGTCTTAATGATACCAGCAATGAACAGAAGCGTTCTACAAAGACTGGAAAAACTTTGGCAGTAGCACTTGGCGGATTGGCGAAACGTGTAAATAAGCTGACGTTTCATGCGTTTACTCTGAGCAAATCTCTTATGCTGCGTGGCGTGCGCGGCGCTGTTAATGGTGTTTCTGCTGGATTTAAGAAGCTTACAAGTATATTACATAGGACGAACAAAGAATCAAATAAATTCGGCATGGGCAGGATGCTGGGAATGTCCGTCATGTACAGCACAGTTTTTAAAGTCCTGTATGGAATCACCACGGCAATAAAGGAGGGGCTTGTAAGCCTGTCTCAGTATTCTGACGAGACAAATAAGAGTTTGTCCATGCTACTATCTGCATTAACACGCTTAAAAAATAGTGTCGCTACGGCATTCGCTCCACTTATAAGTGCAGTTGCGCCGATATTAACGAAATTTATTAACCTTCTGTCTCAAGCCATAACATACGTTGGAATGTTTATTGCGGCGCTTACTGGAAAAAACAGTTTCACAAGGGCAAAGGCAGTACAGCAGGACTTCGCCGACACTTACGGGGAGACAGCAAAGAACGCGGATAAGGCTACAAATTCTATCAATGACCAGTCTGATGCGCTGAAAGACGCAGCGGACGAGGCGGAAGGCTATCTCTCCCCCATTGACGAGATCAACAAAATCCAAAAGAAGATCACTGATACATCTAAAAACAGTGGAAATGACAGCGGAATCAGTACACCCGATACTGGGCTAAAGCCAGAGGACATGTTTGAAACAGTGCCGATAGATAATGCGATCCAGGATTTTGCAAAACGATTGAAAGACCTTATCAAATCAGGTGATTTTGAGGAGATAGGGCGTATCCTTGGAGAAAAAATCAACGGTGCGGTTAAGAAGATAACTGATTTTATTGACTGGAAAAACTGCGGTGGTGTTATCACCAACTTCATCAATAAATTTTGCGATCTTTTTAATAGCCTTGTGAAGACTATTAACTGGGAAGCAATAGGGCGAATGTTCGGAACCGGCATTAATACCCTTGTCAATACTCTTTATCTGTTGTTCACGGGTATTGACTGGGAGGACTGTGGCAGGGCATTAGCAGATGGGATTTATGGGATATTTGACGAAATAAAGTGGGACAAGTTGGGCCTGACATTGGCTGAGGGGCTTAATACAGTTATCAAGTTTCTTCTTGGATTTGCGAACCGGATGGAGAAATTTGAGACGTGGAAAAAGATTGGAAAATCATTAGCTTCTGGACTGATGAATGCCATTAATAATATCGAGATTGAAAATCTAGGTACTGCGCTTGGAAAGATAATCCAGGGATTCATACACTTGGCTAGCAATTTCGTCGATGGAATCACATTCGGAACGCTGGGGGCAAAGATAGGCAGATCACTCACAAACATGATCCATGAAATTGATCTGTCAGAATTTGCTTGGACACTTGCCACTGCAATAACCGGAATAATAAAAGAAATCCATAATTTTATTGATGAAATCGACTGGGATTCTTTAGGAAATAAAATAGTTGATTCCCTGAATACATTCTTTTCTACTTTTGGATGGGAAGAAGTTGGAACTACAATCAGTGATGCGGTTATAAAGCTTCTTGATTTATTGATAAAAATTGTAAATGACACCAGATGGGATGAATTTGGAGAGAATGTCGCGAAAATGCTTGAATCAATTGACTGGGGTGGGATCCTTAGCAGGCTATGGGAATTGATAAAAGGTATTTTCGTTAAGGGATTAGGCGGATTCCTTTCGGGGCTGGAAACTAATACACCGGGTAAGATTGCGGCAACTATTGCTAAGATCATTATGGCGATAGGGATAGCAGGTAAAGTATTGGGATTTATAGGCGATATAGCTCATGCACTTGGAAGTACACAGGCTACTGGTATACTTGGCGGAGCAGTTACCGTATTAAAAAAATTCCTTGGCGGGAAGGATGGAATAGCAGGAATTTTCGCTAAGGGCGGAAAAATAATGACTGCTATCACTGGCGGACTCGGAACAGTTTCAACTGTTCTCGGAAATGGAATAAAAGCGATTGGTGGCGCATTGGCAACAACAGGCCCCTGGGGAATCATTATAGTGGCGGCTGTCGCCGCACTTATCGCTGTTATATGCAACTGGGACAAAGTAAAGAAATTCTTTACCGAAGATCTCCCCAATTGGTGGAATTCATCTGTTGCTCCTAAATTTACTGCAGCAAAAGATTGGGTAGTGCAGAAATCCACAGAATTAAAAGACGGAACTATAAAGCAGATAGATACGTTAAAGACAAATATAGGAGAAGCTTTTGAGGTGGTAAAGACATCTGCTCAGAACAAAATGGCTGCGGCAAAGGAAAAAGTCGTAAGCATTGCGTCAAGTATGAAATCAGGTGCCGTGGAAAAGATAAGCAATTTAAAAGAGTCTGCGTCAACGAAATGGAATGAATTAAGGGATAATACGGCAAGTAAATGGCAGAGTATAAAAGCTTCAGTTTCCGAATCGGCCGCCTCACTTGCAAAAGAGTCTAAAAGCAAAATCACAGAACTGAAGAGTGGTATTGCGGAGCAGTGGAAGCAAGCTTTAAGCGAAACAAATTCAAAATGGAAGTCCATGAAAGAAAGCGTAACAAATGGGGCCAAAAATATGCAGAGTGGAGCAATATCTCCGCTTAAAATGATCGCTCAATCATTCAAAAGTACATTTTCAAGCCTTGTCGGTATCGTGACCAGACCGTTCCAACAGATTGTTTCCGCGGCGTCGAGTTTAGCAAGTAGGATATCCAGCATCATAAATAGCATCAGGTATAGTTTTAGCTCCATAACCAGTATGGGTTCTGGATTAAGCTTTAGCAGTTATTCCTACCGTCCCAGAAGTTACACTATGCCGCGTTTGGCAAGCGGTACAGTGGTTCCAAGGCGTGCCGGTGAATTTGCTGCTATTTTGGGGGATAACAACAAAGAGGCAGAAGTCGTATCACCCCTTTCCACCATGAAGAAAGCGTTTAAAGAAGCCTACAGGGAAATGGGAGGAAATGCAGGAGCAAGAACCTATAATGTAAAAGCTGACGTGCAGCGCAGGACGCTATTTGAACTCGTGATTGATGAAGCAAAAATGAGGCGGACTCAATCCGGCGTCAATCCATTTGATTTAGTATAGGAGGGCAAACATGGAGCAATTTGAAATAAATGGGGTGGCGGTTGCCGCCCCATCTACATATAGTCCAGTCTTTGCAACTACATCGACAGAAGATAGCGACAGATCGCAGGATGGCGTTATGCATAACACCCCTATGTTTACAATTGGAGGATATGATACAACCTGGGACTACCTTAGTTGGGAGGAGATAGCGAATATACTTAATCAGTGTATTGGCAGAGGCAGCGTGTTGCTTCACTATCCCAATCCGCGAATCCCGGGTCAATGGCAGGATGGTGAATTTTACTGTTCCAATTTTAATATGGATGCACAAACCCTTGAAGAAGGGTTTGAAATTTGGGAAGGGTTACAAATCAATTTCAGGAGTGTGAATCCAGAGTGATTAATGTAAGTAATGAATTTAGAGAAGTAATGAAAACCCGCAGAGGTTTTTTGCAGTATGCCGATATTACATTTAAAGATGGTAGGACTGTAAACTTAGGGCCGAAAGATTTCGCATTATCAAATAATTCAATAACTGATGCGGCTGGAATGAATACGCTTCCTCTTGGCGCAGCAATCGCAAAGAGCATCCAGTTGGAAATCATAAATGATAAGGAACAGTTCGCAGATTACGATTTTCTTATGGCTGAGATACATTTAACGTTAAAATTACAGCTGTCGAGTACCATAGAATCGGTAAACAAGGGCACATACACAGTAATAACCCCTGAATCATATGGGAGCACAGTTATCGTAGAGGCCGTTGACGATATGTATAAGGCGGATAAGGATTATGCAACTAAACTTAAGTTTCCTGCCACGACAGGCGAGATGTATAGAGATATCTGTGAACGTAAAGGGTTCATGATGGGCACTGTCACATTCCTTCATGACGATTTTGTGGTGAAAACCAGGCCAGAAGGAGTAACCGAGCGCCAAGTTTTAGGATATATCGCTATGATAGCATGTGGGAATGCCAGATTTGATGTAGACGGATTTCTCAAAATACAGACATATAACTTTGGCGAGTATAAGTCCCCGATAATGGATGCAAACCGGAAGTATATTTTAGATTCAAGTGGAAAACGGATCTTAAGTATTTGGGGAAAAAAGAATAAGGCACATGACTTAAAGAACTTTTTCAGCAATATGAAAGTAGGAACGGATGATATCATAATAACAGGTATAAAAACTGTTATAGATGAGAATAGCGAGAACAGCAATGAGATAATGGAAGGAAATGAAGGATATGTGATATCAATTTCTAATCCACTTATCGCAGGCGAAGAGAAAAAAGTGGTGTCATGGCTTGCTAATGAACTAATTGGCGTCAGATTCAGAAAAATTTCTGGTGACCATACTGCAGACCCGACCATTGAGTTTATGGATTTGGCCTATATCACATCTACAAGAGGGGATAAAAGAAATACATACAGGACTATAATAACTGATGTTGTGTTTAATGTATTTGGTTATACATCTTTAGCGAACAGCGCAAATGATACAATAAGAAATAGTAGCAAATATGCTGCAGAAGCTACAAAGGCTTATGTGAACGCTAGAAGGGACAATATTAAGCAACTGTCTAATTACGAGTCGGTCTTACAGCAAATCACAAAGCTAATAAGTCAGGGTTGCGGTATGTATCTCACCCCGGTAGAACAGGAAGACGGAAGTATCATTTATTACATGCACGATAAGCCTACCATAGAAGAATCTAGTTACACGTGTTACTGGACAAGCAACGGAATAATCGCCTCTCTTGATGGTGGCACTACGTGGGCCGTTGACAAAAACGGGAATGCTCTTTTTAACATTATTACAGCAAGAGGATTAAATTTTGATTGGTTACGCGGCGGGACCATGAAACTGGGCGGTGACAATAATAAAAATGGTTTACTGAAAATTTTAGACGCATCCGGTGCTGAAATAGCTAAAATGGATAATCTTGGATTGAACTATAATGACAATCTGCTCGTCGGATATAATAATAAAGGACGCACAAGTTATCCGGTAATAAAAGAATCATTTACTTATGAAGGGAAGACGACATCTTGTGAAATTGCGCAAGGCTCAATATTTATTTACAATGATGAAGGCGGAACCTATGACTTTACACGAAAAGCATATGCACGCGTAGGCACAATACTTGACTATGGTTATGTATCAACAATTAATTCAGCCACTGGTAAGACATTAGTTTCCTTAACAAATAATATATATTCGACCGGCTCACTTTCGTGCAGTGGAACAAAAAGTAGAATTTCAGGAACCCAAAATTATGGTGATGTGAAACTGTATTGCTATGAAATGCCGACTCCGATGTTTGGCGACATAGGAGAGGGGTGCACTGACAATATTGGGGAATGTTATATATTTTTGGATGATGTCTTTTCCGAAACTGTAAATACAGAGGCATGCTATCAAGTATTTTTACAGAAAGAAGGCAAGGGCGATATATGGGTGGAAAGCAAAACATTATCCTATTTTGTGGTAAAAGGGGCCCCTAATGTTAAGTTTGCGTGGGAAATCAAAATAAAGCAATTGGGATTTGAGCTTGAAAGGTTGGAATTGTTTTCTGATGATGAGATAATGCCGTTTGATGCAAAAGATATTGATTATGAAGCACAAGCGGCTGCTATGGTGAAAGAATATTACGAAGGTTTGGAGGATATGCAGGATGAAGAAATTAACGAGTTTCACAAAACTTACAACTGGTGAAGGTGTGAGGATTGCTTTTACTTTTTCTGAAGTTGACGATATGGGGAAGCTTATTAGCCAAAATAATAAAGGAAACTTTATCTTGGTAGATGATGAGATAAAAGCAAAAGTTGACGATATAGAAAAGTTTATAAATGAAAATTTTTTGGCGAATTAGGAGGTATAACACATGGCGAATTTGGATGCGGTGACGGAAGTTGATGACGTGTTTATAAAAGCGCTTCCCATTTTAACAACAATAAATGATTCAGATGATCTACTCATTGAAACATCACCAACTGTAGGTGAACCGAAGACCGGAAGAATAAAAGTAAAATCATTAAAGGAAATGTTCAATCGTGAATTTGATTCCACATTAAGAGGTATTTTGTTTCAATATGGTCGTGTCAGTATTAATCCAGTCGAAAATAAACCAACAATGAAGCACGTGCAATTTCCGAAATCCTTTGCAGGACGGCCATGTACTGTAGTTACTCCAATAACATCCGTTCCTGGCACTGTTTTTTTAGGGGCTGGCGTTTCAAATATTTCAAATGATGGATTTGACGCTTACATAACAAGGACTAACACAACAGAAACCATACTAGCGTGGATCGCAATTGGCCCAGTGTAGATCATAATATTATAAATCAACCATGTGGATACAAGACTTATTGAGGTGAAATATGAAAGCAGTAAAAAAAATTGAGATTAGTGTATTACATAAGCGGACTATGCCTCTGGTTGTCTATACAATGCAGGGAGACACTGGCAGGGAAATAGAGTGTACAGTAGCTGACTGGGATATACCTACAGATGCTACAGCACGTGTATGGGTGGTTAAACCCTCTAAAAAGGTTGTGTATGATGACTGCCGGATAGTAGAGAATACAGTGGTTTTTTCTCTGACGAATCAGATGCTTGCGGAACCTGGCGTTGCTATATGCATAATTGAGTTTGACAGCGGCGAGGACGTAGTATCCTCATTTCCGTTCAATCTCTGTATAGACGGAAGCGCCAGGGGAGACGGAATACCCAGTGAAAATGAATCAACGGTGTTGGAAGGAATGTTTGAAGCGCTGGGGCAGGATGCAATCAAAGCACTGGATGCGGCAAAGGCAGAAGCGGCAGCGGCAAATAAATCAGCGCAGGACACTGAGAAGATAAAAAACGATTTTACATTGACCGCACAGCAAGCCGTAGCCGACGTAAACAATGCAGGTCAGACCCAGACCCAGAGAGTAAACACTGCCGGAGACACTCAGGTATCCTGCATCCAGGCCGAGGGCACAACCCAGGTCCAGAACGTCCAGGCTACAGCCGCAGAGATAGCCGCAGACAGAGAACAGATACATACCAACCGGGATAATACAGCAAGGCTCCAGCGCATATCGGCTGGGGCCATTACACGGAGCGCTGAGGGGAGCTTTATCACCTTGGAGGATGCGGCGGACGGGATGGGGTTCAGGCAGTTGGAGATACCAGGAGAGACCAGGCAGGTCACAACGACTGGGGCACAATTAATAGATTTTGAACAATGCCTGAAAAACTGGAAATCACAATATACACAAGTGGGCGGGCGTGTCTATAAAATAACAGCGCTTGGTTCCGGATACCAGGCGCCCATCAGTTTTAGCACAGAGGACACAAAAGTAACATTAAGTGGTAATGTACGTGACATATCAGGCAGCGGATATCGTATTGATCTCATAGATTCAGCGGGAAATATAGTTGGGCGGATAAATAAGGACATAAAATCAGTTACCGGACTGGCAAGCAAGATCAGGCTGAACTTTGCCGAATCTGGAGCTGGGGAATATTCTGATATCATGCTCAACGCAGGTGACACGGCCCTTCCTTGGGAACCCTACACCGGAGCTGCACCATCTCCATCCCCGGAGCACCCGCAGGAGATGAAGAATGTTGGGAAGCTGAATGAACAGACCGGGAAGTATGAGGTGACAATAACATCTTGTAGTAGAAACCTCCTGGATATGAGCGGCGCAAAAGGTGGCACGTCATCCGGCATATCATCAATTGTAAATCCTGATGGCACTGTGAGATCTAACGGTACATTTAGTGATAAAACTATTAATATTTGGTTTTTAGGCAACTACGCGAAACCTCCTACAAGCAGTAACACAATCATCACACTCCTTCCGGGGATGACGTATTTTGTCAATGATGTAGTGCTATATTTTTTGGATAATGATGGCACCGGACAGGCGATAGAAGGTAAATATACCGTTGATGCAAATGTATACCCTGATGGTATCAAAGTAACAGGGGCAAGGCATGTAAGTGTCAAAACTGGTACAACACTGACAAATAAAATATATTATCCTCGTGTATTACTAGGAGACAAAGACACCGGCTGGGAACCCTACAGAGGCCACACCGCCACCATAACCGCAGACCGCCCGCTGACAAAGTGGGATAAGCTTACATGCCGGGATGGTGTGTGGGGATGGGCGTATGGGGGTGCCATATGCAGACTTACGGGGACGAGCGAAATAAAAAGCGTTGGACAGTATGCATATTCCATCCCTGGTAAGATGTTAAAGCATTCCCATATTTCTTGTAGCCATTATCCGTATTCCGGTAAGGAAATTAATGACGACAGTGTTTTAACTTACATGGGCACAGGTTTTTTTATATGGATTTATGACAGGAGATTTAGTGACAAAGTTGAGAACACATTCGACATAGACGGTTTCAAAACATTTTTGACGGAGTGCGACACTAGTGGAACGCCCGTGACGGCATGCTACCAACTTGCTACCGAAGAATGGGTGCCCCTCTCCGCCGCAGAGCAGGCCGCCATGAACGCCCTGTGCAGTTACGCCGGGACCACCCACATCTGGACAGATGACCCGCTACAGCCTGTCATTTCCCTGGACTATACGGTGGACACTGTCAAGTATATCGGAGCGCTTGAAGACCGGATAGCGGCCTTAGAAACAGCCCAGGCACAGACTACGGCAGCATTTAGCTATTTACCGCCAGAAATACAGGCGGCAATGATAGAAAACGAAACCCGTGACTTATTATCAACCATTTAGGAGGAAGAAAGAATGAACAGTAGTGTAATTGTAAGAATGATGCAGAACTTGATTAACAAAAAGTTCTACGATGGCAAGGATGAAGCGATTGAAAAGCTGGATGTGTATTTCGCGATGAACCGGATCAGTGAAGAGGAGTACATGGACCTTGTCATGCTGGCTGAAGAGATGTATCCCGACCCGGTAGATCCGGAGTCCACACCAGACACCACAGACCCAGTGGACCCGCCGGTTGAGATCCCGGTAGAGTGATTGCATATGGCAGAGATCAGAGCAGGACCGGAAACGGTCTTATTTTATAATAAAAATCAATAAGGAGATATGCAAATGGAAACAATCATTTCAGCCGGCATCTCTGCAGGCGTTACTCTAATTGTCTGCCTGATAAGCAACAAGAGCCAGCAGGAAAAAACGCGGGCATTGATGGAATATAAGCTGGAAGAGCTTACAAAAAAGGTAGAGAAGCATAACTCGGTCGTGGAAAGAACCTACATTTTGGAAGAGAAAATGAAGGTTGCCAACCACAGGATTGAAGACTTGGAAAAGGAGAGATGAAAAAAATGAATAATGAAAAATTTTTAGCATTATGCAAGAAAACCGTTATGGATTATTTTAATGAGCACGCTGACAAAACGGATCGGAAACAGATCACCGAAGAGGATGTATTTATTGTGTGGAGCTGTAAAACACTGCAGAACAATAAAGCCTTGGTAAGCACTACGGTGTCAGATGGCATGTATTACGAAATCACTCATAACGGGGATAAAAAAGAGACATATGTAGATGCATATAAAAAATGGGAGAACTTTGTTGTACGATAGGAGGTATTAATCATGGATTTAAGCTTTTTGACAAACTATATCAACCCGGTAATATTGGGAATCTGCCTGTTGGTGGGCTATGTGATAAAGACCGCGATACCGGCGATCAAAAACAGGTACATACCACTTGCAGCCCTTGCGATGGGCACTATAATTGCGATACTCATCAACATGAGCAGCGGCATTAATGCGGAGGTAATTCTTGGCGGCATGATATCAGGCCTGGCAAGTACGGGCCTGTACGAGATGCTGCGGAACCTGATAAGCAAGGATGGCAAAAAGGAGACAGATAGACCAGGACCGGAGGGCGAATAATCGCTCTCTTTTAATTTGCGCCGGCGCAACTAACGGGGAAAGGAGTAACACATGACGAAAACAGAGGCAATCAATGAGATGATTCAGACCGCAAAAGCAGAGGTTGGGTACCTGGAAAAGAACAGTAACAGCAACTTAGACAGCAAGACTGGAAATGCTGGCAGTAACAATTACACCAAATACTGGCGTGACATTATGCCATCTTACCAGGGTCAGCCTTGGTGTGCCGCATTTGTGTCCTGGGTATTGATGCAGGCGTTTGGGCAGGCCAACGCCAAAAAGCTGTTGAAACACTGGCCCTATGTATATGTACCCACGCTGGCCGGGAATTTTACCAACTATGCCAATCCGCAGGTCGGTGATATTGTGATGTTTAAGCATGGAGGGATATTTACCCATACAGGCATTGTAACTGGCGTCAATGGGGACTATTTTACCACAATTGAGGGCAATACCAGCGGCGGCAGCTCTATTATTGACAATGGCGGTGGAGTGTGCAGTAAAGGGTATTATAATAGCAATCTGCCTGGGACAAAGTTTGCAAGGCTTGATTGGAGTATTGTAGCTGGACAGGCCTCTTCTGGCACATCCACTGCGGCAGACATTGCAATCAGTATGGGGGCAAAAGGCCTTACGATCACGGGTAATAACCTAAATGTAAGGAGCGAGCCGGGAGGTCAGATCATTGATGAGCTGAATAAAGGTGACCGCATCGGATGCGATAAGCGCCGCTGGGTAGGCAGCACATGCTGGTTCCACTACGCTGACGGCTGGGTGTCCGGGGATTACCTGGACGGCTGGATCTGCGAAGCGGGAAAGTGGTGGTACATTACCGCCGGCTATAAGTACCCGAAGAGTGCCTGGAAGCAGATCGGCGGTACATGGTATTATTTTGACGCAAATGGATGGATGATGACCGGATGGGTGCAGGATAATAAAAAGTGGTATTACCTGAAAGCGTCTGGAGCAATGGCGGCGGATGAGCTGGTAAGGACAGGCGGAAAGGTCTACTACGTGGATAAGAACGGCAAAATGTGCTTTACGGACAGCTCTGGAGCACTCAGATAACATGACAGGATGCGGCATAAAGCTGCGTCCTATTTTATTACTACAAAATAAAACGAAAGGATGATTTTATGTTAGTAGAGATCAAGAAAATGAATAAGGAAGAGGTAACAGTTGTCACGAGCCTCGATGTAGCGGAGACATTTGAAAAACATCATCGTGATGTAATGGAGTCTATAAGGAATATAGGAGAAGCTATAAGTACAGCGGAATTTTCCGCTCTATTCTATTTAGATTCTTATAAAGCCTCTAATGGAAAAACAAATCCCATGTATCTTATGACAAGAGATGGATTCACCTTGTTGGCTATGGGATACAATGGCGATAAGGCCATGAAATTTAAACTTGCGTATATCAAACAGTTTAATGAAATGGAAAAAGTATTGATCGGCAAACAGAAAGAGCGCGAGAAAGGCATTGCTGTCAGGCAGGCTCTGACGAATGCTTTACAGCAGTCACAGGAAAATGAACGGATGCACGGGCATGCTTATTCCACATATACGAATATCATATATAAGGTGGTATTCGGAAAAGATGCAAAACATCTCCGCGAAGAATATGGCCTATCCAAAAAGGAGAATCTTCGGAATTATTTTAGTGAGGAAGAACTGAAGGCTGTACAATCAGTTGAAATGATCGTGAGTGGTTTGGTGAACTGCGGGTGGGGATATGACCAGATCAAGGAGTTCGTGCTGAACCAGAATCTAAAAATGCTGGCGGCCTGATACGTGGACAAGTCTGGTAAGATGTGTTATGCTGATAAAACAGGAGCACTACTGTAACTATCAACGCACAGAGGGCAACTGTAAAACGCTGTAAGGCTCCGGGTCTCCCGCCGGGGCCTTTTTAGCGTCACAAATAAAGAGACTATACATAAAGTATAGCCTCTAGATAAAGAAGGAAATGGTGGATATATTACCAGTTTTTTTAATGATAACGCGTGAAATCTCTGATGTCAAGTATTAAATGACAGACTGTATCCGAATGGCGGCTTTAAATGGTTTTGTCAATATAATTACATACATCAACCAAAAAGGACCCCGCCGGGGTCTTTAATCATACAGATTATCTAGTTTTTTGTGAGCTCGATACAACAAAGTTCCGACAGAAGTTATTGTGGAATGATGTCGTTCTGCAATTTCCCTATACGATTTACCAGAAATTTTTTCCAATAAAAAGGTTTGTTCGAGCTTAGTCAATATAGATAAGTCGTAATTTGCATATTGGGTATAGTCAATGTTTTTCCTACGATGTATATCGGGGTTTGGCTGTGGGGCATCAAGCTTTTTACGGGCTTTCAAAAGCAAAGCATTTATATTTTGTCTGCAACAATTTAACTTTTTTGATATTTCAACAGTTGAAAGACCTTGCATTTTCAATATCAAAGTTTCACGTTCCCGAATTGTTAAAATGGATAAGTCTGAATCTGCGTATATAGCATAGTCCACGCGCGCCGGCATGACGTTTGATACCTCCTAGTGATCATAAAAATACGGATTACTATTTGATGGATAGTGATAGATGCGGGCATCATGCGCCTCTTCGGGAGTTTGGTACAGGCGGCTGGAGCGTAGACGGATACCAGCATTAGTGCCATATTTAACCACGCAAAAATCACCGTGCACAGCAGTCACAGTTGCTTCTATAATTCGGTAGTTGTTTTCCACGAAAAAGCATGTATCACCTGTTTTCCATTTCATCCTTATCACCAGTCCTATATGCTTCCAAGGCGGCTATAGCGTCCTGAAGCTCTTTGTATTTCCCTAAATATATTTGTTTTCTGTCTTTATATATGCTAACTCTCCAGCGCAGAGTTGATTTATCCCAAGTAATGCCTTTTATACCTGATTTTTTAAGTTCTCCGTGTTCTATTCTTTTCCGTGATAATATCCTCTTGGACTCTTTTGCCTTCTCGGGATGTGCCTGCTTCCATTCCAGTGATTGTTTACGGTCCACATTAGTAAGATGTATAGCTGCACATTCTGGACATCTCCGCAGCCTGCCAGATGTTTTTACAATTTTCTTTCCACAGTCCACACAATTTATTATGGATCCAAGGGGGATATAATCCCCTGATTTCCTGCGCATTTTCATTTCTCTATCGTGCAGTTTTCGGCGTTTCGCTCCGCAGGATGGGCAAAACCACGCCCGGGGGCCACCCTGAAAGGTACAGCCACATTCCCGGCAGATGCGAGGTAGTATCATATACAACACCTCATATACGTTGGTACTGTAGTTTGATATGATGAGCATTACCATCATTGTCTATAACATCAAAGTAAGGATACTCGTTACCGGCAAGGACCTCACTGGGGCCGTAATCCCACCCCCACGGAGCCGTAAGCATGATATCCCCTGCATTTGTTTCAAACATTTCCCAATTTTCAGGGACTTCAATTTCTACCTTGTCACTGCATGTTGCAGTGGCATGAGGGGCGTTAGCTGTCCAAACCTGTCTTTTCTCTGCGGTTAGTACCCCATAATTGATATATCCTGTAAATTTTTTCACTTTGTATCCCCCTTGTAATCTATATTTATATTTGCTATAATTTACTTGCTGGGGGAGCGGTGGCAAGCCCGCCCTCCCTTGGTATTCACTGAGCCTTTCGGCTCTTTTTTATTTGTCGTTCTTTTCGGCTTCTTTGATTACCTTTTCTATAATTTCTTTCGCTTTATCGCTATTACCTGTTTCCATCAATGCCTGTATGGAATAGAGTAAAGTTAGTAGTTCAAGTCTTGTCATAACCTCGTCCATCTTATCTCCTTTCCCCGCTTGCCCGGTCACTCGTTAAAGTGTATCTCCTTTAACTATCTTTATTATACACCATTCGTACGAATGGGTCAAGCCTTTTCTATTATTATTTTATTATCTTTTAAAGAGACAATAACCTCTTTGTTTTCTGGAGTAATTTCTAAAGCTTTCACAAATTCGCTTGGAATAGTAACCCTTACCATCATTGAGCCTTTTCCAGCCGTCCCTCCTGGCTTATTAAATAAAACCCTCATTTTTTTACTATATTCCATTTAAACATTCCTCCTTTTTATATAATGTAACCTATTCGGTCGGACAATGCAAGCACTCGGAATATATTCGTACGAATTACACAAAAATCATTCGTATGATTTGTAGGATATGCCAATTGAATTATTCGTACGAATGATATATAATGAAATCAAGATAAAGGAAGGGAACAAATAAGGAGGAAAGCAAGATGACAAACAAAAAATTAATGGAATTGGTACAGGACAGAATAGAGGAGATCGTTGATAAGTACGAACTGGATTATAACTACATCGGTATCCGGGTACAGGAAGAAGAGTTTGAGCTTGGCAGTATGGACCATGTATCCAAAGTATGGGTAGATGGAGACGAGACAGAAGAAGAACTTGACGGCGTGTGTGTTGTAGATATCAATAAACTTTCTGGAGCAGACGGATACTTTGGAGACCACGTAGCAGTTGTATGTGGTGACAGAGCGGAATACGGACAGGACTTTGGTGAGCTTATCATATCTGATGCAGTAGTGGTTGAGATCTTAGCATAATTTATACACCAACTCGGCGGGGTAACGCCGGGAGAAAGAGAGGATTATATGGATTTAGGATTGATTTAGATGAATTAAGGAAAATACTTGAATATGCCAAGAATCGTGCCCAGTATGGCAACATGGAACGCTGTCTCTATATTAAAGGGGGAGAGCGACCAACCATTACACAGTATTGCTACTATGCGGAGTGTAACCCTATCAATCACACATACAGCGCACGGTAATCAGAGAGGCCGGACAGCGTACTACCCGTATTAACCTCTGCGGGGCAGGCTGCAAGCTGATACGCAAAACGGCCGGCACCATTACAGTGCCGGCCATTCCGCTATCATATCTGATTTTCATTTCTATAGCTGTATTATACCTCTGAGTATATAGATATGCAATAGAGAGGTTTAGACAGTTTTCGACAGTTTATGTTATTTGATGTTTCCAGCAAAGAGCATCAAATCAAAAAGGCTGACAGAACACATCTGCCAGCCTTTAAGCTATATTGTATCATCTCTCTTACTTGGATAAAAATAAACAACAATCAATACAATTGGTATTATTAGGTTAGTCACACGTTAGTCACAAATATAGCCAAAATACAAGGGTTTCAGGCACATTAAT
>Flavonifractor plautii YL31 phage 1
CCTGGAACCATGCGGTTCCAAGAAGGCGAAAATCAAAAAGCTAGAAATATCAAGGCCCGCAGCCGGTTTTTTGCCGAGCTGCGGGCCTGTTTTCCCTTATGTTTTCCCTTACGCACCAAAATTGGCCTTTATGAAATCCTCCATGCGGGCGGCGCTGTCCTGCCTCATGCGTTCCGTGAAGTGGCCGTATCTGTCCAGAGTAAAGGCCGCGCTGGCGTGGCCGAGGTTGCCCTGGATGGTCTTGATATCGTCGCCCGCCCGAATGGCGTTGACTGCATAGGTGTGCCGGAGGTCGTGGAAACGCACGCCAACCAATCCGGCGGATTTTAAAGCGGCACGAAATTGAACACCGATCGTTGACAAGCAAAGGGGGCAACCGATATCATTGGTAAACACAAATTGGTGGGGGTTATCCCATAAGGGCCCAGCCAATAACTGCCGTTCAGCTTGCTTCCTTCGCTGCTCCTTTAGAGTGCTGAGCACTGAAGGCGCAGGCGTGATTGTCCGGCTTTTCCCACTCTTTGGAGAGATAAAAAGGCCGCTCTTTTCTCGGTGCTCGGGCCGTACAAGCTGCTTATTTATCAGCAAAGTTCCATGCGTAAAGTTCACGCAGTCCCAGGTCAGGCCCAGCAGCTCCGAGAGGCGACAGCCGGTGAACAGGGCCACGGAGACCAGTAGCCCTAAACGACTGCCCTTGACGGCCTGGAGCAACGCTGCGGCCTGTTCGTCGCTGAGTGGGTGAATCTCCGTGCGCTCTGCTCTGGGGAGTTCACAGTCCTCGGCCGGGTTGCGGGATATGTACTCCAGCTTGACCGCCTTCTCCAGCGCCTGGTGCAGAACCTTATAGGCCAGCCGGACGGAGGCTGGGGAGAGTGAGCCCAGACTGTTGACAAACTGCTGGATCATGTGAGGGCGGAGTTCAGGGAGAGACACCGCACCGAGGGCCGGCTTGATGTGCTTTTTTATGAGGCTTCTGTATTTGGTAGCGGTGGCGGGCTTCACGCTGCCGAGATACTCCGCCGCCCACACATCGAGCCAGGCCCCAACCGTCATTTTGGCCGGGGTGATATAGGTGCCCGTGTCGATGGCTGTCGTGGCGGCCTTGAGCTTTTGGGCGACCTCCTTCTGCGTCTTGCCGGTGATGCTCCGCTGCACCTGCTTTCCGGTGCCTGGGTCTCGTCCTACGGTGTACCGCGCCTCCCAGTAGGTATACTGCTTCCCACCGCGGGTCACTGTCTTTTTACGGATTGTGCCGCTTCCGGCGGCTGACTTTTTCGCCATTGACTTTTCCCCCTATTCTGTTAAAATAGAAGGGCAGTAGGCCCATCAAAACTTACTGCCCTCTATGTGAGCCGTCTCCGGTGTTCCAGCACCGGGGGCGGTTTTTTATTGCGCTTTTTTTAGTTCGGCGATTTCCTGATTCATGGTACGGATTGCCAGCTTGAGCAGGGATACTTCGCTCCGTAGCTCCTCAATTTCGCTTTTTGGCGTAATGGCTTTCATGATAGCCTGCTGACCTTCAGCCAGCAGGTCAAACTTCGGCATGACATCCGTGTCAAAATAGGCAATCATACGCTTTTCAGACGTCCGGATGGATGCGTCAATCATGGTCTGAATGGACTGTAAGTCTTTTTCGTCTAACATGCGTAAAACCTCCTGAAAGTCATTGGGTGACACTAGCGGTCATAATGTAATACTTCCGTCTTCATTGACGGTTTGCCCCAGATACCGAACTACACGTTCAGACTTTGGCTGCTTCGCAAGTTCGTTTTTTAACTTTGCTATGGAGACAGCATTATTTCCTCCCCAGGCAGCGGCATCTGCCAGAATCACAGTTTTTGGCTCATTTCCGTTGGAAGGCAAATAGCTTATCGCTAATGTTGTTTTGATTTTCTGCTTTCCGGTGGCGCTCATTCCTCCCAATAGCGCACCAACAGGGCCGAATAGAAGCCCACCAACTACGCCACGGCCCACAACAGACTGGTTTTGCAGTTCTGACGTTTTCACCTGATCCAGCGCCAGAATATCAGATGCGCTTATCTTATAGTGTTGTATGATCTCATCTGCGCCGAAGGTTTTCAACTTAATGCGATACAAGGAAAGAAATTCTCCTTCCAACAAGACCCGAAAAACAGAGTTTTGAGGTAAATCCCCAAGACCATCCAAGTAGTCAAATAAATTTTTTGCAAGAATCTTCGCCATTTACACTGCCTCCTCTTTAGATCCTTCTAGATGCAAGATTTCATGGCACCTATGACATCAGGTATATCCGGAAGTTTTTTGGTAGCGCTGTGATTTCTAAAACTATTTCCTGGCATCAAAAATACAATTCTGCTGCTAGATTCCCGTGTGTGTACCAACAGACAGTTTTGCGCATAAAATCCTCTGGGACTCCAAAATGTTCAGCTAAAGAGTAAATGTCCGTGTACCCATCGGCTACAGCTTCATCTAAATCATCCTCTGATATGTAATTTTGAACGGCCCACTTCCAAGCCTTATACTCGTGTTTCTCAACTAAATCGAATGGACTACATACCTTATGCGTGGCTCCTGTGGACGCATGGCCACCTTCGTGAGCAACGACAGCAGCCTCATCTCGGGAAGAAGGAATATTGCCGAAGTCCATAAATATCCCATACGTCCCACCCACTTCTAGAGTGACAGCCTTATCGTCGTCCAAATCCCACATATAGAATTTAGTTCCAGACTGGCTGAGTTTCTGATAAAGCGCTAAGAGCCTATCCATAGGCTATTACCCTTTCTCTTTTTCGATATCTGCCTTCATAAAGCGAGCCATCTCAAGGAGCATTTTTTTCTTTTCATCAGGGAGATCTTTGGATTCTTCGTAAAAGGCATAGGTAAAATCATCGAAGCCTATCTCGCGCTCACCCTTTTGGGTGGGCGCTTTTTTTGTTTCTGTGCCGAGAAGATAATCGATCGATACGCCAAAGAAGCCGGATATTTTAGTCAAATTATCAGCCTTTAAGGTCTTTATCCGGTCCATCTTCAACTCCGTAAGGTTTCCACGGCTAATCCCCAGCTCATTACACATTTTCCCAACACTGATATTTCTCTCTTGGCACAGATCGTAAATGCGATTGTACAAATCAGACATTTTAGGCCCTCCATTTTTGTGCACAAAATGGAAGCTCTAATTTTTGTACAAATACAGGTTGACTTGTACAAGTGCTTGTACTATAATCAAGCCATGACAGGTACAAAAAATAGTGCTTATGTTTGGTGACACTTATATATTAGTACAAGGTTTTGTACCTGTCAACTTAATTTTTTAAGAAGGGAGGAATTTTGTCACTATGGCTGAATATACGGGCTTTGGTTTGGAAGTTAAGACGAGACTGATTAAATCTCCCGTAAAAACACAAGCGCAACTTGCCAAGCAAGTATCAGAACGCACCGGTCTTTATGTAGACGACGCATATATTTCAAAGATCCTTACCGGGCAGCGAAACGCCCCGAAGATCGTTCGAGCTATCCGGGACATTTTGGATCTGCCAGAGCAGGGACAGGATACCACAACCGGAGGGTAATAAACCGGGCTATTGGGAAAGGAGAACATCATGGATGACATCAAGAACTACAACCCCGCAGAAGCGGAAACCCTGGACAGCCGTGAAGTGGCTGAGATGGTGGAGAAGCAACACTTTAACCTTCTCCGCGACATCAATGGATACATTAAAGAAATGGAAAAAACAGGAGAACTCAATTTTGATGGCTCGTCAAAACTGCCAAAAATCAACCCGTCAGATTTCTTTATCCCGAGCACCTACACCAGTGAGCAGGGGAAAGAGTTGCCCTGCTTCCTCGTCACCAAAAAGGGCTGCGAGTTTATCGCCAACAAGCTCACCGGCGAGAAGGGAACGAAGTTCACTGCCCTGTATGTAACCCGCTTCAATATCATGGAGGAGCGCGAGAAGGCCGCTATCGGCGGAAAGACCGCAAAGAGCGGTAAGACCCCGGAGGAGCTGGCCGCAGCCGACAAGCGGGCCACGGCGATGCTGCTCAACGCCAAGAACCGGGCGGCGAGTTTCCTTCAAAAGCTCTACGACCGGGCGGGCACCAAGCCGGAGTATCAGGCGATGGCTCTCAGCGATTTCTATTCCGAGGATGGGATTCACCTCCCCCGCATGGCCTTCCAAAATATGAAACACACCTATGACAAGGGCACCATCGCGGAAAAGCTGGGCGTCTACTCCAAGGCATCCGGCGGCAAGGTGCCCCATGCCCAGGCCATTGGTGCGATTATCTCCGTGCTGGACATCTCGGAGGACGAGCGCGAACGGCTTCCCTACTGCAACAACGGGCACGACGGCGTAGATTACCAGTATACCGAGAGCGTGGTTGAGAAGGTGCGGACGTGGATTGAGGAGCACGGCAGGCCCAGCACGATCACGGTCAACGGGAAGAACTACGCGGTGGTCTACAGAGGAGGGCAGAACTGATGGAAAAAATCGCGTACAACGTCCAGGAGGCCGCCGCTGCGCTCGGCCTGTGTGCAGGCGCCGTATATGACTTAACGCACCGGCCGGACTTCCCGGCGGTGCGGGTCGGGAATCGGATTTTGATTCCCTGTGAGAGCCTGGCCCGGTGGCTGGAGGCCCAGGAAGGGAAGCAGCTATGAAGCGGGCCACTTTGGAGCGCCTGGCCGCTGTGCTCGTCCTGGCGGCCTGTATCTGCGCCGAGTGTATTCCCCTGCTGCTGGTGCTGGTGGCCGCGGCGGCCCTGTGCGTGGGGCTCGCAAATTCCCAATCGCTTGGGAATTTGTCAAGAAAAAAGACCGCCGGTGCTGCAACACCAGGCGGCCAAAAGGGAAAAGAAAAGTTGATCTGCCCTTATTGTAGAGGGCTCGAAGGAGATTGTCAAGTATGAGTAGCTACATAATTCCCGCTTCCATTACGCCGCGGCCCATAAAGCCCGGCGTGGCCACGGTGGAAACCATCGAGGCGATTATGGCCGATGGGCCGTGCGCCGTTCTTCCGGTAGCCGGTGACTGTTTGGAGGGCGTGGACGTAGTAGATGGCGGCTGGGTGGCAGTGGATTTCACCCGGCGGCCTGCGCCCCCTAGGTACAGGAGCAAGGGCGGCGACGGAAGCTCCGATCTCTGCCTATGCTATGCCACATTCCCCGGAGCGCCTGGCCCTGCGGTCATGTATAAGGAGTATCATGGCGTATGGGGCCCCTGGCAGATGGTAGGCACTCGATATAAGTCAATGTGGGAAGGTGACAAGCTACGCCTCAACTGCGGCATGGTGGCAAAGCGTATCTTCGGCGTGATCGTGGCCTCCTACGACCGGGACGGGCGGCTTCTGTGGCAGAGGAACCCCGAGGAGTTTCCCAAGAAGCTGGGTACAGCGCCAACCATTCACGGTGATGTAGAGCCGTACTAGGGGGTGAGAGCATGATTACATTCCCAGTTACGATGGAGGCGTTTATCGCCGACCAGGAGCAGCTTATGGGCCGGAAGCTGCAGGAAAGTGAGCGAGAGGCCGTGGTCATTTTTGTGGAGATCTTCAATTCGATCTATGAGGACGGATTGAGGCAAGACTGTGCTATTTTGGTCAAAGACCTGGACGATCTGGATGAATTTAAGTCCCGCCATAAAGATGATTCGTTCATACACCAATTTGTCGAAGCGTGCCGTTTTTGGATGGCTGAAGCGTGGAAGCAAGGGGCCGCAAAAGCGAAAAGAAATGGGGTGCGAGTATGAACCGCCCTTTGAACAAGGAGCAGGTCAAGGGCCTGTTTGAGCAGGAGGCCGTACTGATGGGCACAGAGGATCAAGTTCCATACTTCCGGGTGGCGGCGCTGTTTGGGGAAGACGCCGTCGAACACGCCCGCAGACTGGACGCCAACAATCCGGGGCGTTACTCCAACGGATATGGCGTCGGGGACTGCACAATGGCGGCCCTGACCCTGCGGGGCTTCCAGGCTGCCGCCAGTTTCTATAACGTTCAGCTGCTGAGAAAGGAAGCATCATGAATCCTATAACAGAACCAGTCAAAATCACCAGCTTGGAGCTGGAGAATGTGAAGCGCATCCGGGCATGCGCTATCGCCCCCACGCAGAATGGCCTTACGGTGATCGGCGGCCGGAACAACCAGGGGAAGACCTCTGTCCTGGACGCGATCGCCTGGGCGCTGGGCGGGGACCGCCACCGCCCATCCCGGGGGGCACGGGAAGGTTCAGCCATTCCGCCCCGTCTTTGCGTCAAACTGTCCAACGGTCTTGTCGTGGAGCGCACGGGGAAGAACAGCGACCTAAAGGTCACGGACACGGAAGGGCGGCGTGCCGGCCAGCAGCTGCTCAATGAATTTGTGGAACAGCTTGCGCTTGATTTGCCCAAATTCATGCAGGCAAGCGCGAAAGAAAAGGCTGGCATCCTGCTGGAAGTTATCGGTGTAGAGGATCAGCTCATAGAGTTAGACCGGAAAGAGACTTCCCTTTACAACGACCGTCTGGCGATTGGCCGGATTGCCGACCAAAAAGCCAAGCACGCCAAAGAGATCACCGGATACCCGGAGGCCCCAATGGAGCCGGTCTCCGCCTATAATCTGATTCAACGGCAGCAGGACATCCTTGCCAGGAACGGTGAGAACCAGCGGAAGCGGCAGCGGGCCGCGCAGCTGGAGGCTCAGAGAGACAGCCTGCGACGGCAGATGGACGACCTGCAGACACAGTATGAGGCGGTCTGCAGAGACTGTGAGATTGCAGGCCGTGACGCCCTGGATCTTCTGGATGAATCTACGGAGGAGCTGGAGGCCGATATCCGAAATGTGGAGGCAATCAACATCAAGGTTCGCGCCAACCAGGAAAAGGCCCGCGCTGAAGAGGAAGCCAGAGACTACCAAAGCCAGTATGATACCCTGACTTCCGAAATTGAGGACATCCGCCAGAAGAAGCGCGACCTTCTTCTGGGGGCAAACCTTCCCCTTCCCGGGCTGAGCGTGGAGGACGGGGAGCTCGTCTACATGGGCAAGCCCTGGGACTGCATGAGCGGCAGCGACCAGCTGAAGGTATCCGCCGCCATCGTGCGGGCCATCAAGCCACAGTGCGGCTTCGTCCTCCTGGACAAGCTGGAACAGATGGACCCTGATACCCTTCGGGAGTTCGGGGCCTGGATGGAGGCAGAGGGCCTGCAGGGGATTGCCACGAGAGTCTCCACGGATGGGACGTGCAGCATCCTCATCGAGGATGGATATGTGAAGGAGGAGGGGCCTGCCCCGGCCTCCGCGGCATGGAAAGCGGGTGAGTTCTAAATGAGGCAGTTAAAGATTATACCGGGTAAGCTGGGCGGAGCCATGAAGGTTGTGATTTACGGCCCGGAAGGGATCGGGAAATCTACCCTTGCCGCCAAGTTCCCCCGGCCCCTGTTCATCGACACGGAGGGAAGCACCCGGCACATGGACGTGCAGAGGACAGAGCGTCCTACCAGCTGGGCCATGCTCCTGGAACTGGTCCGCTGCATCAAAGCAGACCCTGGCTTGTGCTCCACACTGGTGATTGATACAGCGGACTGGGCGGAGCAGCTGTGCATCACCAGTATCTGTGACAGCAAGCACATCTCCGGGATTGAAGACATGGGATACGGCAAAGGCTACGTCTATGTGGCCGAGGAGTTCGGGCGGCTCCTGAACCTCCTGGAGGAGGCCGTGGACAACGGCATCCACGTGGTGCTGACGGCCCACGCTATGATGCGGAAATTTGAACAGCCGGACGAGATGGGCGCGTATGACCGGTGGGAGCTGAAGCTGCAAAAGAAGACGGCCGCCCTGGTCAAGGAGTGGGCCGACCTGCTCCTGTTTGCCAACTATAAAACCCTGTCCGTAGCGGTCGACGACAAGAGGAAGAAGTTCAAGCCCCAGGGCGGCCGGCGCGTCATGTTCACAACCCATCATCCCTGCTGGGACGCAAAGAACCGGCTGGGCCTTCCAGAGGAGCTGCCTTTGGAGTTCACTCCATTGGCTCCATATTTTGACGCGGCCGCTGTCTCTGCCCCCACCACTGCCCCAGCTCCCGCACCGGCTCCGCCCGCGGAAGCTGCGCCCAACCCCGCGGACACCTCTCCCCCGGCACCGGAACAGCCAGCGCCCCAAACGGACAACGCGCAGGGGCTCAAGGCGAAAACGTCAACCCTGAAAGCTCTACAGGACCTGATGGCACAGGGCGGTGTATTGGACTATGAGGTCAAGGCCGCGGTCGCCGCGAAGGGGTATTTCCCCGAGGATATGCCCATAGAGGATTATCCCGATGATTTTATCAAGGGAGTGCTGATCGGGGCCTGGAGGCAGGTGCACGAGTGGATCGAAAAGAACCGGGCGCCCCTGCCGTTTTAACTTCACATTGCAGGGGGAGTGCCAGAGCCGGCAGCTCCCCTTACTTATCAAATCAAAAAGGAGCTTGAGAAAATGAGCGAATATGACTCTTCTTTCCGTGAATTTGGCTGGGATGACGAAATCCAAAATGACAGCACCCCATTTGAGGTCTTGCCGGAGGGTGACTACCGCTTCCGTGTGGAGAAATTTGAGCGGGGCCGGCATAGCGGCAGTGAAAAGATCCCGCCCTGCAACAAGGCGATCCTGACGCTCTCAGTGAATGACGGCGCTCACAGCGGAACCGTCCAAACGAACCTGTTCCTGTTCAGCCGCTTCGAGTGGAAGCTGTGCCAGTTCTTCACCGCGATTGGCCAGCGCCGCCACGGTGAGGCGATCCGGATGAACTGGAGCCTTGTGCCGGGTGCCATCGGTACCTGCCATGTGGGGACACGCAAATGGATGGGCAACGACGGCAAGGAACATGAAGGGAATGAGATCACAGAATTTTATGACCCGGAGGAGGCCCCGGACATCTCGGAAAAGCAGGTGGACAGCCAGCCGGCGCCTGGGCAGGGCGCGGGGGCGGCCGCCTCCTGGGATGCCGGTAGGTTCTGATGGAACTGCGTCCATACCAGCAGGAGGCCCGGACGGCGGTCGAACAGGATTGGGCTGACGGCTTCACGAAAACGCTCCTGGTTCTGCCCACCGGGTGCGGAAAGACAATCGTGTTCTGCAAGATTGTGGAGGACATGGTGCGCCAGGGCGGGCGGTGCCTGATCCTGGCGCACCGGGGCGAACTGCTGGAACAGGCGGCAGACAAGCTGCTGACCGCCACAGGGCTTCGCTGCGCGGTAGAAAAGGCGGAGGAGTCCTGCCTGGACAGCTGGTACCGGGTGACCGTCGGATCCGTGCAAACCCTCATGCGGGAGAAGCGCCTCCAGCAGTTCCCCACCGATTTTTTCAGCGCGATAGTGGTGGATGAAGCCCACCATGTCCTGGCTGACAGCTACCAGAGAGTCTTAGAGCATTTCCCCGCGGCAAAGGTCCTGGGGGTAACCGCAACCCCCGACCGTGGGGATATGCGTAATCTGGGCCAGTATTTTGAGCATCTGGCTTATGAATACTCCCTGCCGCGCGCCATCAAAGAGGGCTATTTGAGCCCCATCAAGGCGGTAACTATCCCGCTGAAACTGGATCTGACCGGCGTGGGGGTTCAGGCAGGGGACTTTAAAAACAGCGACCTAGACACCGCGCTCGACCCCTATCTCCACCAGATCGCCAGGGAAATGCGTACCTATTGCGCCGAGCGGAAGACCGTGGTGTTCCTCCCCCTGGTGCGGACTTCTAAAAAGTTCCGGGACATCTTGGAGCAGGAGGGGTTCCGGGCCGCCGAGGTCAACGGCAGCAGTGAAGACCGTGCGGAAGTTCTTCGGGACTTCAACGACGGGAAGTATAACGTGCTCTGCAACTCCATGCTGCTGACAGAGGGATGGGACTGCCCTTCCGTTGACTGCGTGGTTGTCCTGCGGCCCACCAAAATACGCTCCCTGTACTGCCAAATGGTGGGGCGGGGAACCAGGACGGCCCCGGGGAAGGACCACCTGCTCTTGCTGGATTTCCTGTGGCACACGGAGCGCCATGAGCTGTGCCATCCGGCTAGCCTGATCTGCGAGAGCCCGGAGGTCGCACAGAGGATGACGGAGGCCCTGGAGGACTCCGCCGGCTGCCCCGTAGACATTGAGGAGGCCGAGGAGAAGGCCGAGTCCGACGTGGTGGCCCAGCGGGAAGAGGCCCTTGCGAAGCAGCTGGCGGAGATGAGGAGCCGCAAGCGGAAGTTGGTGGATCCCCTGCAATTTGAGATGAGTATCCAGGCCGAAGACCTCGCCGGATATGTTCCGTCGTTTGGATGGGAGATGTCCCCGCCGTCTGATAAGCAGGTGCAGAGCCTGGAAAAGTGGGGGATCCGTCCGGACGAAATTGAGTGCGCCGGGAAGGCGTCCCTGCTCCTGGACCGCCTGGCGAAACGGCGCTCGGAGGGGCTTACCACCCCGAAACAGATCCGGTTCCTGGAGGGCAAGGGGTTTCATCATGTGGGGCAATGGCAGTTTGAGGAGGCCAGGAACATGATTGACCGCATCGCGTCCCAGGGTTGGAAGATCCCAGCCGGCGTAACCCCGTCGGCCTATGTCCCGGTGAGCATGGGAGGATAGTATGGATAGTATCGGCAAGGGGCTGGATCCCCTGGAGGCATTGGAACATATTGACCCGGCCGGCCTGAATTACCAGGAGTGGCTGACTGTGGGCATGGGGCTGAAGGAGGCGGGGTGTCCCGCCTCCTTCTGGGAAGATTGGAGCCGCCGCGACCCGGCGCGCTATCATGCGGGCGAGTGCCTGCGTAAGTGGGAAACCTTTCACGGCGCGTCCGGCGGTACACCTGTGGCCGCCGGCACGGTATTCAAGATGGCCCTGGACCGCGGCTGGCGGCCCACTCAGGAGAGCGCCCCCGGCCACATGTTGGATTGGGAGGACACCATCAACACCAGGGACGACGGCGGCGCCATCGTGGACCGCGCATGGCTGGAGGGCAAAGAGGTTCAAGAGCCCACAGACTGGCACCCAGCGAAAGACCTCATTACTTACCTGACAGTCCTCTTCGACCCGTCTGAATACGTTGGATACGTGACTGAGACCTTCAAAGGGGAAGACGGACGGCAGGTGCCATCCAGGGGAAACTATGACCGGACCGCTGGCCAGCTGATTGACGCCCTGCGCACCTGCAAAGACGACATCGGGGCAGTGTTGGGCGACAGTGACCCTGACGTGGGAGCGTGGATCCGCTTCAACCCTCTGGATGGCAAGGGCGTAAAAAACGAGAATGTGACCGCTTTCCGGTACGCACTGGTGGAATCCGACGAGATAAACCTGGAGGAACAGCACGCCATGATCCGGGAGCTGGAGCTGCCGGTGGCCGCCCTGGTTTCCTCCGGCGGCAAGAGCCTCCATGCCATTGTGCGGATTGAGGCCGGCTCCTTTGAGGAATACCGCTCCCGCGTGGACTACCTCTATGCGGTGTGTGAGAAGAACGGCCTGAAGGTAGACCGGCAGAACCGCAACCCCTCCCGGCTGTCCCGGCTCCCCGGCGTCATGCGAAGGGGCAAAAAGCAGTTCCTTTTGGCGTCCAACATCGGGAAAGCATCCTGGAGCGAGTGGCGGGACTGGATGGACAGCGTCACCGATGATATGCCAGACCCTGAGAGCATGGCAGCAGTTTGGGACAACCTGCCCGAACTGGCGCCGCCCCTGATTGCTGGCGTCCTCCGGCAGGGCCATAAAATGCTCCTGGCCGGGCCGAGCAAGGCCGGCAAAAGCTACTCCCTCATTGAGCTGTGCTGCGCCATCGCCGAGGGAGGCCCGTGGCTGGGCTTCTCCTGTACCCAGGGGCGGGTGCTCTATGTCAACCTGGAGCTGGACCGGCCCTCCTGCCTCCACCGCTTCAAGGATGTGTATGCGGCCCTGGGGCGCACGCCCCAGAACCTGGACAAGATTGATGTCTGGAACCTCCGGGGCCGCTCTGTGCCAATGGACAAGCTGGCGCCAAAGCTGATCCGCCGGGCGAAGAAAAAGGATTACATTGCCATTGTCATTGACCCCATCTATAAGGTCATCACCGGCGACGAGAACAGCGCCGACCAGATGGCGAACTTCTGCAACCAGTTCGACAAGGTGTGTACTGAGCTGGGCTGCGCCGTGATCTACTGCCACCACCATTCCAAGGGCAGCCAGGGAGGCAAGCGATCCATGGACCGGGCCAGCGGCTCCGGGGTGTTCGCCCGTGACCCGGACGCGCTCCTGGACCTGATTGAACTGCCGGTCAGCGAAGAGCTCCGCAAGCAGGAGGTCAACAAAGCGGTCGGCCGGGCTGTGGCATCCGCCCTGCAAAATGCAGGCAAGCTGGACGAGGCATCCCAGGACGACCTTTGCACCGAGAAGGCCGCGCTGGAGGCCGCCAGAAACCTTTTAAGCGCTGGGCAGTATCAGGACATGGAAAAGGCCGCAAACGCCGCCAAGAGGGCCGCTGAGGCGCTCACGGCGTGGCGTATTGAGGGGACTCTGCGGGAGTTCCCGAAGTTCCCTCCCATCAACCTTTGGTTCGACTTCCCGATCCACCGGGAGGACGAAAGCGGCGTCCTGGCCGATGTGGATCCGGAGGGGGAAGAAAAGCCCTACCAGCAAGGAAAGGATGCCAGGAAGAAGCAGGCCGAGAGGCAGCGCAAGGCCAAACAGCACAAGTACAGCATCGCCATTGAGAGCTTCCGCTTCTCCCATGATGATGTTTATCCCACTGTGAAGGAACTCTATGAGGAGATCAAGCAGAACGCGGAAGCCGTTGGTGAAGATTACCCGGCAGAGAAAACGGTGCGAAATTCCCTGAAGAGTGTCGGTTATATCATCGACAAAAATTCGGGTAGGATTTGCCCGGAACCTGAAAAGGATTGGTAACGGGCATTTTCCCGACACCTAGTCAAGGGCACGGGCAGGAATGTTCCCTGCACCTTAAAATCATAACCGGGCAGGCACCTTCCCCCGACCCTATATATAAATATATAGATTATGTCGGGCAGGCACCCTGTACGGGCACCCACCCTTACGTGTGGGGGGCTATGAAGGCGCCCCCACACACGGGAGGGGATGCCCGCCCAGTACATCCGCGCGAGAATAAAAAACAGGACTTTAGCGAGGTAAAGCCATGAGGATAGAATTTTTTATGCCAATGAAGCCACCCACGGTGACGCACCAGGAAAAGAAATGGCGGGTGGTCAAGGGCAAGCCGGTACCCTACGAGCCGCCGGAGGTGCGGGCGGCACGGTCGAAGCTGACAGCGCACCTGGCTGGACACAGGCCCATGGAGCCCCTGGCCGGCGCGGTGCGCCTGGTAGTCAAGTGGTGCTTCCCACGTGGGCAGCATGAAGACGGTGAGTACCGGGTCACCAGGCCGGACACGGACAATCTCCAAAAGCTCCTGAAGGACTGCATGACCGCTGTGGGGTTCTGGAGGGATGACGCCCAGGTTTCCAGCGAGATTGTGGAAAAGTTTTGGGCTGAGGTGCCGGGGATATACGTCTGCATGGAACAGATCAATGCGATGGCAAATTGCCAAGCGATTACGAATTTGGGGGTGCTGAACGATGGCAAGGGCGATTGACGCTGATGCGTTCCGGGAATGGTGGCTTGAAAACGGCGAGAACGAGTACGTATACGACACAAACGCCTTTTTGGACTCTATTGATAATTGGCCCACCCTTGCCCCGCCGAACGAGCCGCTGACCATCGAGCAGTTGCGGGGGATGGACGGGGAGCCAGTGTGGGTAGTTTATGACCAGGATGCAGCAAAAACTACACCTGGATTTGACCCTCTCACGTTGTGGGCGCTTGTTGAGGTCACGAAGGATTCTATTTTTCTTACGAATAATCTTGGAGGACGGACGGCGTATGCTAACGACCAAGACTTAGAATGGGAAGCAATTACGGTCTACCGCCGCCCGCCGGAGGTATCGCCATGAGACACCAATACACACGCGCAGAGCTGGAATCCATCACCCAGGAGACCGCAATCTACATCGAGGGTGCGGGGATAGCCCAGCTCCAGTGGGGCGGCCTGGAGATTGCAGAGGGGTGCAGGGATGGATACCTGTACTGCAAGCACATCAAGCCGTTTGCGATGGCTCTGTACGGCCAATACTGGACGGCCTTTGATGGGCCGCCGGAGAGGGAGGGCAGCTAATGAGTGAACTTTCGGAGAGACTGCGGCGATTGAGAGAAGAGAAGAAGCCGATCAAGAGCATGGCGGTGGTGTCGGAGCTGTGTGGGCTGGAGAAGGGGGCAGTCGGAAGATATGAGCGCGGGGAATGTATTCCAGGCATGGAAGCACTGGTGGCCCTGGCGGATTACTATGAAGTCAGCCTGGATTATCTGATAGGGCGGTCACGGTTCCGATAAAAAATTTTTGAAAAACTGCATTCTTGCATCGTGGGCGCATTGAACTATGCGACAATGAGAGGCGTGGAGGTGTATACCTCTGCGTCTCCTTTCTTACCGCCCGGCACCGAGGCGGGTAATATCGGGCCTATATGCCGCAGGCTGAAAACCACCCCATAAACTGGGCGGAGGGTCGCACCCTCCATGCGGCAAATGACGGTGGAAAGACACTACACCAGATTGCTGAGAGCGCCTAGGCACTGGGAAAGAGTGAGGTGCCCGCCTGTCATGGAGGCGGAAGCGGTGGCAGCTATGACCTGCCCCGGCGCTATCCCGCTGAAAACTGCCGTGTTTGCCTGTGCACGGGCCTCCCAATACGGTGTGACAATCTAAGCGGGATAGCGCACAACCCCTGCCGCTGTATTGACAGCTGCGTCCCTACGCGGAGATAGCAGCGGTGGGGCAATATGCCGAGTGCTTGAGCAGAAGCGGAAGCGGCGGCCATGGACAACGCCGTGGACGTGTGGCGGCTCATTACCGCCTCTCGGCTCCACGAAGATGAGTGTGAAAGGGTGAAGGTGCTGTGCTGAAGTCTTGTCCATATTGCGGGATGATTCATCCGGCTGGTTTTATTTGCCCTAAAAAGCCAGAGCGGGGTAAGAAACGGTCGAGCAAGGCGGATCACTTCCGGAAGAGTTGGGCCTGGCAGCGCAAGCGCATCCAGATCCTGAAGAGGGATTTTTACCTTTGCCGTGCGTGCAATGCGGGAGGATACGGAGTGCTTGGGGTGCCTGGGGTAAACCAGGACCTATCGGTTCACCACATCGAGCCGCTGGAGGAGCGGTTCGACTTGAGGCTGGAGAATGACAATTTGGTCACCTGCTGTTCGCGTCATCATGAGATGGCAGAAGCAGGGAAGATACCGCGGGAGTACCTGCATGCGCTGGCCCAGGTATCCCCCCGGTGGGGGGCCATTACATGGGGCGGCTCGTGTCAAGACCGACTGCGGCCCTCTGAGCACAAGGAAGTTTAGAAATGAGATTTTAGGGGGAGGGAGTGCGCCAGATGGGGGGGAGGCCCGCAAAATCGGTGAAAGTGAAGGCCGGGGCGATCGCCAGCAATGACGCGGCGGTCCGCACGTCTGTAGAGGACAAGCTGCGCGGGGAGGCGGTGAAACCGGAGCCCCCGGCTGGACTCACCGCCGGTCAGGCGGAGATTTTCCGGTTCATCGTGGACGGCCTGGCTGCCGGAGAGATCCTAGGCCGGATGGATGTGTTCGCGCTGGAGAGCACGGCCGTTGCCGTGGACCGGCTGCGGACGATCAACGGCATGATCGACGAGAACCCGGATCTGCTGCTTAACAGCGCATTGCAGAGCAGTCGGGCGAAGTATCAGAGCGATCTGTGGCGGGGGTGCAGCGAACTGTGCCTGTCACCACAAGCCAGGGCAAAGCTGGGCGGCCTGGCCGCGCAAAAGGCGAAGGAGAGCAGGGACCCCCTGGTGGAGGCCCTGGGGGCCGATGATTGAATCGAGCCGTGCCTATCAGTACGCCAAGTGGTGCACACAACGGAGCAACCAGAAGGTCGGCCGGTATGTGAAGCTCCAGGCGAAAGCCTGGCTAAGGATTGCCGCCGGGAAGCATAAGGAGGCATACGTCAGTGAGCCGGCGTACCGGAAGATCTGCCGGCTGCTCGGGCTAATGGTTCATCCAGACCTGTACTGCACCATGGACAAGGGCCTGGAGGACTATGCCTGGTTCCTGATCGTAGCGGTGTTCTGTACGCTTCGCCGGGAGGACGACAGGCGGTTCTATGAGACGGCGCTGTTGGAGATCGCCAGAAAGAACTTCAAGACCTTCAATAGCGCGGTGATCTTTATCATCGGGCTGCTGACGGAGCCCCGCTTCTCCCGGTTCTTCTCCGTGGCGCCGGATTACAAACTGTCCTCGGAGCTCCGGCTGGCGGTACGGAAGATCATCAAGGTCTCGCCGGCGCTGGTGAAGCACTTCAAGGTCACAAGGGACATGATCACCTGCCTGATCACAGAGACCGAATACATGCCCTTGGCGTACTCAAACGACGGCATGGATGGACGCCTGGCCAATATCTTTCTGGCAGACGAGGCAGGCGCGCTGGACAGCTACCCGGTGGAGGCTATGCGGTCTTCCCAGATCACGCTGGCCAATAAGCTGGGTATCATCATCTCCACCCAGTACCCGAACGACAACAACGTCCTCACCGACGAGATCGATATCGCCAAAAAGGTCCTGGACCGGGTCCTGGACAGGGAGAACGTGTTTTCCCTGCTCTACGAGCCGGATGACGCCCTCCGGAAGCAGTGGGAGACCAACGACCTGGTTCTCTACCAGGCGAACCCCGTCGCGGTCAACAATGCCGGGGTACTCCGGGCCATCAAGGACCTGCGCTCCATGGCGGTCCTGTATGAGAACAAGCGGGAAAACTTCCTGTGTAAGCACTGCAACATCATGTACAAGGGCCTGGGTGTGGAGGGCTACATCGATACGCAGAAGGTCATGCAGTGCCGGCGGCGGGAGGATCTCAGCTTCTGGAGCGGTCGGCGGGTCTGGGTGGGCCTGGATCTGGCGCAGTCTGACGATAACACAGCCGTATCCATGGTCACGGTCGAGGGCGACATGCTTTACGCTAAGGCATGGGGGGTTATCCCGTCTGGGCGGATCGAAATCAAGGCCACGAAAGAGGACGTGGACTACAAGAGGCTGATCACTGCTGGAAACTGCTTTGCCTGCGGGGATGAGGTCATCGACTACGGCTTTGTGGAACGGTTCATCCTATCGCTGCAGGAGAAGTACGGGGTAGAGATCGTGCAGGTGGGATACGACCGGTACAATGCCATCTCCACGGTGCAAAAGCTGGAAGCGGCGGGGATCGAGTGTGTCGAGGTCAAGCAGCACTCCTCCGTGCTCCATGCCCCGACGAAGCTGCTGCGGGAGAAAGTGCTCCAAAGGCAGTTCCAATATGATGAAAACCGGCTTCTGGAAATAAATTTTCAGAATGCCAGATGTACAGAAGACACAAACCTGAACAAATACGTAAACAAAAAACGGTCGGCGGGCAAGGTTGATATGGTCATGGCCACCATCGACGCCGTGTATTTGGTTCAGGTTGATCTGCTGACGAATGCTCAGATGAGCTGGGGCATCCAGGTATTGTGAGGAGGTGACAGGCCATAGGCTTTTGGAGTTTGCTAAGGGGGAGAGAGGAACAGAGGGCGGCCCAGGAAACGGTTCTGAACGAGGCGCAGATGGACACGGCGCTGCGGGCAATTTTAGGCGGCACCAAGGTTACCGTAAAAAATGTGCTGAACATCCCGGCAGTCAGCAGCAGCGTGGGATTTATTGCAGGGACCATCGCCTCACTGCCTATCCGGCTCTACCGGACGGAGGGCGGGAACTCCGTGGAGGTTACGGGCGATTACCGCCTCCGGCTCCTGAACGAGGAGACCGGTGACTTACTGGATGCTTTTCAGTGGAAATGTACGCTCGTGCGGGACTACCTGCTCACCGGGAACGGATACACCTATGTCAACTGGGCCGGAAACCGCATCGACGGCCTGTACTATGTTGACCCTATGCAGGTGAGCGTGGAGATAGGCGCAGACCCAATCTATAAGACCGCCAGGTTTTACATTGGAGGGGCACGCTACTTCTCTTGGCAGGTGTTCAGGATGCTTCGCAACACCAAGGACGGGGCCGTTGGCTGCGGGGTAGTGGAAGAAAGCCCCACACAGTTGGAAACGATGCTGAATACCCTGCGTTATGAGAACCACATGGTGCGTACGGGCGGGAAAAAGGGCTTCTTGAAAGCAAAAAACCGGCTGGCCACAGATGTGATCCAACAACTGAAAAACAGTTGGCGGAATTTGTACGGCAATGACTCAGAGGAATCCGTTGTGGTACTGAATGACGGCATAGAGTTCCAGGACGCCAGCCAGACTGCGGTGGAAAGTCAGCTCAACGAGAATAAAACCACCAATGATCACGAGATTTTTAAGATTTTCCACATTGTCCCCTCTGTTTTGGAGGGCGGCGCTACTGCCGAGGATCTGAAAAACACCGTCAGATTTGCGATTCAGCCAGTAGTCAAGGCTCTCCAGACGGCAATCAATCGATATTGTCTGCTGGAAAGCGAGAAGGAGACATTTTCTTTTGAGATCGACCTGGATGTTTTGGACAACACGGACATGCTGTCCCGCTATCAGGCTTACGAGGTAGCCGTCAGGAACGGGTGGATGCAACTGGATGAGGTCAGATATGATGAGGGCCGGAATCCGCTGGGCCTGAAATTTATTCGCCTTGGATTGGATACCGTCATCTACGATCCGGAATCCAAAATGATCTATACGCCCAATACCAAGGAATGGGCAACCATTGAGCAGAAAGGAGGAGGTGAGCCGATTGCAGATTGAGATTCGGGCAGACAAGAAGAGCATGGCAGTCCGGGGCTATGTCAATGTAGTTGGGCGGGACTCCCGGGTACTCCACGACAAAACCGGGCCGTATGTGGAGCAGATCATGCCCGGCGCCTTCGCCAAAGCACTGGTCGCCAACAGCAATGTGGAGCTCCGTTTCAACCACCGGAAGGTTCTGGACAATGAGGACATGGAGCTCCGGGAGGACAACATCGGCCTGAAGGCCAGCGTGGTCGTGACCGACAACGATGTCATCGCTGCAGCCGAACGCAAGGAACTGCGCGGCTGGTCCTTCGGTTTCGTAAAACAGAAGGATCACTGGAAGACCGATGAGGATGGTACCAGGCACCGGTTCGTGGATGAACTGGAGCTGCGGGAGATATCCATCCTGGATAAGACGCCGGCCTATATCGCCACCAGCATTGAGACCCGGGGGGAAGAGGAAATCCTGGTGGAGTTCCGGGCTGATCAGCCGCTGGAGGACGGGGTGGATTACATCCGGCAGACGGAGACCACCACGGAAACCAAGACCACGACACTGACCCCGGGCGATGAGAGCACCATGTTCTGCGCCCAGAAGACCATCGAAATCTATAAGCTGAAAAGGAGAATGTGATTATGCCGTTCAACCTGAAGAAACTGTCCGAGCGCCGGGTGGAGCTGATGACTCAGCTGGAGAACCTGGTCAAGACCTGTGAGACCGAAACCCGCGCCTTCAACGAGGAGGAGCAGAAGCAGTACAGTGATATTCTGGCCGAGGTGCGCTCCATCGACGCCACGCTGGACGCTGCGGATCAGGGCGCCGCTCTGCAGAGAGTGGAGCGCCGGGCTGCCGGCGGCCAGAAGGAGAATCCCTCCCAGGAGGAGATGGAGACCCGGGCCTTTGAGTGCTATATCCGCGGCGTCTCCGCCGATGTGGAGACCAGAGCTGCTGTCAACATGACCGTGGGTGATAACGGCGCCGTAATCCCTACCTCTATCGCCAACAAGATCATTGAGATGGTCAAGGAGATCTCTCCCCTGTACCAGCTGGCCACCCACTATGATGTCGGCGGCACGCTGACCATTCCCAGCTACGATGAGTCCACCCAGAAGATCACCATGGCCTATGCCACTGAGTTCACGGCTCTGACCTCCAGCTCTGGCAAGTTCACCAGTATTTCTCTGGGCGGCTTCTTGGCTGGCGCCCTGACCAAGGTGTCCATGTCCCTGGTGAACAACTCCAAGTTCGATATCGTGTCCTATGTCATCCGAAAGATGGCGGAGGCCGTATCCGAGTGGATCGAGAACGAACTGATCAACGGTACTGACAGCAAAATCGAGGGTCTTTCCAAGATCGAAGCTGTTGTGACAGCTGCGGCCGCCACCGCCATTACCTCCGATGAGCTGATCGACCTGCAGGAGAGCATCCCCGACAAGCTGCAGCCCGGCTGTATCTGGGTGATGAGCCGGGCTACCCGCAAGGCTATCCGGAAGCTGAAGGACGGGGACGGCAACTACCTGCTGAACAAGGACGCTACTTCCAAGTGGGGCTACAGCCTGTTCGGCCACGATGTCTATGTCTCTCAGAGTATGCCCGACATGGCCGCCGGCAAGCGGGCGGTGCTCTACCTGGATCCCACCGGTCTAGCTGTGAAGGCCGCCGAGAATCCCAGCGTGCAGGTGCTCCGGGAGAAGTTCGCCGATGAGCACGCCATTGGTGTCATCTGCTGGATGGAGGTAGACTCCAAGGTGGAGAACAAGCAGAAGGTCGCCGTCCTGGCCATGGGCGCTGACGCTTGAACAGGGTGATCGGCTATGAAGAACTATCGGGCGGCCGTGAGTTTCGCCGGACAGGTCAGCATGGCGGCCGGTGAGGTCAGGGAGATTCCGGAGGATCTTGCGGCCCCGCTGTTGCGCTGCGGGTACCTGAAGGAGGCGGATCAGGAGGGCGAAAAGCCCTCCGCCTCCCCCAGTAAACCGGTTCGAAAGAAGTGAGGTGAACCGCCGTGAAGCCGAGTCAGCTTACGCCCCAGGACGTGGCCGCCTTTGCACGTCTGATCGTGGAAAAGGCCGAGTATGACGAGCTGAGCGACGCCGAGAAGCAGGGCTGCGCTATGGCGTTGGAAGCCGCCAAGTCCTACGTTGCAGGCTATACTGGCCTGGATATCGAGACGACAGAGTTGGAGGATATAGCTTATGCGGTGCTCGTCATTGCAACGGAAATGCTGGATAACCGCCAAATGACGGCCCAGTATACCGGGCAGAATCCCACCGCGATGCAGATTTTGAATATGCATAGCACCAATCTGCTGCCGACCGTGTCCGACTTGGACACATCCGGGGCTGGGGAGGTGTGAGGCAATGGCAAAGCGGGCGAATGCCGGTGAGCTGCGCACCCAAATCATGGTTTTTGATGTGCCTCGTGACGCGCAGGGAGAACCGCTGCGGGATGAGGATGGTTATAAACTGGAGGAACCCGTTAACGTGTTCGGGGACGGGGCAACCCGATATTGCAAATGGGTGAACGCCTGGGGCTCCGAGGTCTACACGGCCCGCCAGGCGGGGGTGACCGAGCCGGGCACCCTCACCCTGCGGTACACCCCGAAGCTCACCACCACCTGCATCATCTACAGGGGGACAGATCCCAAACCCTACGAGGTGATCTCCGTCAATGACGTGGAGAACCGCCACGCCTGGCTGGAGGTCAAGGTGCAGCGGAAGGGGGCCACACAATGACTCTCAATAAGCGTATTATCGAGGCGCTGGAGTCTCTGGGCCTTCCGGTGGTGCCCTGGATGGACACCCAGCAATATGAACGCTGCCTGATCTTCAACTATTCCGCCCTCCCCACGGGCCATGCGGACGATACGCCCGCCTTTGAGCTGTATCTGGTGCAGGTCCACTACATCTGCCCCAGCGGCTACAACTCACTGACGGAGCGCAAGGCAGTCAAGCGGGCACTCTTCCAGGCCGGCTTCTCCTGGCCGGAGGAGACACCGGCCAATGACAGCGCACAAAAGAACCGCGGGAATAAGCAGCACTATGTGTTCGAGTGCCAATGGCTGGAGGGGACGGACGATGGCGCAGATGAGTGTTAACGGGCTGGATAGCCTTATGGATGATCTCATGGAAACGGCGGACATCCCCGACGATGTGGCGGAAGAGATGCTGGACGCTGAGGCGGAAATCGTAGAGGATGCCCAGGTATATACCGGCATGAAAATGGGCGTCTACGACAGCGGAGAGACTCTCCGCTCTATCACCCGCGGGAAGATGAAGCGCGGGCGGGACGGCCGGCGCAGCAAGTATGTCTATCCCCGTGGTACCAACCAGAAGGGGGAACGCAACGCCACCGTCGCCTTTGTCAACGAGTTTGGAGCCCCCCAGAGGGGCATCCAGGCCCGGCCATTCATTCTCACCGCCAATGAAGCGGCGGCCGACGAGGCTACAGCGGCCGCCGCAGACGTGTACGACAAATATCTTAAATCCAAAAATTTATAGGAGGGACAAGTATGAGCAAGGTAAAGGTCGGGGCCAAGTACCCCTGTTTCGCCCCTATTGCGACGGAGCCGGAGGATGCGCTGCCCACTTATTCCAAGCCGATTACGGTGATCGGCGAGTTGATCAGCGCAAACCTGACCATCACGCTGGCCAGCGGCGAACTGCACAGCGACGACGCCCTGAATCTCAAGGTGTCCGACTTCGTGAGCGGGCAGGTGGCCATGACGACCGACGGCCTGGACGACGAGCCGGCGGAGGCTATCTATGGAGCAACCGCTGAGGAGGGGCTGGTTAAGTACAACGTGGGCGACGAGGCCCCCTATGGCGGCCTGGCCTACTACTGCCAGATGCGCAGCAAGGCCGGAGGAATCTACTACAAGGGATATTATTTTCCCAAGGTGCAGGCCGCCATGGGCAACGACAACAGCTCCACCAAGGGCAGCTCCGTGACCTTCTCCACCAACAACACCAACTTCACCGTGATGAAGGCGGAGAACGGTGACTGGATGCACACGGAGATCCTGGACAGCGAGTCAGCGGCCAAGGCGTGGGTAGCCTCTGTGCTCACTACCACTGTGCCCGGAGGCTGATATGAAAGTGCGCAGAATCACTCTGGCAGGCCAGGACTACTATCTGGTGTTCAACGGGGCCGCCATGTTTGAGGTGGAGGACAGGTTTGGCAGCTCCTCCAATCTGCTGGAGGCCATCGGCGAACCTGGACGGGATGGCTTCGCCGCCCTCTGCGGCGGCCTGGCCATCCTGGCGGAGCAGGGAGAGCTGGCCCGGCGGGCCCTGGGCTATGACAAGGGGCCCATACTGGCGGAGAACACCGTCTCCGCCCTGACCACCCCGGCAGAGCTGACACCGCTTCGTAAGGCCCTCATGGCAGCAATTATGGCGGGCTATGGTCGGGAGGTAGAATCCGACCAGGACGTTGACCTGGGCCTGCTGGAATTGGAGCAAAAAAAAACGAGCGGCTGAGCCGGGCGCAGTATCTGCGACTTGGACTCGCCCTGGGGCTGAGTGCCGGAGAGACCATGGCGCTGGCCCCAGGGGTGCTCTTTGACCTGCTGGAGCTGCTCCGGCAGGAGCGGGATAAGGAGGACGAGGAGTAATGGCTACAAGAACCATCTCCACCCGGCTGGTATTGGAAGGAGAGGCGGAATACCGCGCACAACTGAAAAATGTCAACGCGGAGCTGGCCCTCCAGAGATCCGAGCTGGAGAAAGTAGAGAGCCAGTACCGGAACAGCGCCAACAGCATGGCGGCGCTGACGGCCAAGGGAGAGGCCCTCCAGTCCATGTATGACGCTCAGCAGACAAAGCTGAGACTGTACACGTCCCGCCTGGAGGCGGCCCGCACTGCCGAGGCATCCTTTGCCAAGGAAGTAGAAACGGCCAGAGGCAGACTGGCGGAGTATCAGGCGCGGCTGAGCTCGCTACAGAAAACGGCTGGGGATACCGCCAAGGAAGAGGCCGAGCTGGCCGCCAAGATCGCATCCGAAACCAAGGCGTTGGAAAACGCCGAGGCTATGCAGCAGAAGGCGGCCAATTCATCCTCCTACTACCAGCGGCAGGTCAATCGGGCTCAGGTGTCCGTGGACGATCTCAATGCGGAGCTGGCCCAAAACCGGCGATATCTGGACGAGGCATCCAAGTCCGCCGACGGCTGCGCCCAGTCCATTGACCGCTACGGACGCAGTGCAGAGCAGACCAGGAGCGCCGTTGATGCCCTGGCCGCCGCTCTGGTTGCCACAGGTGCCGCGGCGGGACTGAGGGAGATTACAGAGGCAATCTGGTCGTGCGTCGAAGCATCCACCGAGTTTGAGAGCGCAGTCACCGGCGTGTATAAGACGGTGGAGGGCACACCGGAGCAGTTGGCGGCAATCTCAGACGGCATCAAGGAGATGTCTACACAGCTCCCTGCAACGACCACGGAGATCTCCGCCGTAGCGGAGGCCGCCGGCCAGCTTGGTATTGCCGTCGATGACGTGCTTTCCTTCACCCGTGTCATGCTGGATCTGGGTGAGTCTACTAACCTGACCGCCGAGGAGGCGGCCACCGCGCTGGCCCGCTTTGCCAATATCACAGGGACTTCGGCGGCAGACTATGAGCGCCTGGGCTCCGTCATTGTGGCCCTGGGCAACAGCTTCGCCACCACCGAGGCCGAGATTACCGAGATGGCCACGCGGCTGGCCTCCGCCGGCTCCCTGGCCGGATTGACAGAGTCGGAAATCCTGGCCCTGGCTGCCGCCATGTCCTCTGTGGGCATCGAGGCGGAGGCCGGCGGCACCGCCATGACCCAGACCCTGGCCGCCATGGAGAAGGCCGTCTCCACTGGCGGGGACAGCCTGGAGCAGTTCGCCGAAGTATCCGGCCTGTCCGCCGCCGCCTTTGCTGAGGCTTGGGAGGGCAGCCCCATTACGGCCATCCAAGCATTTATCTCCGGTTTGGACGGCCTGGAGGAGAAGGGCGAAAGCGCCGTGCTGGTGCTGGACGAGATGGGCCTCTCCGGCGTCCGCCAGTCCAATATGCTCCAGAGCCTGGCCCTGGCCTCGGATCAGATGACAGGGGCGGTGAGCCTGGCCGGGCAGGCGTGGCGCGAAAATACGGCCCTGGCGGAAGAGGCCGGCAAGCGATATGAGACCACCGAGAGTAAGATGGCCATGGCGGCCAACGCCGCCAACAACCTGAAAGTGGCTATCGGGGACGCGCTGAACCCCGCGCTGGGAGAGCTGGCCGAGACCGGGACTGACGCATTTACCTGGGCCGCCGATTTTGTGGAGGAAAACCCATGGCTGGTACAGGCCCTGACCGGAGCGGCGGGGGCCGTTGGCCTGCTGGCCGCCGGCATCACCGCCTATGCGGCCGTCGCCACCGCCGCCAAGGTGGTGCAGGACGCCCTAAACCTGTCTATGTCGCTTTGCCCCGCGGTGGCCATCGCCGCAGCCATCGGCGCGCTGGTGGTGACCGTCGGGTCGTTTATCGCTTCGGCGGATGACTCCACGGCTTCTGTCAAGGAACTGACCCAGGCAGCGGAAGAGATGCAGGAGACCATGGAGAGCGCCAGCGCCTCCTATGAGGAGACCGCATCCAATACGCTGGCCACAGCAGAGGCCGCCCAGGCTTACCTCGACAAGCTGGAGGAGCTGGAAAGCCGGCAGGCTATGACTGCCGAGCAGGCGCAGGAGTACAGCAATACGGTTGCGCTGCTGGTCAATCTGATGCCGGAGTTGTCCCAATATGTGCAGGAGAGCGCGGACGGTTTCGGCCGGGTGACCTTCTCCCTCACGGAGGGCATATCCGCCCTGCGTGACTATGTGGACGCCTACGAGCAGGCAGCCATGCTGGCGGCGCAGGAGGATGTCCTGGAGAAGTACCGGACAGCCTACAACGCCGCCTATACGGAGTGGTACGCCAACCAGGTGGAGCTGGCCAAGATTACGGCCACGGTTTCCGAACTGGAGGAACGGCGGCTCGAAGTAAATGAGCGGATCAGCCAGCTCCAGAGCCAGGAGAGCACCACACCGGAGGAGCGGGCAGAACTGGACCGTCTCTATCAGACTATCGGCGCATTGAACGAAGAACTGAGGGAGGCGTACAAACAGCAGGAAACCTATACCAAGGCTGTGGAGAACAGTACGCCGCTCATGGAAGACGCCAAACAGGAGCTGGAGGAGACCGAAGCGGCCATGCAGGGTCTGACCGGAGCCACCGAGGACAACACTGACGCCCAGAATGAGAACGGCGACAGCGTGGGAGAGTCCATTGGAACCTGGGAGGATCTGCAGAGCGCCCTGGAGGACGCAACCCAGAGCACCCACACCCTTGCCGACGCAGAGGATACTCTCTCCTCCGCCCTCCAGGAGCAGTCCGAGAACGGTTCCCTGAGCCTGGATACGGCGCTCGATCTTATTGACGCCGGATATGCGGCCGCCTTGTCCATCGACACGGAAACCGGGGCGATCACCCTCAACAGGGACGCCTACATCGCCATCACCCAGGCCAAGATCCAGGAGCAGATTGCCACGCTGGAGGGTCAAAAGGCCAGTGTGAACGCAGCTCTTGCCATGCAGGACGAGGCGCTGATGGCCACTGACTTGGGAAAAGCGTATCTGAATGCGGCACAAGCCAAGAGTGCCTTAGAGGGGCAGGCAAAGTCTTATGAAGCCCAGATCGCGGCGCTGGAGGCTCTGAAGGGCTCCCTGAACAGCTACTCCTTTACCTATAAGTCTACCGTCCGCACTACTTCTTCCACCTCTCGAAAAGTGAAGACCCAGGCCGAGCAGGACCTGGCGGCCTACAAGGAGCTCAAGGCCACCCTGGACCATGAGAAAGCCATGGGAGAGGTGGAGGAAAAGGAATATTATGACCGGCTGGCCAGGCTCCGGGACGAGTACCTTACCGATGACGACAACCTGGACGAGTACCGCAAGATCACCGAGCAGATCTATCAGTACGACCAGGAGCTCGCCGAGGAGGAACAGAAGCTTTGGGAGGAGCAATCGGAGGCCATGCTCTCTAACTGGGAGGAACAGCTTGAGAGCATCCAGGCCCAGACTGAGGATGCCCTCCAGGAAATCCAGTCCGCCATGGAGGACATAGAGGCTCAGCGGGACAAAATGGCGGAAAAGCTCTCCAGCTATGGGGATCTGTTCACCATGGAGAAAGATGGTGACGGCGGTGAGGCATTCTCCCTCAACAGCCTTCAGGAACAGTTGGATGCCATCACCGCTTACGGGGAAACCCTGGACAAGCTGGGCAGCCTGGGACTCTCGGACAGCCTCATGGAGCGGGTCGTGGGTATGGGTGTGGACGACGCCACAGCCTACGGGGAGGCCCTGCTGAAGATGACCGAGGAGGAGCTGAAGGCGTACCTGGACACCTGGGACCGGATTCAGGCGGAATCCAGGCGTATCTCCGACGCCTTCTATGCCGACGAGCTGAACGCCTTGCAGAATGAGTACGACCAGCAACTGGCCGACGCCCTGGACAGTATCAATGTTACTGTCTTTGAGAGTGGCCAGGAGTGGGGGCAGCTTCTGGTGGACGGCCTGTCCTCCAGGGAGACTGAGCTTCTGAATAAGGCCGCGGAGATTGCCAGGAAGGTACAGGCGGAGCTGAGCAATACCTATGGGCCGACGGGTACCGCTATAGACGGTTCCCACGCTGGCGGCCTGCCCTATGTCCCTTATGACGGATATATCGCTGAACTGCATGAGGGGGAACGGGTTCTGACCGCCGAAGAGGCCCAAGCATACATCGCCCGCTCCATGCCCTCCAGCTACAGCCTGCCTCCGGAGCGTACGGGAGGGATAGACCAAAACATCGCCGCGGGGCTGGTGAACAGCATTCAGGTGGTGCTTGCGGGAGCGAACAGTACGGCGCAGCCCCTCTCTTTCGTATTAAAACTTTCTAACGGGCGCGAGATTGCCCGCTGGCTGCTGGATGATATTAGAGCAGTATCAAAGGCCAACCCGGAGGTGGAGAGCGGCGTATGACACAGTTGATTCTCGCAGATAACATCTATCTGCCGCAGACCAGCCACGACAAGTACAAGTGCTACCCGGCCCAGCTTGGGGAGCAGGTGGACATGATCTCCGGACGGCGTGTCCTGGAGGTGCGGGGCTGGGTGCAGATGATCGAGTACGAGTATGACTACATGGGCAACGAGCTCATGCGGAAGGTCAACGCGGTGCTCCGCTCCGGCAAGTCGTTCCAGGTGGCCTATCTGCCCGATGACGGGGACAGCCTAGTGGTGTCCACCTTCCTAACGGAGAGCTTCCCGCAGCCCACCTTTGCTTTTTCGCGGGGCGGGAGGCCCTACTGGCATAATGTGGCGTTTACGCTTAGGGAGGTCAAGCCCCATGCTTAGCAGCTCCGCCGTCTATGAGGCGGCCATTACCGACGACACGCGGCGGATGTATCTCAAGGCCGTCATCGACATCATCGACCCGGACATCGTTTACGGCACGGTGGACAGCTCCGGCGTGGCCAATGTATGCCGGCCGGAGCAGATCCACGACAAGGAGATGGAGCTGCTCCCCTACGCCACGCTGGAGCCCAACCGCTGGGCACTCAACGGGCAGTTCAAGCTGCTCCCTCTCCAGGGGGCAGACCATATCGGCTTCCTGGGGGATGTACTGTCCGGCGCGGAGGGGGTATTCTCCCCAGCGGTGTGGGTGGAGGAGCATTTTTCCAATGTCTCCATCCTCCAGGCGTGCTCCATCTACTTCCCAGTAGCGGAGTGGGACGGGGTGCCCACCGACTTCACTGTAGAGGTCAGGCAGGGGGGCACGGCCTACTACACCAAGACCGTGGCTGGCAATACCGCGTCCAGCATTGCCCTGGACGGCTTCACTGTCAACAATCCGGACGCCATCCGGGTTACGGTGACCCGTTGGTCACGGCCGGGCCGCCGCCTGCGGGTGCCGGAGATTATTCCTGGTTTGTATGAGGAGTGGGACAGCTCTATCCTGGCCCGGTTCACTCTGAACCAGCAGGTCAATTTTTCCTGCCTGGCGCTGCCCTACGGCACCTGCTCCCTGTCCATGGACAACCTGGACCGGAGGTTTGAGCCCCGCAGCAAGAGCGGCGTGTTCCGCTCCATCGAGGAGCGCCAGGGCATCCCAGTGTCCATTGGAGTAGCTTTGCCGGACGGCACGGTGGAGTACAAGCCCAAGGGCATCTATTACCAGTATTCCGGCGGCTGGAAGACCGGCGACAACGGCCTGACCATGCAGTGGGAGCTGGTGGACATCGTGGGCCTAGTCTCCGGCCGGCAGTACATCCCTCCCGCCCAGCTCCCCACCACGCTGGAAGGCTGGATAGCCTCCATTGTGGCGCAGCTTGGGGACAACTTCGCGGGTCGGTACCATGTGGACCCGGAGTATGCCGGCCGCTCCCTGACGGCCCGGAGCGCGGAGGACGTGAAGGGGAAATCCTGCGGCGAGCTCCTGCGCATGGCCTGCATGGCGGCCGGGGTGTTCCCCCGGGCCGACGATGAAACCGGGGACCTTACCGCTGAACCTCTTTGGAACCAGGGAGCAAAGATGACTCTGGACAACATGGAGGCGTACCCGGTCATGAAGGCCAACGATGATCTGGCCGCACTCATTTTTACCCTGGCAGACGGGAATGGCACTGAGTATGTGGTATCGGGCAATGCCACGGCATCCGGGAACACGGTGGCGGTCAATAACCCGTTCATCCACACCCAGGCTGAGGCGCTGACGGCCGCCCGGCTGATCCTGTCCACCTATGGCGGCAACCAGTTGGAGGCCGTGGGGCGGGGCAACCCGGCATCGGAGCTGGGGGATGTGGATACGGTGTGGCTCAATGAATCCACGGCTACCACAGGGCGCAGAATGTCTCAGACGTTCGACATGTCCTCCGGCGTGCTGAAAGGCAGCCAGAGCACGATCCTCCAGGCCGACGGTATGTTTTTGTACGAGAAACGGGAGGTTATCACTGAGCCCGGTATCTGGACAGCTCCCCCCGGGGCGACCTCCCTCCGGCTCATCCTGGTGGGCAAGGGGGAGGACGGAGGCCACGGAGAGCCTGGTACCATGGGGAAAGCGGAATCCGAGGATGGTTTTGGGGAGGCCGTCACGGGCGACTATGGAGCTGACGGAGAGGATGGGGCTGGAGGCAGGATCTGGACAGGGAAGATTGGCATTAACCCCCAGCAGCAGTTCCAGATCTCCTTCATCGGGCCAGATACTATATTCGGCACATATTCCAGCGCCAATGGCGTGCAGTATCCCACCGGGTTCTCCGATGTGGCCAGCGGAGATGCGTATGGCAGGTCTGGCGTTGAGAAGCCGATCCCCGGCAGTGGGGATGGAGGGGCCGGAGGCAGGGGCGGAGCCCCCGGGTATGGCGTGTATAAGCACAACACCTGGCCGGGCGGCGGTTCGGTTACATTTAAGGTGCTCGTCGAGCCAGAGCCGGGGAAACCCGGAGCAGCAGGGGCACAGGGCTGTGCCGTTATCTATTGGGACAAGGAGGGGTGAGTATGTCCGAAACATGGACGCCTCTGGTTATTTCGGCCAGTTTTACACCCAACCCCGTATCAGTCGGGCTGCCCACCGTCCTGTCTGTCGTAGTTATCGACGCCCAGGGCGGAGAGCGGGAGGACCTCTGGCACAGTGGCGAGGTCCAGGCTGGGGAGGTGTAGTGCGTGGCGATTACCCAGGTGCGGGCGCAGTTCAATGGTCAGTGGTACATGCTGACCTACAACGAAGACGCCAGAGCCTATCAGACGACTATCACGCCGGACACATTTTCCGGCGGTCAGCCGGACGGGTATTACGACGTAACGGTAGAGGCCACCAACGACAGCGGCGTGGTGGTGACTACAGATGGGGGCAATCTGCCGGGCCTCCGGTTGGTGGTGCGGGAGACCATCCCGCCCATCCTGACCCTGGTATCCCCGGAGGCGGGCTATGTGACCACCAACACGCCTGCGGTGACGTGGACCGCCCAGGACAACGCCGGCGGCTCCGGTATCGACCCGGACAGCGCCATGGTGAAGCTGGATGGGAAGGCAGTTCCGTCGGAGCAGGTGTCCGTCACGGCGGTCACAGGCGGGACGTATACCATCGCCTATACGCCAGGGGCTGCTCTGGCGGAGGGGCCGCACACCGTCCAGGTGGTCATCAGCGACAACGATGGGAACACAGCTACGATGGAGGCAAACTACATTGTAGATACCGTACCGCCAGCTCTGTCCGCGTTGCTGTCCTTCGAGGAGGTGGTAGCGGATGCCTATACGGTTACCATTACGGGGCAAACCAACGATGCCACCGCCCCTCCAGTGACCATGACAGTGATGGACAACGGGGCGGCGGCGGGGCACCCGACTGTTGGGCCGGATGGACGATTTTCCTTCCTCCTGAATCTGGAGGTTGGGGAGAACAACGTCACGGTCGTTGCCAAGGACGGGGCGGGGCTGACTACCACGGCCAGCTATTACATCATCCGCATGGTTACCGACCGAACACAGGATGATGTGGACGCCCTGAACGACCGTGGGACATACAACGCCTCTGATCTCAACCGGGTCAATACGGCCATGGCCTACCTGGACGGGTGGCTTTCGGATGCGGGATACGTCACCGGATATGTCGGCCAGGGTATTGCCTGGGCTATAGATGACATCCCGCTACAGGCACAGATGGCGGACTACCTGTCCAACGTTGGGGCGATCGGTGGCACGTTCTCCCTTGCCAACGCCCCAGCAATCCCGGTCTCGATGGAGCTTCTGACCCATGAAGGGGCCAATCACATTGAGCGGGTTTTGGTGCTGACGGACCAGATCCGCGCTCGTTTGAAGCGGTCGCCATTTATGAGCGGCGAAATATTTTGTGGTGAGGTGTAACAATGCAAGATGGAATTATTGCTGGAAACGGAAACAGCCGGTATTTGAAAACGGTGGCGGCAGCGCTTTCCCTGTATCCTACCTATGAGGATTTTATCACGGCGCTGATCGCTGGGACATTTCCTATTGACCTGAACGGGATCAATGAGGCAGGGTGGTCGCAGAAGGGGACACCCCTGAACAAATTTACCCTGGTAAGTGACACCACAGAAACCAAGATATGGGGTTCAGCCGGGAACCATACAGTTGACCAGGTGTTCGGGAAGATACTTGGCTCAATCGGATATTATCTGATAAAGGAATACACATCGCCGGGGAGCTTTACCCATACGTTCGACCGCAAATATACAGATGTTTTTGTGGTTGTGGTTGGCGCTGGAGGCGGCGGCGGTTCGAGTGGAGAGCGCGGTGGAGGAGGCGGCGGAGGTGGGGCCGCAGCGTTCTTCCATGTTTTGGATAGCGATAGCATTCAAAACAATAGTATTGTTGTTGGTTCTGGTGGCGCTGGTGCAGTCTCTTCTCTTGGAACTGGCAACGTGAATCATGGCTCCGCTGGTGGGAGCAGTAGCGTTTTTGGTATTACCGTACCTGGTGGTGGCGGTGGTCGTGCCAATTCTGGTGGCCGTGGTGGTGGTTACTCCTCCGATGAGATCGCTCCTGGCTGGCTTATGATAGGTGGCGATGGTGGTATGGATAATAACAATGGCGATGCCGGGCCTATGCTTTCTGTTGTGGGGTTTAAATATTTTGGCGGTGGAGGTGGCGGGGGTGGTGCTCCTAGCCTTAATGACCCGCCTACTCCCGGCGGAAATGGCGGTGACGGTGGAGCCGGTAATGGTGGTGCTGGAGCTACCATGCAGACCAGTGCAACAAATGGTACTGATGGAACCCGCGGCGGTGGCGGAGGAGGTGCTGGATCGGGGAATACTTTCCGCTCCAGCGAGTATAAGCCCAGCGGCAAAGGTGGCAAGGGTGGCGATGGATATGTGGCGATTTACGCAAGAGGTATTTTTTGATGAAAACAGTCTATTTAAATGAGGATAACACTATCCGCGAAATCATCCCGGAATATGCACTTCCACCGGAGAAGTGGTATAGCGAGGCATTTGCACGGCGCTGTGTAGAAGTACAGGACGATGTAGAGCAGGGGTGGCGCTACGACCCTGAAACAGGGCAGGCCACCCCGGACAATAGACCGCCGGAGCCCAAGCCGCCCTCTGCGGAGAAACGGTTGGGGCTCCTGGAGGAGGCCCTGGCGCAGACCGACGAAACCGCTATCGCGCTCTTTGAGAGTCAGGCCGCACAGGAATCTATCAACGCACAGCAGGACGATGCGTTGCTGGATATGTATGAAATGCTGGGAGGTTAAAAGCAATGGCAGTAAAAGCAATCGCACACAGCTACTGGCGCAGTATCAAACGGGGGGCACGGACCTTTGATGGCGTCCTTGACCCCGTAAAGGAGGACGTACGCACCCTGGCGCGGGCTGATGTGTCCGACGGCGTCATCACACAGGAAGAGTACCAGCAGTACATTGGCGAGAGCTACAAGCCCGCTGACGAAACCGTTTAAATCGGCCAAAGGCCGAAAAAAGAAAGGATGAATGGACATGATCACCGAACTGAACTTTGCCAAGCTGACTCCGGCCTCCTTCGCCCTGGCCAACGCCAATGACGTAGATGTGGGTGTGGGGCGCTCCATGCTGCTCAACAACATCCGACACGGGCGGGAGGTAGACCACATCATGACGGGGCTCGACCCGAAGTATCTGCCCGACTGGGCGGCCCTCAAGCCCCAGTATGAGGCCCTGGAGCACGGGGGTGTGACCTCCGCCGTCAACGTCTGGCACCGGGTATGCCAGGACAACTATAAGGCTCTGGTGGAGCTGTGGAACGAGAATCCCCGCAACTGCGCCGCCATGGCGAAGCTGGTGGAGAGCGCCGCCGATCCCGGTCCCATCTCTGGCCCGGCCCGCGAGGAGTGGGAAAAGGAGCAGGAGGGCCATGAGTAAATACATAGCAGTCATCCCCAGGGCGGCCATCACCAGGGCCGCCCTGGTGGAGGCCGGGGGGCGGTCTATGGAGCAGGTCAAGGCCGCCTGCGGGTGCCAGTATATCCTAAACGCCTGGTTTTATGACACAATCACCGGGAGGCCCGTCGGCAACCTCAAGATTGATGGCACGGTCAAGGCGGACGCCGGATGGAACTGCCAGGGCCTCACCTGGGACGCGGGCGAGGACATCCGCATGGATCTGATCCCGGATCGAGGTAGAGCGTCCTATATCAGCGGCGTGGAGCTGCTGACGCCCACCAGGGGGCCGGGTAAGGCCCTCAGCTACTCCCCGGAGTACGGGGGCACCCGGGGCCGCTCCGCCGTCCTGCTGGCCGGGGCGCGGGTGATTCTGTACTGCTCCGGCGACGGCACGGCGGACGCTAAGACGCCGGAGGGGCTGCGGGACGAGCTGGTGACCATCGGCTGCCGGTACGACCAAGCGGCCAACCTGCGGGCCCTGGGCTTCGACGCAGGCAGCTCCTCTAACTGCGACTTTGGGGACGGCCAGCGCATCAGCAGCGGTAAGCGGGTCAAGGGCTATCTGTGTATCTGGACGACGGAGGGCGGCCAGGAGCCGCCGGACAAGGAGGAGAGTATGGGCAAGTACAAGGTGACGCCCAGCATCGGCGTCAACATCCGCAGCGGCCCCGGTACCGGCTACGGAAAGGCGGGGGCGTACCCCTGCGGGGCCGTGGTGGACGTTCTGGAGGAGCGGGACGGCTGGGGTAGGACGGATAAGGGCTGGGTGTCCTTGGCCTATCTGGCGGCCGTGGAGGCTCCCCAGCGGGTCACAGACAACGGTATTGCCATCCAGGAGCATATTATCCCCGATGGGCGCAGGAACCGGCCGGGCAGGGACACCAACCCGGACACTTACATCACCATCCATGAGACCGGCAATGCGGCCAAGGGCGCCGACGCCGCGGCCCACGGGGCCTACCTGGACAGCGCCGCCGGGGAGGATGATCTGGTGAGCTGGCACTACACCGTGGACGACCACGCCATTGTCCAGCACCTGCCCGACTACGAGACGGCGTACCATGCCGGGGACGGCAAGGACGGGCCGGGCAACACCACCAGCATCGGCATCGAGATTTGCGTCAACGCCGGGGGCGATTTTGCCCAGGCTCAGGCCAACGCCGCCAGCCTGGTTCGACTGTTGATGAAGGAGCACGGCATCCAGGCGGCCAACATCAAGCAGCATCACGACTGGAGCGGGAAGGACTGCCCCAAGACCATCCGGGCCACCCCCGGGGCCTGGGAGGCGTTCCTAGCGCTCTGCCGGGGAGAGACGGCGAATGTGTCCGACTTGGACACCGACGTGGACACACTGGCAGAGGCGGGCATCATCAACAGCCCGGACTACTGGCGGGCCGGGGACTACTCTGTCGCCAACGTCCAGGCGCTCATCGGCAAGATGGCCGACTATGTAAGGGAGGACGATTGATATGGAGCATATCAACGGATTCAAGGCGGCCGTTGCCGCCGTGGTGGGCTGCCTGACGGCCCTGTGGGGCTGGTTCGGCTGGCTGGTGGTGGCCTGGGTGGTCTGTATGCTGCTGGACTACGGCACCGGCACCGCGGCCGCCTTGCGGGCTGGGGAGTGGTCGTCCAAGGCGGCTAGGGACGGCCTGTGGCACAAGTTGGGGGCCGTGGTGGCCGTGCTAGTGGCTGCCATCTTGGACGGGGTGATCGGCCTGATCCTTGCCAACATCCCGGCCCTGGAGTTGCCCTTCCAGTATGAGGTGTTTGTCTCGGTGCTGGTGCTGGTGTGGTACATCATGACCGAGCTGGGGAGCATTATGGAGAACATCGGCGCCCTCGGCGCTCCCGTGCCCGCCTGGCTGCGCAAGGCCATCGCCGCCCTGGAGTCCACCGTGGACGGAGCAGGGGACAAGCTAGGCGGCGACCAGCATGAAGAAAAATAAATTGCCAAGCGCTTGTGAATTTGAAGCGCCTCCGGGGCCTGCGGGGTTCGGGGGCGCTTTTTCAAGGTGCATATATCAAAACAGGGCGGCGGTGTTCCCTGGTGCCGACGGGCTCCCGTGACGCCCCTGACGGGGCGTTTCGGCCCGTGCCCGGCGGGCCATCATCAGACGGGCTTGAAATCCTTCGTGAACAATTTCCCTTCCATGGCCCCTTGACCGAACTCGTGGTGAATCCGCGCCTGGGCCTCCGGGGTGAGCTCGCGCCATACATGTTCCCGGCCGTCACAGACCAGGAGGAAATCGGCTTCCCAATAGTTTGTCATGGTGTGCTCCCTTCTGCCCTCGTCACCTCCGGGGCGGGTGGCGTGGTTACTTGCGGCGGAACTCTTCGGGGTCCTGCTCATCCATCTGACGGTCGAACTCGCTGCGGATGCGCTCCCACATATCCAGAGAGCACTTGGCGCTCCGCCGGCGATCCTCCGTCGTAGCGGCCCTGACCTCATCCCGGAATCCCAGCACCACATGGGTGAGTGCCTGGGCCACGCGGAGCATATCGGAGCGGTTCATTGTTACAGTTCTCATTTCCTGATTTAACATCTCGTGTTTCCTCCTTGATTCCTCTGCCTTACGCTGTTATAATCAAGGTGGCCGGGGTAAGGCTCCCGGCTCACCTTGGGGTGTGTGGGGCGGTGGGCTTTGGGTTGTCAGCCGCCCCACTTTTTACTCATTCATGATGCGCTTGACGCTTTCCCGGAGCTCTTCCAGCGTGTCGCACTTCTCAATGAGTTCGAGGATTGCCTTTAGCAATGCCTCTGTCACGTTCATTTCGTCCATTCACCTCACTCCTTTCTGTAAGAGACTTGGGATCTCTGCCTTACGAGTATAGTATAATATATCGCTAGCGAAAATACAATGCGCAAACCCTACAAATATACATCGCTAGTATTGTGCAATAAGTATATCGCTATCGTTTTGGCAATGTGATATAATAGAGCTAATCAAAGGAGGGAGGGAGTCATGCCTGTAACAAAGGCACAGCAAAGGGCTGTAGGAAAATATGAGAAAGAAAACTATGATAAAGTTCTTCTTCGATTGCCAAAAGGAAACAGAGAAAAAATAAAGACCCACGCCCAGCAGAAGGGCATGAGCTTGAACGCCTATATCGTGGACTTGATCGAGAAGGACATGAGAAATGAAGAATAAGCAGGAGCCGCCTCCATACCTTGGAAGCGGCTCTTGTTTTCCCTTATATTTTCCCTTACAAGGATCTGAACGTATAATACTATATCAAACTATTTCCAAAGAAATATCGCTTTTGAGCTATACAAAACGGATAAAAATGAAACTATATGAGTGAATCAGGAGTGCCT
>Flavonifractor plautii YL31 phage 2
TTGGTGGAGGAGGGTGGATTCGAACCACCGAAGCGAATCGCAACAGATTTACAGTCTGCCAAATATTTTCTGTTTCCATTGCGCCGCAATAGCTCCGCAACCTATCGCCCAGTTTTACCCATGCATTACCCAAATATTTTTTAGATTCTTTTATTTTATCCTAGGATATCATGGATTATTTTGGATGTCAATAACGAGAGGGGGCACTTAATCTTGGTGCCCCCCTCTTTCTTGCCTATTGTCTGCTACTTCTTGTTTGTCTTCTGCCTCCTACCCACCTAGCTTGCTTTCTGCACAATTAGAGGCCACCATTAAATACGAGACAAAAGATGTAGAATTGTGTCCTATTGTAACGAGACATCATTATTGCTTTATGCAAGTTGTATTTCACAGAAGCAAAATAGAATGTTTGTTCTGGTTGTTGCATTATTAATACTATCCTGCTATACTATTAATGAAAGGAGGGGTATACATGCCAATGTCTCCAACTGTTGTATGCAATAATATACTGAAACGCGCATTTACTGAAGGTATTAGTGTAACCCCTATGAAACTTCAGAAACTATTATATTTTGTTAGTTGCGAATATGCAAAACAAGCCAGGAAAGAACTGTTTTCTGAGAGTTTTGGTGTATGGCAATATGGCCCTGTGCTTCGTACAGTTTATGATGAGTTTAGGTCCTATGGTGGCTCTCCAATCAAATCTTATGCTAAAGATGCAGATGGAAACTCTTATGCAATAGACGAGGATACCGCACCCAATCTCAAGCGCGCAATAAATCGGGTTTGGGACACTTACAAAAATTATAGTGGTGTAGCTCTTTCAAAAATCACCCACGAGGATGGTTCTGGGTGGTCACATGCATATTGCCAGCATCGAGACCGTATTACATATGACGATATGAGAGATGATACTACATATGTCTACCAAATGCCCGACTGATACTCCAACAAAACCAGAGATTTTAGGCGATGAGGATCTACCATTCCCTGATGTAGAATCATCGTCTGATGCCGATAGCCATGCAAAGGCGTACCAATTAAAGGCAGCAGCCCAAAAGCATAGTCATGAAGTGGAAAATTATAAAAACATAGTCGGCGGTATATTACTTGGAGTTTGTTTCTCAGTTATTGTCTCATTTGCCGTTGCAGATGCAGTCCTAAACATTGAATCGTCCTTGTTTTCAGGTGCGTTTGAGTTCGCTAAAACAATTGCAACGGCTGTTATAGGATATCTCTTTGCAACAAACATAAAACCCAAATAAATTAGGAGCCTACTTTTGCCATGGTAGGCCCTAGCTTCTTACTTTTCTATACCTGTTTTGATAAACTCGTGCCAAAAAACACCCTCGTGGCCTATGAGCCCCGGGGGTGTTTTAATATTCTCAACCGCTTGGCAATTTACTATCGTTTTTGTCGCTGCCCAACCTATCCGCTGCACCGTCCAGTGTGCGAAATTACCCGATCCCGATACTAGCCAGAAGATACCCTATCGCGCCCGTAATGAGAGCCGCCACGACCGTCTCCCACCGCTTGGACGGCTTCTCTTTCAGGGCGGTTAGGTCGAGGGCGATAGAGTCCAGCTTGTCCATGATGGTGTCCAGTCTGGTCCCGCTGACGGCCTGTACCTGCTCAAGCTTGCCAATGCGGGCGTAAAATTCCGCATGGCGCTGGGAGTTGGTTTCTTTCTCGGCCTCAAAGTCCTTCTCCAGCCTGTCCACCCTGGTTTTCAGCGTACAGTTGTTCTCACAATCATTGACGGGCATAGGTTAGCCCCCCTTCATCTGCTTATAAACCTGATTGATACCAGTGGCCGCAAGGCCGCTCACAATGCCAACGGCGGCGGCGGTCAAATAGTCCGAGGCCGGGAACTCCGGCATGACGAACATGCCGAGGATGCCCAGCGCCGCGCCGAACACGCCACAGATAATGGGAATCCACTTGTTGTCCAGTCCGGTGGCCTTGACGACCTGACCGGCCAAGAAGCAGATCACAGTGATAACCGCTACTCCAGTGATACCCAAAGAAGAAATGTCCATAATATGTACCTCCATCAAATCAGATTCAGCCTGTCCAGCACGACGGCCAGCTCCTGTCTGGTTACAGAGTCTTCGGGTCGGGTACCGTCCAGGATACCGGCCTCTTTCGCGGCCTGCCACGCTTCGTCGCGCTCCTGTTCCCAATCGCTCACAGGTTCATCCTTCTTCCAGTTCACGTTAAGATAAGTGCAGATGCCCTTTGCGGTGGCCTCGGCCAGCTTGTCCCGGTACTTGCTATCCTTGAGATACTCCGTGTCCGTCTTGTTGGTGTGGAAGCCGTACTCAATCAGGCAGGCGGGAGCGTCCGTCTTGGCAAGCACGGTATACAACTCGTGCTTGATGGGCTCACTTCGGAGGCTCACGCCCACCACGTGGAAGGCGTTGACCAGCTTGGAGGCCAGCACATTGCGGGAGGCCGTCATGGGCCCGGCGCTGGTGTATACCTCCAGGCCGGACGCCCTCGACCAGCCACCCTCCCCGGCCGCGTTGGTGTGGATGCTCACAAAGCAATCCGGCTTTGCCTTGTTGCTGATGTTGGCCCGCTCCGTCAGGCTGGGGTAATTGTCCGCCGTCTTGGTGAGCACCACGCCCACCCCCTGGGCCTCCAGCAGCGGCTTGACGCGCTGGGCTATATCCCAGGTAAACTCCCACTCCTTGTATGTACCGTCCGGGGATCCGTTGACGTTGCCCGGCCCGTGTCCGGGATCGAGGCATACAGTGTGCTTGCTCATAGGCTTGTCCTCCTGTTCCGGCGGAGTCTCAGTACCGCCCTGCTTGAGATACACACAAATCCAGTTGTGCACCTTGCGGCTGGCGGTGATACGCTCTCCGCCAAAGTCACACTGGCTGGAGCCGCCCCCATCCAGCATGACGGCGGAGGCCCAGCCCAGCCCCGCCAGCTCGTCCCGCAACTCCTCCGGCGTGGCTGCGTCTCCGGTCCCATCGCCAGAGCAGTAGAGGGCCAGACTGTCACCACGCAGGCCGATGGCGCTGCGTCCCCGCTTACCTCCCTGGGCCGAGCCATAGGAGGGCTTATCCACCGGCTTTCCGGAGGCAATTAGGGCGGCCACCGCGATAAAGTTATCCGCTCCCTCGTGCTCAGAGGTCATGCGGATGTCAGGCCCCTTGTCCCAGGCGTAGCCCATCGCCCTCCAGGGCGTGCCGGAGCGCATTACCCCGCCCACCTTGAGCAGCGGGCAGGCCGAGCCGTCTGGGTTCCACATGCCGCCATTCAACACATAGTGGGCACCAGTCTCTTCCTTGACCTGGGAAAGTGTCTTGCGGCAGTTGGTGACTCTCAGCTCAATCCGCTCCACGGACGAGAGCGGGACATATGTAATGCTCTTACTCATTTGATTCACATCCTTTTATCCAGCGATCCCGCTGTTGATTACTGTCTCACTTCCGGGGCCAGCAGCCCGGCCAGCTCCTGGTACTCCTCCGGGGTGAGCCGGTCGGCGGCGAGATAGACATCCATCTTGTCCTGGAGGCCGTCGGTGCGGCCCCGGTCAATGAGTAACTTACAGAGATTAAATACCGTGTTCATGTCCTTCCCCTTCCTCAAACAGCATTGGTGGTGATTTCCAACATACAAAGTCGTTCCTCGTGCTCGGCCAGCATGTCCAGGGTGATGTCCTCTGCCGAGGGCGATTCAGGCTCCGGCGGTCTTGTGTCCGGGGTGGCCTGCCCTGTTTCGGGGTTGTAGCGCCACCCCTGCTCTACATCGTCCTGTACCTCTACACAGCGTCGTGCAAATGCCTCGCTATACCACTTCTCCGGCGGGAGTGCATATTCCGGGATGATTTCGCGGACAGTGTTATCCTCGTTCAAATAAACCGTTTTCATCAAAACGCCCCCCTACCGTAAATCGCTACATATCCGTGTCCGCCTCTCCCCCCATTTCCAGAGGATTTTTGCTGGTAAAGGAAATTGCAGCCGCCGCCAGCACCACCACCGCCGCCACCTCTGCTACCATCCGCGCCATTGGTTCCGTTTGCGGATGAGGTGGCTCCGTTGCCTCCCCTTCCGCCGCCGCTGCTTCCACCGGGTGCTCCTTTCCCATCAGAATTACCGGTCGATGAACCTTTGCTGTTACCGCCGCCACCGCCGCCACCTGGGGCCCTTATTCCAAATGTCATTATAAGAGAGCCATCTTCTCCCTGTTCAGATACAGTATCATTAACATGTCCTCTTCCGCCAAAGCCAGGACCAGAAGTGATATTTGAAGCCACACCACCAGCTTTACCAGCATCGAAGCTATCCCCTGGAGATCCTCCCGCCGCTGTAATTCCGAAAGCGCTGCTACTGCCTCCGCTCATGCCTTTTCTGCCGCCGATATCGCTGTTTGCACCGTTGGGGCTCACTGAAGTCCCCCCGCTTCCACCAGAGCCGATAACAATATTTTTATTTGAAATTTTAGTGCTGTCTAAAAAATAAGCAACAACTACTTCTCCAGCACCGCCGCCACCGCCGCCTCTACCTTCCCACTCGTTGTAATATTCGTTTGTTTTTCTTATCTCGCCCACACCGCCTCCTCCGCCAGCGCCAACCACAATCACAAAAATATCTGTATATTTGCGGTCGAAGGTATGTGTGTAGCTCCCTGGTGATGTATATTCCTTTATCAGACTATATCCGATCGAGCCAAGTATCTTCCCGAACACCTGGTCAACTGTATGGTTCCCGGCTGAACCCCATATCTTGGTTTCTGTGGTGTCACTTACCAAGGTAAATTTGTTCAGGGGTGTCCCCTTCTGCGACCACCCTGCCTCATTGATCCCGTTCAGGTCAATAGGAAATGTCCCAGCGATCAGCGCCGTGATAAAATCCTCATAGGTAGGATACAGGGACAGCGCTGCCGCCACCGTTTTCAAATACCGGCTGTTTCCATTACCAGCTATGATTCCGTCTTGCATCGTTACACCTCACCACAAAATATTTCGCCGCTCAAAAATGGCGACCGCTTCAAGCGGGCGCGGATCTGGTCGGTCAGCACCAAAACCCGCTCAATGTGATTGGCCCCTTCATGGGTCAGAAGCTCCATCGAGGCCGGGAGCGCTGGGGCGTTGGCAAGGGAGAACGTGCCACCGATCGCCCCAACGTTGGACAGGTAGTCCGCCATCTGTGCCTGTATCGGGATGTCATCTATAGCCCAGGCAATACCCTGGCCGGCATATCCGGTGACGTATCCCGCATCCGAAAGCCACCCGTTCAGATAAGCCATGGCCGTATTGACCCGGTTGAGATCAGAGGCGTTGTATGTCCCACGGTCGTTTAGGGCGTCCACATCGGCCTGTGTCCGGTCGGTAACCATGCGGATGATGTAATAGCTGGCCGTGGTAGTCAGCCCCGCCCCGTCCTTGGAAACGACCGTGACGTTGTTCTCCCCAACCTCCAGATTCAGGAGGATGGAAAATCGTCCATCCGGCCCAACGGCCGGGTGTCCCGCCACCGCCCCGTTGTCCATCACTGTCATGGTCACTGGAGGAGCGGTGGCATCGTTGGTTTGCCCCGTAATGGTAACCGTATAGGCATCCGTTACCACCTCCTTGAAGGACAGCAACGCGGACAGCACAGGCGGTACGGTATCTACAATGTAGTTTGCCTCCATCGTAGCTGCGTTCCCATCGTTGTCGCTGATGCCCGCCTGGACGGTGTGCGGCCCCTCCGCCAGAGCAGTCCCTGGCGTATAGGTGATGGTATACGTCCCGCCTGCGCCCGCCGTGACGGACACCTGCTCCGCCGGAACTGCCTTCCCGTCCAGCTTCACTATGGCGCTGTCCGGGTCGATACCGGAGCCGCCATCGTTGTCCTGGGCGGTCCACGTCACCGCAGGCGTGTTAGTGGTCACATAGCCCGCCTCCGGGGATACCAGGGTCAGGATGGGCGGGATGGTCTCCCGCACCACCAACCGAAGGCCCGGCAGATTGTCCCCGTCTGTAGTCACCACCACGCCGCTGTCGTTGATAGCCTCTACCGTTACGTCGTAATACCCATCCGGCTGACCGCCGGAGAATGTATCCGGCGTGATAGCCGTCTGATAGGCTCTGGCGTCTTCGTTGTAGGTCAGCATGTACCACTGACCATTGAACTGCGCCCGCACCTGGGTAATCGCCACGCACTACACCTCCCCAGCCTGGACCTCGCCACTGTGCCAGAGGTCCTCCCGCTCTCCGCCCTGGGCGTCGATGACTACGACAGACAGGACGGTGGGTAGCCCGACTGATACGGGGTTGGGTGCAAAACTGGCCGAAATAACCAGCGGCGTCCATGTTTCGGACATACTCACCCCTCCTTGTCCCAATAGATAACGGCACAGCCCTGTGCCCCTGCCACTCCGGGTTTCCCCGGCTCTGGCTCGGCATACACCTTAAACGTAGTAGCGCCGCCGCCCTCCCACGTGTAATGCTTATACACGCCATAGCCTGGAGCTCCACCCTTTCCTCCGGCTCCGCCATCTCCGCTGCCTGGCTTAGGTGACGCTACGCCGGTGCGGGCGTATGATTCGCCGCTGGCTACATCAGAGTAACCCTGTGGGTATGTATTACCGTTTGCGCTAGAGTAAGGGCCAAAAATGGTATTAAAACCATCAAAAGACACCTCAAATGACTGTTGTGGATTGATGTCGATGGTAGCTGTCCACACCTTTCCACCCACGCCGTCCGAACCATCTGCGCCGTATTCACCACGCTCACTATCTCCATATCCGTCTTCCGATTCCTGCCTGCCCATGGTGCCAGGCTCTCCATGGCCTCCGCCCTCCCCCTTGCCTACCAGGATAATCCGTAGCTGTGTGGCCCCGGCTGGTGCTGTCCACACGCCGCTGGAGGTGATCACCTCCATGCCATCATAAAGGAAGATTCCATCAGCCTGGAGCAGCACACTGGAGCAATTGCGGAGGACTCCATCCTGGAGAGATAAGTCCTGCTGTATTCTGCGGCCCGTGGTTGCGGTGCTCTCATTCAACCAGACCGTATCCACATCCCCAATTTCAGAGGCCGGGTCTCCACGGCCTACAATCTCTAGTTTGTTCCCACCGTAGGTGGACAGGATTGCCCGCGCAGCAGTCAGCGCCTGGGATTGCGTCTTAATAAACGGATTTTGGATGGATTTTGTCTCGTTGGAGGCAGTGGAGTTCCCGGATACCACATACTGGGTGTCGTTCCCATCGTTCAGCGTAAAAAACAAGGCGGCAATATCGGTGTTGGCTTTCATGGTCGGATAATCAATTAAGTTGTCCAGGGTGATTTTACTCCCCTGGTTCCACATGGGTTCGGCGGTCAGGTATCCGGTCTCTGCGTCCGCCCTGGGCCACGTACCCGTCGCCATGCAGACATATCTCAATATATCCCCGCATGTCATACCAACCACATCGTCAGCCACGCGGACGCTTGCCTCCGCGCTTGCGTAGTTTGGGTCTACCGCGTACATGCCCGCGAAATTTTCTCCCATCTGGGCCACTAGGGCGGAAATCCAGCCAGACAGGGTGGTAGGCAGGATGGACGGCGGGATAAACTCACGATCAGCCAAAAGGCCAACAATATCGACCAGATCCCACTGCATGGTCAGGCCGTTGTCGCCGGTTTTCCAGCCGCCGGAGTACTGATAAAACACGCCGGCTGGCTTGTACTCTACCGTGTCGTCCGAAAGCCGTACTCCTATAGAGACCGGGATGCCCTGGCGCTCTTCGATGGATTGGAATACGCCATTTTTGCTTCGCGGCTCAAAGCGGCGGCTCAAGTTGTCCATTTTGATGGTACATGTGCCATACGGTAGTGTCATACAGGATACGTCCCCCTGGTGCTTAAGAGAAAACACGGCAATCTCATTTCCTGTCCACTTCTCATACAGGCCCGGAATAATTTCAGGTATCCGTATACGGCGGTTTTCTTTCGACCATTTGGTCACCGTCACCCGAATAGCGTCCGGGTTGTTAACGGTGAATCCGTCCAATGCAATGCTGGACGCAGTATTGCCGGTCACTGTCTTGGTGTAGTAGGCCGTTCTGCCCTGCATGACCTCCACAGTAAAGTCGGCGGGCACTCCGTCCCAATCCGCTGATGGGAAGTAGATGGAGCACGCCTGAAGGATGGAGACATTGGAAAAATGCTCCTCTACCCACACCGCTGGGGAAAACACCCCATCCGCGCCGGACAGGGTATCCCCCAGGAAGCCGATATGATCGGCCCCATGGAGTGGAAACAGCTTGAACTGCCCGTTGAGTGCCCAGCGGTTAGCCTCAAGCGTAGCGTATGGAACAATCTCCATCTCCTTGTCGTGAATTTGCTCCGACTTGCATACGTTAGCCATGCCGGAGCTGGATACTGTGCCATAGGTAATATCCGGGTCAATAATATCTATGACTGCTTGTAAATAGATCCGTCTGGTGTCGCCCACAATCGCTGCCTGATACGCTGTGGTCGAACTAATCACTGGGTTTCACCTCCCTTAGTTCTACCGAGAAATCACCCCACATTGGGACGGGAACAAGGGTTTCTATGGGCTCTCCATCTTCGTCAACAATTTCACCCATAACTTGACGGCTCCACATAAATTTTGGATAGGTCAGCTCTGTTACCATGAATTTTGATGTGATCATCTGTTCAGAGTGCGGGGGAAGGAACAAACATGTAATGGCCTGTCCTCTCCCTTTTTCGCATGCGGAAAGCACGGAGTTCCTCATTTGATCCGTGAAATATCCATATTGGTAGCGCAAAACCCATACATTCCCGCGCAGTTCTCTTACAATCCTGCCGGTGACCATCTCCACATCTACGGAAAGCGGTTTTAACTCTGCGATATAGCCGCCCTTTTGGCTTTCCGGCAAGGTAACTGGTGTGCCTGTGGTATCCAATACAAGTTGATTCACGTGTTTTCACCGCCTTACGTTGGGTGGAGAATTGGCGTACCGTTTGCCTTTGCGTAGTTAGACAGGGGGCCAAGCAGATAGGAGGCGAATTTGGTGCCGTCAGGCATCATTAGATTAACTGTAATACTCCCTCCAGACATCCCTGCTCCCTGCACAGATGCTGAAACTCCGTTGACCATACCAGCGGACGCCACACCCAACCCGGACGACGCAAAGTCCACGCTTGCGGTGCCGAAGTCCATACCACCCTCGATATCCCGGCGGATACGGTCATATTCATTGTCCCAGCCCTGTCCAAGACCAAGAGCCATGTTTTTGCCCATGTCGGCAAACACCGTAGAGGGAGAGTGGATTCCAAGGAAGTCCTTCACACCGTCCACAATGCCGGAAAAGAACCCTGTAACCTTGTCGTAAATCCATCCAGCCATTTCCTGGATGCCCTTCCAGATCCCCTCCACAATGCTCTTGCCCACGTCAACAATGCCGCCAATCAGCGCCCCGATGCCCTCCACAATGGCGCTGATGATCTGGGGAAGAGCGGCCACCAGCGCGGGAATATTGGAAAGGATGCCTTCAATAAATTTCTGGAGCAGCGAAACGCCGGACTGGATGATTTTGGGTAGCGCCCTGGCAATGCCCGTCGTTATTGCGCTGATGATTTGCGGGATGGATGCGACAAGATCCGGAATTGCGCCGATGATGCCGGAAACTAGGTTTAAAAGGATGTTGATTCCCGATTCAATAATCGTCGGGAGGTTGTCCGTGATGAACTGGACAAAGGCGGTGATGATTTCCGGTAGGGCCGCAGTCATTTCCGGTATGGCCCCGAGGATGCCGTTCACGAGATTGTTCAGCAGTTCCGCACCCTTGTCAAGAACCGTTGGGAGCTGCTCTGTGATGTAATTCAGAAATTGTGTGATGATTTCTGGAATGCGGGACACCATATCGGGCAGCCCCGTCTCAATACCGGTGGTCAACTGATCAAGAAGCTGCACTCCCACATTTAGGATTTGTGGAAGCGCCTCTGATATGCTTGTGATCATCGTATCAATAATCCCCGGAACTGCTGCCACCAGTTGCGGAAGAGCACTGACGAGCCCTGTCACAAGTCCAACAAGTAGTTGCGCCCCGCCGTTCACGATGGACGGGAGGACGGAAGCAATGAGCGTTGGTACCTCTGCCGCAAGAATGGGAGCCAATTGCTCAATAGCTGTCCCCATACCAGACAAAATCTGTGTGATACGAGGGACAACATTCCCCGCCACTGTCTCAGCGCTTGTCACAAAATTCCCGATCAGTGTATCAAGATCGGCGTTTTCGTCCGCAATGCCTGTTATAAGGTTTGTCCACGCCGATTTTGCCGAGGCAACACTGCCCTCAATGGTGCTGGCCGCCTCCGCCGCTGTGGTGCCCGTAACCCCCATGTTGGTCTGCACAACATGGATGGCCTCAATGATTTTGTCAAATGACACTTCATTGATATTGTTGGCCGTGGCGACAAACGCATCGCCCAAAACCCCAGAATCGTTAATAAGCCGGGCCATCTCTTCCTGAGTACCACCATAGCCTAACTTTAGGTTATCCAACATGGTATAGTTCTGCTTGGCAAACCCTTGATAGGCGTTCTGGATCATCTGCATGCTTGTGCCCATCTTGTTAGCGTTGTCGGACATGTCAGTGATGGCCTGGTTCGCCACCTCCGCCGCCTTTGCGGTATCACCACCTAAACCTTGCAGGAGTGAGGCGGAAAAGCTAGTCACGGTGTCCATGTACTCATTTGCCGACATGCCTGCCGTTTTGTAGGCGTTATCGGCGTACTGCTGAACAATATCAGCCGACTGCTTAAACAGCGTCTCAACGCCACCCACAAGCTGCTCATATTCAGCGTATTGTTCAAGCGAACTTTTTGTAAGAAATGCAACACCAGATGCAGCAGCAGTCAAAGCGGCCGCTCCAACCTTTGCCGCTGTTGCAAGGCCATTTTTCAGCTTATCCGCAAAGGACGACGTTTTCCCGCTGGCGTCGTCCAGACCCTTTTCATAGTCGCTGGTATCCAGGCTGATTTTTGCGAATAGATCAAATAAGTTAATAGGTGCTGCCTCCTCTCACGGCACCACTTAGCCATTCCCTGTCACCACTTAGACAGAGGCGATTTTATTTTTCATGTGAGCAATGATTTCTTCTGGTGCTCGGTTTTCTTCTGGTTTTGGGTCAGAGACATCCGCCCACCGCTTGCCAATGTACTCACCTCGCCCGATGGGGGCAACATTTCGGGAGATGTTTTGCAGACAGTCCGCCACATAGGTCTGATACAGTTCCGCTCTTTGCCGCTCTTTGATAACGACCGGGAGCACATCCAACATGGCCCGCGCCCTCATGCCGCGCACAGAAAGCAGCGCAAGGATTACTCTCTCTCGTCCTCCTGCCCAAACGATCCGAAAAAATCTAGAAGTTCCTTGTCTTGAAACAGTTCGACCACCTGTTTAATCGTCGTTATAATCTTCTGCTCCGCAATCGCTTCCGCCGTAGTCTCGTTCAGGATAGCCAAGATGCCAAACACATCCGCCCGATGGTCTTTCAGTAGGACAGGGGCCAGAGCTGCGCATTTCTTTGCGGAATAGGTATACATTTCCGCTACACTCTTCCCCTTGCTGTCAAACTTCTTCGACAGTTCGTCCAGCAGGGCCTTATCACCGGTGATATTTGCGATATAGGGCGTTAGTTCGCACAGTACATCCGCTGCCTGCTCGGTGGTCAGTTCAGATAGTTTCATGGCATCAATCCTCCGAAGGGGCGGCGCTATAGAACTCCATTGGCATGGTGTCCTGCGCATCAATAGAAACATGGCCGGTCAGCTCCACAGATACCTGTCCTTTGCCGTTCTTGGTGGTCTGGAGTGTAAATCCGCCAGTAGAAAGAGCGTTTTTCAGGCACACGGCCACCATTCCGCCATCTGCCCGGTCGCCCACCCACCACAAGTCTGAGAAGTCCGTTTGTTTCAGATCACGTCTTGGGGTAATTTTTTCGGTATCCGGGCTTCCAATGTCTGCGGCGCCCAGGGCCAGCTTGATACTAGCCGTGGATGTACCCAGGGAGGTGAACGACACTTTGCACTCCCAACCGTCCAGATGCTTCAATTCTTTGGTGTTGACCGGGCAATTGTCCACATCCTCCCCCAAGTCGGAGTAAGTAGGAACACAGGAAATATTGATGCCGCCGGTGGTCGGGCATACAATATCTTCATCTGCCGGAGCCGTCGGTGTCGCTGGGGTGAACTTCTTCAAAATCACGCCCGCGTCAAGCTGCATTTCCTCGAATGTGCTTTGCGGGATTACAGTAAATTTGCCCATGTGGGCCTCCTTTCTAGCTGAATGTCAGATATTCAGCAGTAATATTTATGTATCTTCGTTTAATTGCGGGATCTTCCTCATATGTGAGGCTCTGGCACCATGGAGAGCCCCGTTTCAGCCAAATATATCCTTCGTCACAGGGGATGTACACGCCGCCGTAACCAATGCGCTTGGACAATTCCTGCGCCTTTTCGTCTGGGATTGCCTCGCTCTCTGTGCGGAACCACAGGTTGATGGTCAGGCCAATCTCCCCGGAGTCAAAAGCCCCATCGGTGTACTCGTAGGTGCCGTAGGGCATTAACACGTCGTCAGTCACAGAGCTGGCCCGGTAAAACGGCATAAACTCATTGAACCAGGCATACAGGGCTTTATTTTTTGTCATACTGCCCCTGCCTCCTGCCATGCCTTATAGATTTTCGGGCCCTGTACTGCTATCCAATCCACCATTTCCTCATTAGTGGCCCACGGCCCATCAACAGAAAATGTGTTGCTTCCAAGCCCACTTTCATCAAAGAACGCATGGACTATTTCATGGCGGAGCGTTTTTTTCTCAGAGGCGGAAATGATTTCTTTTGTCTCATGCTCCCATCCTTTGTACGTGGACATATCGCAAACAACAATTTTCTTTGTTAGCCAGTCACAATATCCGTCAATGCTGCGACGTTCAAACGCTTCATCCTCGTCGTACTTTTTGACTTCGATGGTATACTCTGTTCCCAAAACACTTACTGTCATGTGGTCAACGCCCACCTTTCCGCTGTGAAGTATTTCAGAGGCAGCGTGGAGGAACGAGGGGCCTGCTTGTCCTCTGGATTGGAAGTCACGCGGTAGGTTTCTCCTGTCCATTTGTCCTTGAATACGTCGTTGTACTCAATGGGTACGGCCTTGTCCACCAGAGCGGAATACAGGCTCGTCACGCCCTCCTTCTCCGCCCGCCTGGACTCCATGGAGGTGTCAAGGGCCTGGTAGTTTGTGAACTCCGCGCCCTCTGTCCACTCTACTAGGAAGCCGCCTGCGCCGTCTGGTACACGCTTTTTTTCCATCAGCAAACAGGTGCGGGCGAAATCATCTAACAGGCTCATATAATGCCCCCTATCCGCCGCCATGCATTCAGGCGGATCTTGAATACATCCTGCCAGCCAACAGCTACGCCGCTGGCGTTGGTGGCCTTGGAATAACTATACCCGCCAAAGCTCTCGCTGGTATACGGCCCTTGAGCACCATTTTTCTCGTCCCATACGGCAATCTCGTCCGCCAGGGAAATCACTGCTTTGGGCACTGCCAGCGCCCACAAAACGCCGTCAAAGGTCTCGTCGGTCATATCCTGTGCCGGGTATTGGTGGAGGCCGTCATTGAAGACAGACCCCATCACCCGGAAATACTGCCCTGTTTGCAGGAAGGGCAACGTAATGCTGCCGTCCTGCACGGTGAACTCTCCGGCATGGATGCCTTCAGGCACCAAAAACCAGTTGTTCAGGTGTTGCAAAACTTCTTCAAGCATCACGCCGCCCTCCTTTTATCGTTTTGACCGGACTTTGGCCTTGCCTTGTGGCTGAAAGGTTGCTCCTGCAAAAGTAAATTTCACCACGCTGGAATCATCAACAAGCACCTCGAAGGTGTCGTCCTTGCTCACCCGGAAGACAATATCTGCGTCAAACGGGATGTTTTCCTTTGTAGGAGAACCGTTTTTCTTGAAGGTCATTTTTGCCCCTGTCTTGGTCAGGTGGAACGGGAAATAATACCCGCTCTGTTCCTCCGGGGCGCTGCTGAACTCTGTATAGTCAGAGACATAATGGAATGTCCCAACCACAGAGCCGTCAGCTTTTACCGCCAGATCATTACCGACCAAATCGGAAACCTGTTTCCCCAATAGGGTCTGACTGCTGGGGAATAGCGTTAAGGTGTCAGACCCTATTAACCCCCCGCCGAAACAGTAATCTTGGCAATGCCATCCAGATACTCAGCCCACAGCTTCATGCCCATAATGGCGTAGCTCTCGCCCACAGCCGTTGAGTAATTGCCCTGTGCATGGAAACCAATAAGATTGGTTTCTCCCTGTACCGTGTAGTTCAGGCCCAGCCGGGCAAACTCGCTGTCGCCCGGATCGGCATAATACAGGTCGATGTTTTCCACAGGGGTGGCGATCACCGTATTGCGCGCAATGGCGGTGTTGCCGGAAACCGTGGCAGGCAACAGGAACAGGGTGGAATAACCCATGAAATCTTTGACGTAGTTGATGCCGAACTGTGTCTGTACGGTAATATCTGCCGTGCCCAGGTAGTCGTAGGCATCAAGGATATTCGCAAAGCCTACCACGGAGGTGACATCCTTTGCCATAACCGCAAACTTGTTCAGCACCTCTCCCTGCGCTTTAGCCAGCGCGGCCTGCCAAGTGGTCGCCGTTCCGGTAAGGGAGCCAGTATTAAGGAAGGTGTAAAAGTCCCCTAACACCACGTTTTGAAGCTTGGTTAGGAACGCATCGTCACTCTTTTCCACGGCGATCTCTGCACCATACTTGTCCACATCCTCGATAGGAACGGCCTTTGCATACTTCTTGATGGTCAGATCGTCCTTGGTGGCCTTGGTGATGGTCGCCTTACTGTAAGGGATCACTTCACCAGCGCCAACGTCGCCATCCTCCAGTGTCACGTCAGCGGTATAGGAGATCAGCTGAGTGCCGGGGGCCTTTCGGATAGGCCGCATGATTCCGAGAATGGTACGCAGCGCGTCCCAGTTGTCATTGAATCGGGTTACAAAATCCACCTCGCGGGCGGTAACGCTGTTGTAGGTATTGGGGAGGGAATCCCTCGGATTGGTAAGGCTTTCAACTTTCGTAGCAGCCATTTAATTCAGTCCTTTCATGTAATTTGGTTTTCCATAAGCGCTTTTTGACGTTCTGCGGCAGACATGACATACCGGCCATGGTTGTCCTTTTTGTAGATGTCTGCTTTCGTCATGGAGCCGCCGCCGGTGTTGCCGGGAGGCGTCGCGGTGTCCGCGCCCCTTACGGTAGTCGTGCTCACCAAGCCAGAGAAAGTGTCCTTGACCAACTCATCCAGGGCGGAGGCGTCTTTGATTTTGTCTCCGTCCATCTCCAGTGCGTTAATCTCTTCCGAACTGCCCCGGATGGCGATGTCAAGGCTCTTGCCAGTGATGCCCTTGCTCTCGTAATACGCCCGCACGGCCTTTTCCTTGGCCGCCTTGGTCTCCTTGCTGGCCTGTTCGCTCTTATAATCGTCGAACTCACCTTTTAGTGCATCATACTTGTCTTTCCACTTCTTGGCGGTTGTTGCGCTGTCCTCGGCGGTCTGCTTCTCGGTTTTCAGGGCTTCGATCTCTTCGAGTTTCTTGCTGTATCGCTCTTTTTCCACGAACTCCCTGCCAACGGAGGAACTGACGGCCTGTGCCAATTTGGCAACGGCCTCGGAGGGAATAGACCCATCCTCGCTGGTGTATTTCTTAATAATGCTGTCAATGTCGAACATGATTACATTCCTTTCTCGCTGTTACGGGTGCTACCCTAAGAATGTTTGTATAAAAACCGCAAAAGCGGTGTTTACCAAAAGAAAAAGCGTGGGCAACCAACTACGATTTGTAGTCAGTTACCCACGCTCGGGTCTTCCGCCGCAACGCTTAGAGGCGGGAGCAATATTCAGTTGATATGTTCTCTCAAAATGTCCAAAATGTACGCCTGAACGCTTTTTCCTGCATCAGACGCAGCCTGTCTGATTTTTGCGCCCTCCTCCGTCGTCGGGCGTATCATGATATTGTCGCGGCTTTTTCTTGCATTTCTTCTTGCTGAGATGGGAGCAGACCTTTTTTCTATGTGCTCTAAAAAATAGCTATCGCCTCATCCCGTCTTCGTGATGGGGCATGATTGCGCCAAGCACGCAAACCAGAAAAATCATCTTTTCTGTAATTTGGGACATCTTTTGTATTATAAGTCTCCCTGCACCCACCAGCCAATAGCAAAAATCTTCTTTCTGCATCCCACAAATCGTATTGTGTACCGCCATCGGGTAACTCCCATAAAATCGATGCTTTGAAAGTCATACCGTCTTGAACCGCAAGTTGCATTTTATAAGAGGAAAGGGTTTTCTGAATGTATCCATTTTTCGCATTGATAAGACTTCTATCGTGTTGAATGATCCTTTGTCTAACATTCAAAGATGAGCCAATATATTGTTTCCCGTTTTCGTCTGCCAAAGAATAGACACCAGGCCCGTTGTATTCCGGGACTTCAATAATTATTAGCCCATTCATCATATCACTGTCCCACTCGGAAAGATAAATTCCGCTTTCCACAGCCCACCAAGCGCTTCCGCTATTTTCCCCATATCTTCCATTGTCAACGTGTTGCGTTTGATTTTCTGATTCAGGTTTGATGGAGTTGTCCCAATCCTACGGGCCAGTTCTGCCTGACTAATGCCAGAATACGCAAGAGCCATCTTAATTTTCTGTTCTATGGTCATTATCTTCACCGCCTTAGCCGTATTATATAGCATACACTGTATATTGTCAAACAAGAAATTGAAAACATTTAGAAAAATATTGATTTTATTATTGACATCATTAAGCGTATGCTGTATAATATACTCGTAAGGCAGAGATACAAAATCTCTTACAGAAAGGAGTGAGGTGAATGAACGAAATGAATGTGACCGAGGCGTTGCTGAAAGCAATCCTCGAACTCATTGAGAAGTGCGACACGCTGGAAGAGCTTCGGGAAAGCGTCAAGCGCATCATGGATGAGTAAAAAGTGGGGCGGCTGACAACCCAAAGCCCACCGCCCCACACCACCAAAGGTGAGCCGGGAGCCTTACCCCGGCCGCCTTGATTATATCAGTGTAAGGCAGATAAATCAAGGCCGCTGGACGTGAGGGAAAGAAAATGAACAACACAAGATTTAACAAGCTGTGGAATTTACTACACAAAACTGGAGAAGTTGAATTTTCTGACCACAGCGAATCTCTTTCACTCTCTCTTATTCCAGAAAGATATGGATATAACGTTTCTCTTCGTTCCAAAGGAAACACCGTCTTAGTCCACCATGACAAAGAGCGATTCCGAGAAATACTCGTTGACTAAATTGCCGTAGATTTCTTCCCCGCCCCCTAACCGGGGCGGGTTTCTTTTACTTCTTCCCGCTTGATATGTATAATTTTAACACCATCCTTCACGGGAATCAACTCTACTCTGTCTCCTTTTGCAAGAACTGCTTCAATGGCCCTGATTTGCTTTTCATCCATTCCGCATCTCATCCTCTATGATGTTCCGGTAGGTCTGAGCGTGGTCGGCTACAGCAGGCTTGAGAAACGGCTGCGCTGGATTGCCCGCTGTCCAGTGCCAGTTGCCCTCGTCGTCCTGATAGACCCACGGAGTGGGGCGGCCTCCCGGATAATATTTGCCCGTGCCTAATTCAACATAGGGCGCATATTCCACATTGGTTCCGATGTAGACTGCACTTTCCGCTTCATCCACTTGGTGGGAAATACTATTTCGGAGGTTGCCAGTGTCAACAGGCGTTAGGTCTTTTGCGTATCCCTCTGCCTGTTCCCCACACCGCTCCAGTGCCCGCGCAATGGCTTCATGCATGGCGTCCAGCACCTCGGCACTGTAATCATTAAATACCACACCGCCTAAATCATTTGGCATAGCAAATCCCCTTTGCTATTCATCATCTTCTGAAAGCATATCTAAAATACTTTCGCAAATCAGAATTTTTTCTGTTACCTCATCGGGGTGCTCCTGCGCTTCCTCTGTATATATGTCCCCAACTGTATCTTCTATCTTGCAGTAATCATCATCTGATAACCTAAGAAAATCCATGTCAAGTCCGATGCTTTTCATAAACTCAACCTGTTTTTGAGAAAACATCATTCTTTCCCTCCATAACGTTTCCGTTCACGTTTTCCTGTTTTCCATACCGTTACTATATTCCCTGTGTCGGGGTTTATGTTGACGGTAGCTTCTGAGCCAATAAAACGTTGGCTTTTTTGTCCCTTTTGGTCCGTCTTAACTTCTCGAACGTATAGGGGCTTAGTCACGGCATCGAGAACGTCCGAAGATGTCACTCCTCTCTGGTCCCCACGGTCAACAGAATGGGCTGAAACCATTTTTATCTCAATACCATTTAATGTTTTTTCCCCTATTATATCACTGTATGTGCGGCTTTGCACCCACCTTTCCCACTGTTCATATGTCATCTCCTCAACCATAACATTCCGTCCGGTTTTTGGATCTCTCACCCGCATCTTCCGTGGTTCCACCTCCATGCCGGGCTTTTCCACAGTGCGCATCGTGCAGCGGCAGTTATAGACGTTTGCAGGCTTGGCCCGCGGGTCTCCGGGATAGCGTATCTTCCCTAGTTCGGAGGTAAACGGCTCGTCCCAGTCCACCGTCTGTCCATCAAGCTTCTGATGACTGTGGCGTGTTCGTCCGTCTTTGGTGGCTACCCACTGCTTGCGCACCTTGATACCCATATCAGAGGCGGCTTTATAACTGTCCATCCGCCCGGCGTTCTGTGCGCCGGTGATGGCCGTCCTCGCCGCTCTCACGGCGCTGGCACGGTTCATCTCTGAGACACGGGCTTGCAGGTCTGTAGCAATCTTCCCCACACTCTTGCCCTGCAAAAGCCCACTGGTGACGCTTTTGGCAATCTGCTTTTTCCCCCATTTTAGGTCAATGCCCCGTTTGAGAGCCTTTTTCTTGGGGTAGTAGGGCATAAGGTCAGGTTCTTCCACAATCAGACGCCGAACAGTGGATTCATCCCACAGGGTAAAACCCACGTTTCCGGACACTTTCTCGATGGTGTACGCCGCATAGTTGCGGTTGAGGGAGTAAATGCCCGGTGTTCCATCGTTCACATAGGCAATCGCTACCTCATTGGCCTTAGTCATACGCTCGGCAATTTTCTCCCGCAGGTCTTGATACCGCTCTCCCCGCCCAATCTGGTTGAGCCGCCATTGCTTATAGTCCTGCTCTGTCCACACCTTGCCGTTGATCTCTGTGCCGATTAAGGCTTTCATTCCCTCATCCCGCTCCCGGAACCGCTCAAAGTAGGCTTTTACAGTCTCGTCCAAATCATTCCGGGCTTCTCGATATACTCTGGCAATGCGCTTCTCCAGTGCGGACAGTTTTTTATCAGTCAGTTGGTTGGCTTCATCAGGCTTCGGCATCTTCCGTCACCTCGCCCTCTGTTCCCTCCTGCGGCGGGAAGTCCAGCTCCTCCTCCACCCGCTCTGCTTCCTCCGCCGCTTTGCGCTCCATAAGGGCGTCGTACTGGTCGGCGTCTCCGTTGATAGTCAAAAGTTTTTTGGTGATGTACTCGTCGTCGTAGTAATCCGCGCCCATGAGGATGGTTTGGGTTTCCTCCGACTTGTTGATAATGCGGCTCCGGGTATAGCTTGGCTCGTCGTCAATTCCAGCCAGCGCCAGAATCCCCAAAATGAACTCCGTCACGCTGGCCTCAAAGTCATCCACCTTTAGGTCAAGAGGAGTATAGCTTGCGGCAATGGCCGTTGCCGTCTGGTTGCCAGCCGATACCGCCGAGCTGTCAAACGCCTGGAAGTCCTCGTACAGCTTGCGCTTGAGCATATCGATGGTGGCACTAGTGCCGTTATAGGGAGCCTCCAACGTGTGTGCCTCCGCCTTCGCACCGTCATCGCCATCCGCATGGGACACGTGGAGAGTTTTCAGACGCTCGATAAATTTTGCGTCATCCAAGTCATCCATACCGCCGCAGTTGGTCAGCACCCAATAAATTAAATTTCCTTCATCCACATTGTTGACCATGTTGGAGGTGCACAAATCCAGCGCATCTATGGTGTTTCGCTTCCCCGTCAACTCCGAAAGCGCATCTTCGCCGTTTTTCATGGGTACGATCGGAAATGTCGGATAATTCTGCCCATCGTAAATTTCCGTGCCGTCCGCCTGAGATGTGCGTAGCCGCAAGATATAAGGCCGCTTGTCCTTCAGGATGGTCATATCCTCGCCCTTGCGCTGGATATAGTCTGTATAACCGTTCACCTCGTAGAGCGTGGCCCGCAGCGGCTTGTCGTCCGATACTTGCCAGAACCGGATACCTGCCATCAGAGCGCCGTTTTCCTCGTCGTACAGCGGAACAAATTCCCGCAACTTGAACACGTCCATATGGTCAAGATTCCAAAAGCCGAAGGACACGCCCGCAATCAGGGCATATTTCCCAGCCTTGACCATCATCAGGTCAAATTTCTTCCCAAGCCTATCCTTTGTGGTGTCCTCCTGAAACGTTACGCCGTTGCCCAGCAGATAGGAGACCTCCTGCCGCACATCAAAGCCAAAAAAGCCGGAGGCGATTTTGTGGTTGGCCGTATACATATCCCTATGAGCACGGCCTTGCATGTCGTATATTATTTTCTCATATCGGTTGATGTTTGGGTTCTCGCCCTTAAAGTATAGTTCAGCATCTACCGCCATTTTATAGGCCTTGCTGCCTTTGTGCTCATTGATTGCCCGCTTGATAAAGTCCATTCTGGCCTTTTCGTCCTCGCCCACAGCAATCAGGTCCTGATATGTAAGCAAGAAATCACCTCTCCCACAACGTGATATATCGCGGCTGTCCGGCTTTTCGCATTTTGTGCCGCAGAACAGTCATCACAAAATAGCGGATATCGTCCATGGCGTGGTCGTTCTCCTTGATGGGCTTGTCCTCCGTCGCCTTATCGTCCCAGCGATAGAGGCCAAACTCTCGGATAGCATCCTTGCAGCTCCTATGGATCTTGATTGTACCATCTTGGATGTAACGGGCCGTAGTAGCAATGCCTGGAAGCACCTCATTGACCGCTTTTCGCACAGTGAAACGATGGTGCCGCCGGATCACCTCAATGAATGACGCCGCCGACGGGTCAACAATGACCGATTTCACGGGCAAATTACCAGCCAGTTCCTCCAGCTCCGTGTAATACTCCTCGTCGGTCTTGTTGCTGCGTTCCTCCCGGCCTGAGTAGTAATACTCCCGGATGCGGGTAGCGTGTTTTCCATCCCAGCACCATAGGCCAGCGGAAAAGGGGTTCAGTGTCCCGTAGTCGCAGGAAATGTAATACTCACCGCTTTCCGGTATATCGTCCACGATGTTCTCCTCACCGAACTTGTATATCAGACCATCCGCCTGGCGCCAAAGTCCCAAGATATATCGGTCATAGTAGACAGTTCCAGAGTATTCTTTTTTCAGCTCTTCCACTACTTTTGGGGGGAGAACGCCATCGTCTATCACATAGGATTGCTGGTAAATGTCAGCGTCGCTGTCCAAAAACTTCTTGAACCAGTGTTCAGGGTTGTCCGGGTTGCAGGTCCCGTCAAAGTGGGAATGCTCACAGCGTAGGCGGCTTTTCAGCATCTCAAATACGTCTTGACTCCAGGTGGTCACCTCGTCGCCATAGACATACTCAAATGTCGCGCCCTGAATGCGTGCAACGTGCTTTTTGTTGTCTGCCCCGAGGGCATAAACCTTTTTCCCGAATAGTTCCACGGTGTTGTCGCTGCGGATAATCCCAATCTGCCCAGGCCACCACTGCCGCATAGGCTCCAAGATGTTTCTTTCAAGCGTCCCTCTGGTATTTCCAAGCAGCACTAAAAGTCCCTCTCCTCTTGCTGCTACAATTCGCTTTGGAATGGTAACTGTGAAATCCAGGAACGATTTCCCGCTGCCCGTAGCTCCAGTCTTTACGTTCCACCTGTGGCTACAGTTCTGGAGGTATTCCACCTGTTTCTTAGTCAATGGCACTCGGCATTCCCTCCAGCAGCTCCTTCGCCCGTTTCAGCCCATCAGAGTCACCCGGAACTTCTGGCTTGTCCCTCCACTTATCCGGCCGACGGTTTTTGAGCCAGAAGATCAGTGCCGTGGTGTCCGGCAGCGCGGTCTTCGTCGTCTGGATGACCTTCCGCCCATCCTTTTCGCTGATCTCCACCCGCTCCTCCATGTACTCATAGCCTAAGGCCCGTTTCAGGAGCGCGTTTTCCACCTGGATATCCACGATTTCCTTGCCCTTTTTTAGGGCCTCCGAAATCTCCGGATATTTCGCTTTCCATTCGTACAGCGTTGATGGAGAAATCTCCATCTTTTGGGCTAACTGCTCATCTGTCAGCCCATCCCGGGCCCAACCTTCCAGCAGCAAGAGCCCGTCCGGCTCCAGCCATCTCTGATACTTGCCTTTCGCCACAACGGGCTCACCACCTCTCGCCTAAGTAAAGTTTACGAATCCCCCTCCACCGCCACCGACAGAGCGCGTTCTCTCTTTTTCTTTCTTTTTTGGGGGATTATAGGGGGTAATAGATAGGGGGTTATAGGGGGGAAGGAAGAGGGGGAAAAAGGGGGCGGTTTTCTTTCTTTTTCTCTGCCTCAATTTGCTAGCGTTTGCTAGACTTTGCTATCGCCGCCTACTGTCGCGCTCTGGCTCGTATACGGCCAGCCGTCACAGCCTGTTAGCGATACACCCGTGTGGGTTGATTATAGCTCCATGTTCGGATATACTTTTTCCCACACTCTCATGTGATAAGTATTAACTTCGCCATAATTGGCGTCAAAAATCTTTCTTACTTCATAACCCATATTTGAGCTTTCGCTCTTTAGTTTCCTCCAGTCAAACTTCTTGTGTGATACTCCGTTCAGATTTGCTACACGCTTAATGGAGTACCACTCCTTGCTCCTATCCAGCTCAGTCTCCAGTGCCTTTCTCTTATCCTGTTCGTCTCTCAGCGCAGTAAGCAGTTTGATGCCAAACTCCGGAGAGTTTATCATCTTGTCGATCGTGTCCGAGGTCATGTAAGCTCCGTGCTTGCGAATGCTGGGTAATACCTCACTCGTCACCCAGCGCTTGAACTTCTTTGCCCCCGGCAGTTTACTGGACAACACCAGGGAGTACAGGCCACTCTCATTGATGATGGTCATGTTTCTGGACTGGCTGCCGTCGTGGATCCCGACAGTAGCTTTATCCTCGTCATCCACGTGTCGATCGAGCGCATCCCGCGGATTGCTGTACCCAAGCGCCTCGGCTACATCCTTTCCCACCAGCCACGGCTCCCCGTCCAATTCCACAGTACGAATCTCCCCAAACTCAGGGTTCTTAAAAATCATCAAGTCGTTCATGTAGGTACCACCCTTTCTATCTTGTTTCCAACCGTTATGTTGACTCAGGGCAGGGGAGTAAGGTGGCACCTCCCTTTTCGGCCCGTCGGCCTAGCCCTGATCTTTTGTTTGAGAGGCGGCGGGGGAATATCCCGCCATGCGTTTCCTCTCATTGGTGCCTCCCCCGTCTCCTGCAACTGCGGGGCGGTATAGATACCCCTTGCGGGGTATGTTGTGAGTTTTTCGGCTTTACTCACTTGCCTTTCGCCAAGAAATTCTGTAAGGACTTGCGCCCTGGTGCCACCGCCCGCCTCATGCGGCGAGGAGCGGCGTATAAAGCACCACCGCATGGATGATGCTTTGTCCGGCATACACCGGACTTCTCTGGAGCCACCGGGAGGAATCGAACCTCCAAACCAGTTGAGCTAAGATGGCATATTGCACACAGTAGGGGCAGCGGCTGCACCGCCGCCACCCCCTCTGCGTGAAGGAGGAAAATGGGATGGAAAGAGAATGGGAGCGCAGGGGCATACGCTCCCACACTCCCATTTTAAATCAATTTTTTAGTTTAGTTGCCCTTTAAAGGTTAATCTTCAAATTTTATCTGTATTTTACTCGACCTGTTAGGTAATCTAGCGATACCTCATAGTAGTCTGCCAGAGCAATCAGCGCAGTCATATTGGGCTTTGCCTCCCCGCGCTCGTATTTTCTTACTGCGCTGCGCGGAAGCCCGCACAGTTCTGACACTACCGCCATACTCCTAACAGGCTTTTTCTCCTCCCTCAACCTCCTGAGTCTCTCCCTAAACTCGTTCAAGGGCTATCCCTCCTTCGGCGGGTCTGGGAGGGGCATCCAGTGCGTAACCTCCATTGACCCTCCACCCATCTTTAGACCTGGTGTATAAACTTTTCCATCTTCCACTCTAAACATCCAGTTTCTGAAGCCTGTAATAACGGTTAATCCGTCGGTAACTAAGACCATCTCATTTTCTTTTTCCGGCAGCCTCTCCTTGACGCTAATCCATTCACACATGCTGTCCGCCCCCACCCCACCCAAATCCATATTCGTACCACATGGCTGGCATTTTGCTGTTTTGCTCTTGATACAGTACGTCCATCATCTTGATAGCGTCTGAAACAGATGCCCCATATTCTTTAAGAAGCGGTTCCCTGAATTTTTCAAGCAGACGCATATTGATTTTTATTACACGGTCCATTTCCTCGGCTGTGTACATTTTTTCAGATGGTTTCATTTCTGCCTCTCCTCATGCTGTCCGTCCTCCCCATCTCGCCTGTTCCATTTTTCGGTGATGCTTCTGACTGCCTCTCCCATATCGAAACAGCAGTTTGCCATGGGATTTGCGTAAATGCGCGTTTCCAGGCCGCAACCTGTGCAGACAATAGAAAACTCTGCAGCAGAAACCACAGTATTCAGTCTACAGAGCATTACTTCTCCTCCGCAATGCGGGCAGTTCTTCAGCCTAATCATTGCTCGCCCTCCCCATCGTGGATGGAGCCGATGATTTCAATTTTTTCCGACAATGCGCTTAGCAATATATTTGCTTTTTCTTCGTATTCCACTATAAACGCTCCACGCTCAAATGAAACTTTGCATTTTTCGCTGTTTTCCTCACTCCACGGTGCAAGAAATATAGGGTCTATGTATGGGCATAAGCAAACATCCCCCTCAAAAATCTTCTTCCCGTCCTTGTCGGTCAGGCCGGTGTACTCGCAGACCGTGGAGGGGTCGACCTCAAAGAATCCGCCGAGCATAATCCCTTTTGTGGGCGGGTCTGCCCTGGCCGATACCAGCCGCGGTAGAATGTACGCTCCAGGCATAAAGTCGGCATCTTCCGGGACATCCACAATGTTTCCCTCCACCCACTCGCCGTTATCCAGCCGTTTGGCCTTGAAAAGTATTTCTCTGGTCATTGGGCACCTCCGATGATCTCGTCAAGGGTGACGGACTGACCTGACTTGATTTCTGGGAATAGTGAGCTTTCAATATTTGCAATCCACCCATCTTCGGCTCCAGTTATGCCTAAAACTTTACTGCCTCGCAACCGCTCAATGTGTGTTGCTTCGGGGAACAGCACGCTAATTATCTTTGCTGATTCCACCTCCTGCCTTGTGAAGCGGGGCTTGTCGGACAAGTCCCACCATGCAGGTTTAGAGACAACACCGCATACCATTACAATTCCCTTTTTTGAAAATAAGCAGTCATCAGCACAATTCCCGTTTCGGCTTGCGCAATACTCCTTTACCTCTCCCAGCGTCCAATCCTTCAACGGCTTGTCCCGTCTAATTTGAGTAATTTTAATTTCGAAGTCTGTTGCCATGCCCTTTTCCTCCTGCTTCTGCTTTGTCTTGCGGATGATGCGGTCTGGTCTGAGTTTGCAATCCTTGTTTTCGTCCCAAGAGCAGCTGGGGCCGCCGTGAGCACAGTTGCAGCACATGCCCGCTACAGCATCGTCATCCACCACCTCATAGCCCATCAGGCGGGCGGCTTCATATGGGTGCTTGTCGACCCATTCAGTGCAATCATGACTCTGCCTTGCGGCTTCAACCGGACAATTTATACAGCCCTTATACTGCCCGCAGAAAGTGGTATCCTCATATGTATTTTCAATTACTTCCCCCGTCTCAGGGTTCCGAAACTTCATGGTCGGCCCCCCTATCCCGTTCCATACAAAATTCCTCGATAAATTTCATGTCATTTTCGGCGCCCTTGATTTTCCCTTTCCAGCCGCAGGAGGGGCAGTAGAATGTATCTCCACGCCCTCCATTCCCGCAGTTCCCGCCGCAGTTGGGGCACTCAGCGTCCATAAATATCAGGTTACTCATGGTCGGCCTCCTTCCGCTGGCCCCGGCTGCAAAAATCATCTCCAGTGATTTCCATACCAGACAACTGGCATACAGTGCCCTTTGGGAGGCGATAACTGCACTCCCGGCACCTGACCACCTCCGCAACGTCGGCGACGGGGAGGTCGCCTATTTCATCCGCGGCGGATTTGATTTCCTCGGAATATACAGGTGCTCCGCGCCATGTACCTATTGGATTCCGTTTCAGAATTTCTAGTGCGACCGCCCTCTCGATGTACTCCTTCATTCCGTCCACCTCTCCATGTCCTCTTTCAAGTTGTCATATAGTCCTTGAAATCTTTTGTTCCAGTCTTTTAGTTTCCACAGAACAAGTAGGCCAAGTGCCATCCATTCAACGGCGGCTATGATTCCCAGAATATCAACCATCCTGCTCCCTCCGTAGTGCGGCATCGGCAGCGTCGCGGGTCAAATAAACTTCGATCTCCTTTATCCTGGCGTGCGATTTCTGGCAAATGTCGCAATAAAAGCTATCCGCAATGTACGCTTTTATTTTTCCACCCTTGTCCGCCTGGGCCAGCTCGTGGAGGCGGTTGTAATCGCCCAATTCCTTATACCTTTGCAGCTCATCAAAATTGCTTAAGGTGTATCTGACAAAATGGGCAACGTCTTCAAACATCATGTGCGCCGCAGCCTTCTTGATTTGTTCCATCTCCTCCGGCTCCAAGCCAGTCTCCTCATAGGCGGAGAGTCTGTCAAATGCCTTTGCTATGGGGCAATCCGTGCACCCTCTATCTTCTTGCCTTTGACACACTTCCCGGCACTCTAAATTATCCGCGCCTTTTACCTGCCAGCAGTGACTGCCTCCAATTTGGAAATCATAAGTTAACCTATCCATACTCACCCCTCCTCCGGGCCACGCCGTTTCCAGTAGTTTCCTGTAACGAACTCTTGTGCCGCATATTCTTTGCAGTGCCAGCAAGGGGAGGTGTCATCAGGTAAACTCCTGTCATATTTGCAATAATCGCAATCTCCGAAAACTGCTTTGATACAAATATCAAGCTCCCGCTTCACCTGCTCCAGATCGGCCCGCAGCTTCTCGTTTTCGGCCTGGAGCGTACGGACGAGTTCAACCGCCTCTTTTGCTCGTTCTTCTCCGCATACAGGGGTAAAATTGCAAAGGATACCAAAGCATACTGCGTTTATATCCAGCTTCTCAATGTCCATTGTTGCCCTCCTCCGCTGGCTGCTGGAGCCACGCCAGCCACCCATAAACCTCTGCACAGGCTCCTCCACCCTCGTATTCAAGCCATCTCGCCAAATCTGCGTCGCTCATGGCCCGGATGCGGTCGGCGTTGGACAAAATTCGTCCTGGTTTGTACTGAGGGCACCAAGAAATTCTGGCCGTTGTACCGGCGTTATTGCAGTCATTTTTGCAAGTAATGCAAATCGTTTTCATGCGTTTTCCTTCCTCTCCGGCGGCCCATCAAAAGCCATCCAGTATTTGTCGTACAGATCCATCGCAAACGGCTTGATGTGCTTGCAGTACAGGTACCCGTCCTTTACCCCCTCTGCAATCTCCAGGCCGCCCCATTGGAGCTGGGCTATCCCTGCTCCCTCAATGTAGATTGCGGTCTCCTGGGTGATGGATTCAAGCTCTGCGCGGGTATATTGGTGTCTCATGGCGATACCTCCGGAGGGCGGAGCGATCGAGGGTGTCTTGCACATCTTGCATCCGGGAAACACCCGCTCCACCTGCTCTTGGCTGATTTTCCCCATATATCTACAAATCCTCCATTCTGTGTGGTATTATTTAACTGCGTGGAAAGTGAAGTGATTTCATGGTCATGCATCCAGTTTCCTCAACGGACATAGCCAGTATCGGATATGAAAATGGGACTCTCTACATCTCATTTCATAAGGGTGGCACCTACGCCTATTTCGGTGTCCCGCAGTCTGTATATGCTGGGCTCATGTCCGCAGGGTCCCGCGGAAAATACTTCCACGCATTTATCAAGGGTAGGTATGGATATTCCAAGGTCTAATCTATAACTACCAGCACCACCGCAGGGCCGTTTACAGAGACCACCACATCTTGGTACGGCTCTGCGATGTGTGTTTCTACGCCCTCACGCTTTCTTAGTTCGTCTACCAGATCGCAAGTCTTAAACTCAGATAACTGCTTCCGGCTGACGGGGCGGAGGGCGGCGAGAGCGGCTTCCTGCCATGCGTTCACCCAATCCGACAATGTTTCAGTCTCGATGTGTTCGTAAATCTCGTTGACGTTCACATCAGCAATCAAATCTTTTAGGTCCATCCCATCCCCTCCAGCATCTCCAACTCCTCCGCGCTCAGAATCGGCGCGCGGCTGTTCCAGGCGAGTCGGGCAACTTGCTCATCCTCGCTGGATGCTGGCATAACGCCGCAGTCCCTACAAAATACCTCGTATTCAAATAGCTCTATCGTGTCGTATTCGGCTATTGCCTCGCCCCCGCAAAACGGACACGGCAGCAGCACCCCCGCCTCCGTCAGCCGCTTGGCCGCCTCCTGGTCGCCCAGCAGGGCGCGCGTCTTATCGTCCATCGTTAGGTTCCTCCTTGCAAGTTTTCCACCGCTCTTTTCTGCTGCACGTCCCGCCAGCCGCATCACAAATGCTCTTGGACGAGCAGCGTTCGCATGGCCCCGCCATAAAAAACTGTTTCATGTACTCTTTGGTGGTTGATATGGAGTAGCCGGTTGCCTTTGCTATCTCCTCCGGCCCATGCCCGTCCAGCGCCATGCGCTCCAGCAAATCGCGGGACGGTCTGGGCTTTTTCGCCCTAGTATGTAGCAGGCATCTGGCGCTCTTTTCGTTGTAGTCCGGCAACGGGCACTGCCCACAGATTGCCGCCTCCTCTGCTCCCGCTCCGTAATCCTGCGCTCCACAATAGGCTCCATCGCGTCCATGCTACGCCAGGGGGCCACCGCCCCGCTGATGCCGTAGGGGTCTGCGGTTATCACGGCTTACACCTCCACCACATGGATTCCGCGCCCGGCCATGAGCTTTTTCTTCAGCTTGTATTCTTTGGTCTTGTAGCCCTTCACGTCCTCCACCACGACCTCCCATCGGGTGTCTACACCCTCTTTGACCGCCCGGCGGTATGAGAAGTCGGCCCGGTACTTGATGGCCCGCACACGCTCACCCAGTGACGTGGTGAACGCCTCCTGGAGGGTGAACTCCGGCTGGAGCTTCAGATCCCGAATCTCTCCGGCACAAAGCCGAAGCATGAGCTGGTCATACCGTGCGGCCTCTTTCTGGCTGTCGAATGTAATGCCGTTTCGCACGGCCTTCTTGTTGCCGTATTTATTCATTCAGCGCCTCCAATGCTATATCGATTGCAGCCGCAATTTGTTGATGTATTTCTGCAAATTCGGAGTCCGTTTTTGCAAGGGCCTTATGTTTCATAAGCAGTCCATTTAGAACAACGTATGCCCCAGTCCTATCCATGTCCATCTCTGGCTGCCTCCCAACTATATCTCTTTGTCGGATTTCCTCCCGCGTCGTAGTATCTCCGTGATTTGGCGTCGAACATCAACGGGATTACCTCGCGGCTACCGGTCTCTCTGGCCTTGATAATCCTGATCCTGGAGTCAACTTCGTCAGATTCCTTTGCCCGCTCAACAGAAAAAACATTATCAGCGAGGTTGGTAATCTCCGCCGCCCCCGCAACGTCGTCTGCTGTCAGTCCCCGCTCCTCTCCAGCCTTCCTGGGATGGGCCACCAGATGCACATGTACATCGTGGCGTTTTGCGAAGGCGCTGAGTCTCTGCGTAAAAGCTTTCTGGGCCCCATAATGACCAAGCTCCACTTCTCCCTTCAGACTTGCGGTCATGATGTTATCCACCAAGTACACCGAACACCCGTATCGACGGTAGGCATACTCAAACAGGCGCAGTATGTTGTCCTCGTCATGGGCATTTGACTGTCGCAAATCGGTCAGGAGAAAGCTCCCTTCCAGCCATTGGTCAATCGCCCGAACAGCTCCTTTTGACGGCGCGTACTCCATCCGCCCCGTTCTGGGGTCTGGCTGCTCTACAAGATTCCTTGGCCCTGCGATCTGCGGCAGCACAAACCGTTTGAACTGCCTCGCCGGGAGCTCCCCGGAATAGGCACATACAGTTCGGTTCTGGTTGATTGATTCCACGAGCATCTGCCCGAGAAGCGTCGATTTCCCTTCGCCGCGTCTGCCTGTCCATACTGACAATTCGCCTCCCCGGAATCCTCCGGTGCAGTAGTCCAGCGGCACCAGCCCGGACATCATGCGGTTTTGCGAAATGGGTGCGTCCATCTCCACTTGCGACAGGTCAATCAGCCCCGGCCTAGGCACATCCAAAGCGCCAAACAAAAGGCTTTCTACCGCCTTTGGGCCAGCATTGTCCAGCAGTTCGACCACGGATTCATTCCCGCGAAACGCTGCCTTATCCGCCACAAGAATAGTGACCGGCACCCACTTCTGGAGCTGGCCTACAATCTCCTCCCGGTCTGTATCGTTTGGTGTTGCGACGAATACATAGCAGAACTGGGTGATAAACTCCGTGCAGACAGCCAAATCCTCCCAAGCCGCGTATCTGTTCTTGCACACGGCGTTAATACCAACCGCCGCCGCGTCCTCCGGCGTAGCGCACCACCAAAGTCCTGTCGGCAGGGATGGGTCAATCATTTCTGCCCGGAATGTCAGCAGCAGTGAAATATCGCTCTGTCTGGTCATGGTTCCCCCCCTTCCTGCGCTTCTCCCACGTCCGCACAGCGGCTTTCCAGTCTTTCATTTTGGCTTTCCCCAGCATCCACCCTCTGGCCGAGTAGTAGTCCACAAACTCCTGGGGGTCTATGCCGTTTTTGCGTGCAAGGCAGTATTCCCGCACCTCGTCCACCGTGGGAGGAACAAACACTTTTCTTTTTGACTCCGTAGGAGTCTTTTCTTTTGTCTTAGTCTTAGTCTTAGTCTTATATATGGGTAAAGTTTCTTGTAAAGGATTCTGTAAAGGAAACTGTAAAGGTTTATGTAACGTTTCCTGTAAAGAATCAATACCAGAATTTGATTGTTCCGATAAGGAATAGCGGCTCGGGGCCCCTTTTTTCCCTTGCTTGTATCGGATAAATCCAGCCTTTACAAGCTCGTCTCTCGCTCTGTAAGCGGATGGCTTTGACAATCCATTTGTCATTACCTGCAACCGAATGGTGTCTACCGGAACCCACTCAGGCCACCCAGCCCGGTTAAATACGTTCAGCAACCTGAAGTACAAGACCTGCGCCGGAAGCGTCAAGTGGTTGTTTTCGATCCAACGGTTGAACTCATTAAGGTAATCAATGTAAGTCAACCCATCACCGCCCTAGAACGGGAGCTCTCCGTCGTCGTCCACCTCCGAGAACTCCTGCCCATTCTGTTCTGGAAGGTCAGATTCTGGTGCGTTCCCCTCCGATTCCTTCTTCCGGCTGTCGCCAAAGTACACACTATCAGCCACAACCTCCAGGCTCGACCGCTTGTTCCCGTCCTTGTCTGTCCAGATGTTGGTTTGCAATCTGCCGTCTACCACAGCCATGCGGCCCTTGGAGAAATATTTGCTTACAAACTCCGCCGTGGAGCGCCATGCGGTCACATTAACCCAATCGACGGCTTTTTCACCAGTGGCCTTGTCCTTAAAATCCCGGTCGACCGCGACGGAGAAACTGACCACCGAGACACCGGACTGTGTGTGACGCAGTTCGATGTCCTTTCCAATACGGCCCTGGATCACAACCCTATTTAGCATTTTGGCCCTTCTTTCTTGTATATCAATTTTGATTCATCCCATCCTGGGTATAAAGTGCGGAGGTAGTCCTGCATCTGCTTATGAAGCGGACCATCCGCCCCCTCGTTGTCAAATGCCGCATGGCACCGCTGGCAGCCTGTCCAAATATTCTCTGGAATTCCAAGACCGCCCTGACTGCGCCGTATGTAATGACAGTGTGGCCCTGCGTTGATGGAGCCGCAGAGTACGCACCGCCCAAAGTCCCGCTCCCATACGGCCTTTTTAGTTGCGGCGGATATGGCGGTGGCCCTAGTCTCTCGATGCACGCCCCCACTCCCTTTCCAACTGCGCGTCCAAGATGCGAATTTGCAGCTTGTAGCCTTGTATGGCCTCCCGTGCGGATTCGTACACTGTCTGCGCAATATCTCTTTCCAAGCGTAGTCGGGCGATCTCCGCGTCACCACGGCAAATATCAGAGATAATGGTTACAGGCGTGCCCTCCGCCCTAGCTTCCAGCACAGCTTTTCGAAGGGCTACCCTGTAATCGCGTTCCGCCTGCGCATATGCCTTGCCTCGAGCCCCGAGCTGTCCAATCGCCTTATCCAGGAGTGCGGACTTTGCGCCGATCTCGTTTATCAGCTCATAGCCCATACAAACGCCCGCTTTCCTGTCCGGTTGTTCAGGATAGATAAACCAGAAATCCTACGGTTGTCACCATAAGCAATTTTCTCAACCGAGAAGGTGTCGAAGGTACGAAACTTCCCATTGGATTCCAGGATGTTCATTTTCTCGGAGGGAACCCAAATAAACGGGGCGGTATAGAGCTCTCTGCCGATGCCCCATCGGAAACCAGCACGTTTGAATGCGTCGCTTGCCTCTCCCTTTTTCTCGTTGCCCTCGCCGTCCTCTCTGGACTCTATTCCACAATCCCACTTCCACGTCCAGGCGTCTCCCTCACGGATGGCAATCCCACAATACAGGTTCCCTTTGATTTCCCGGTAATCGTTCGTCCAGTTTTCAGATCCAACCGTCTCGTCCAGGATATCCATGTCTGTCCTGGCCGTCTTATAAAGCAGGAGAACCGCCCCATTCTGTTTGACCTGCTTGACCTTCACCTCAATGTCGGAAGCCTCCAGCAGACGGAACTTGTCCATCACTTCACCCCCACACTTCTGCCCTGTTCAATGTGGGCGTAGGGGACTAGAACACCGTCTTTAATGAGCTTACCAACTCCAGTTTTGCTGACCTCCGGCTCCTTGTACTTGACGCACTCCGCGTCATAGCCGTTCTGCTCCAGCCAGCGGATCAGGGCTTCCGAATTGGACACCTGAACGGACGAGGTTTTGCGGAAAGTGACGGAGCACCTGGACGTCTGGAACTTCTCGCCGTCCAATGCAAGGGACAGATAGGATTTCAGCCGTTCCGCCTTGTTCTCCAGGGCCTTTCTGCGCTCATTGAGCGTGTCCGCCTCCTCCTTGATGGCCTTGGCGTCGGCCATCAAATCCTTGTACCAAAGGGCCATATTCTCAATCTTGGCGTCCCGATCCATTTGGAGCGCGGCAAACGCCTCATAGTCCATCAGTTCCCCTGTCTCCGGGTCTACCAGACCTTGAATCGCCTGGTCAATTTCATACAGTGTCATTTTGTTCCTCCTTACATTTCTGGCACATTTCTTCGTTTTGGTAAAGTTCTGCTCCGCAATTTGGACAATCCCCTGCAATTGGGTCTTGCTGTATATCCCGGTATGGCGAAAACGGTAGCCACCACTCCATATCAGGCAATCGCCGGAAGCACCGCCCTGGGGCAACCGTCCTCACCCATATAAAGGAATCCGGTTCGGCCATCCGAGAGGCGGATATGTACTGTCCCGTCCAGGGCGTTAATCTCGTCGATTGGATAGCCGATATTCTCCATCGCCCAGCGCAGCAGGGCGGAAATATTTCTAGTATTCAGCATTGACTTTCCCTCCTTCGTGCCCTAAAATAAGGGCAGATGTTCTTTCTCTTGCCGCCCTCCGGTCTCGCACACCGGGGAGCGGCGCTTTCATTGTGGGATAGTGATGACCGCCCACACATCGTCGATGCTCTCCGCGCCCTCCAGGCCGGTGACCTGGATGGTGAGCGGGCCGGTGGGCGTAGGGGCTTGGGTGGTGGTTGCCGCCGGGGTCTCAATGGACGGTTGTTCCTGGGCGCTGATGCCCTCCACCAGCAGCACCAGAGCCAGCAGCAGGCCAAGAGACAAGACGCTGGTAATCAGATAGCGCACAGCCACACCTCCAGCCAGTTAGGCAAGCCACAGCAGAGGATAATGCAGGCGGTAAACACTACCGCGCTCACAGCTTCCCGGCGGGCACGGCGGCGCTCGTTTCGGGTACGGTTTTTCATATAGATACCGCCTCCCTGACTGTCTTCCGTTCAAATTCCTCTAGGTCTGAGGGACGATATACATAAGGCCCATACCGATTTCCGCCTAAGTTTAGAGCGGTCAAACGCCCCTCCCTCACCCACCGCTGAACTGTTGTGATTTTTACTCCGTAGCGATTTGCGACCTCTTCGGTCGTAAATCGCGGTTCCAAATTCTCCATAACGTCCTCCTTTTTGCCTCAGTCGGTGTTACGACACTGGCCGGGGCGCTTTTTGTTGTGCTCCCTTCCTTGCCGTGGTATACTGGGCGCAGAAGGGAGGTGAAATCATGTTTGTTCAAGCGACGATCTCATGTGAATGCGGCTGCATCTTCGAGGCCGAATTTCAGAAAAGTTCTGCTGAAAATCCACCTGTATGCCCACAATGCAAAAAGCAGATGGATAAACAGTCATGGGCATCTCTGCGCGATATAATGTCAAGAACTTCCGACTTCAATCAGCACATTATCAAATGGAATTTGGAGCGGGGGGAACCACGCATGCTTGTCCCCGCAATCACAGCCCGCACTCTTTAAGCATCTTTGCCTTTAAGTCGTAATTCCCCAGGTGCATCGTCTCTAAGGTAAAGCACATCACATCAAAGGCTGTTCCAGGCATCAGGTTCAGGTTGTACTTTTTCAGCACATCGGTAATGGCAGTTACCGCGCTGTCAAGGTTCTCCTGCCCGTTTAGTGCCTGGGACAGTCTTGCCTTTTCTTCCAGGTACTTTTCTGCATTCATCGGTTTCACCCCCTTTACCTCGCGCCCCGTCAGGGGCGGGCTTTATTGTCCTGTTTATTGGACTTGCTCTGTGGTATCTTGAATCTGTCCAGAAACAAGTCTCCCAAGAGCTGTATTTAGTTTTTACTCCGCCCCCTTCGGCTCCTTGTGGCCGTTCAGCACAACGCTAAGATACTTTGGGTTCCATCCGACCTCTGCGGCGAGCTGCTTAGCTGTGATCCCGGCCAAGTGCATCTCACCCAGAAGGTCAGCAGTCCATTTTGCAGGCATGTAATTCCTCCTTCTGTTGATTACTATGGTTAATTTTGGTACAATCACCGTTGAGGTGATGATATGTTTATCCCGACAAATCCAAATGACCGACATCAAACAGATATGGAATATCAGGAATGGCAACGTCAGCGAGATGCCAAAAAGGATGATTTCCCTGTAATTGCCCTAAACAAGAAAGAATTTTCACTTCTCAAAAAATGCGAAAAGGATTACGTTCAGGTAACAAAAGAAAATCAGAATTGTGCGCTCAGATTAAGGGAATTGGATCTCATCAAAATAATGACACCATCCGAAAAACACACACTCGAATGTTGCTTTATTCGTGAGCGTGGCCGAAACTACTTGCGATATAAAGAAAACGAGATAGCCGACAAAAGGCGGGCCGACTGGCACGATTGGAAGATTGCTATATTTTCATCGTTAGCTGGAGCTTTCCTCTCTAATCCACTGTGGGCTTTGCTTCGCATGATTTGGGAAAACCTTCAATCCCCTTAAAGTGTTTGCAATGTTCACTTGCATAAAGGTTGCAATATTCAATGAGTTTTCCATCGATATAAGCCGTATTATGGCGTTCACAAACACGGCAAGTATCTTCAAAAGCGTCTTTCTGTGCAATTAGTTTCACTACCATACTCTCCAATGTTTCGATTCTGGAGAGCATTTCTCTTTTTGACAAAAACAATTCCTCACCCCCATCCATTGTCATCCTTTTCTCCATTGGTGCTCTCGGGCTTCTGCCCGGCCAGTAACCGGATCAGTTCATCAAAGGTCATTCCGTAAGCCACCCGATCCAGCTCGTCCACTTCGTGCTTGACGCGGGCTGCATCACGCTTTAGTTCTCTTACGGTCAAATCGGACATTCTTTTTTCCTCCTTCTTATTGCGGCTTGAAGGAGGATGTGGTATAATCTTCCTGCAAGCCTGATTGGTTCCGTCAATTAGGTTTGCCGCCTCGCTGGGTCTCGTCCACCCGGCGGGGCATCTTTATTTACTTGTTCTTCCCCCCAAGTCAAGGAAGAGTTTTTTATTGCCCTGTTTATTGGGCTTTATCTTTGGTATCATGCTCACTAAGAAGATCATCAACAGTGACACCATTTCTTCGCAGGACCACATTGTTTACTGCCGCATCCATCCGGCCCCTAATTCCAGGCGGTTTTCGCTTCCCATTCAGAATCATAGAAATGTAAGACTTAGTTACCCCCATTTCTTCGGCAAGGTCATCGTATGTAATTCCCTTGTTGTGCATCTTCCCGATGAGATTCCCGGTCCATGCTTCCGGCAAAATTTACACCCCCTATAGTTTAATATGTTGACTAAAACGTGCCGTTTTGGTATACTTCTAATAAGCACCTATCTGGAAGAATGGGAAGAGAATGGGAATCCCCCACGATTCCGTTCCAAAGGAGGTGACTGCATGAAGAATAATTTCCGTACATCCGCTGAAATCGCTTCTTTAGCAGGACGATTGATGCACCATTGGTGTAAGGAGATCCGTTCTCTTGCTGCCATCGCCTTAGCTAACCGGCGAAAGTAGATTAGCTGTGAATAAGGAGGGTTAGGTGCTTACCGGGAGTGTTATTTCGCTCCCGGTTTTATTTTTCCACCGCTCTAGTCAAAATTTGTAGTTGCAAAAGTTAACAGCCTATGCTATTATGGATTTGCGAGATACATAAAAGCGATTGACACGGGAGTTTTCTCCGGGGTCTGGTATTTTGTTATCATTTGCAACTCGCAAGAATATAATAACGCTATCAAACGCAACTGTCAAGTTAAAAATGATAACAAAAACAACTTTGTGTTTATGTCCAAAAATATGGAGGAGTTTTTGTGTTTTATGATAACTATGTTCGCTTATGTAATTCTGTTAACAAATCTCCGTCTGCTGTAGCCATGGAAATTGGTATTGCAAAGCCTACTGTGTCGAGGTGGAAAACAGGAAGTAAACCGAACCACGCCACGGCCTTAAAAGTGGCTGACTACTTCGGCGTACCCGTATCAGAACTAACAGGTGAAAAAGAAAAAGCGCCCACCCAGGAGGGTGAGCGCAAAGTCAGCGACGATGATATTAAATTTGCTTTGTGGGGCACAAGGGAGATAGACGATGATGTCCTCGACCGCGTTAGACAGTTCGCAAAATTTGCCCAAGAAAACGAAAAAAATAAATAATGTAGTTGAACTGTATGAGTACGCCGAACAGCAGGGGTATGATGTTTATTGGTACAATTTAGACTGCGATGGGCTTGAAAGTATATCTGTTATGCGAGTATCAGATTGCAAATGCTTTATTGCGATTGACCCCTTTACCCTCTTGTCCGATGCCGACGAGTTAGTAAAAGGGCTCCACGAAATCGGACATTGTGATACAGGGTCGTTCTATAACGAGTATGCCGCCTGCGATATTCGGAAAAAGCATGAGAACCGTGCGGATAAACGAGCCATTGAACTGCGCTTGTCCGCTGATGATCTGGATCAAGCCGTGGCTGATGGACATACAGATCTGTGGGATTTGGCTGAATATTTTGGTGTGACTGAGGACTTCATGCGCAAAGCTGTTTGTTGGTACACGCACGGGAATCTAGCGACAGAATTGTATTTTTAGTAACCTGCCGCGGAGGAGCAGTAAAATAGAGAGGAGGGGACTAGAAACATGGCTACCAATTCTGTTATTGCAGAGAAGTTGCTTGATAAATCCAAAGAAGCTTTCCTTTTAGCTATTGAGGTATACAATAAACCGTCTATCCGATACAGGGTCGAGGGGTTTAGCTTTTTTATCTGTAACGCCTGGGAGCTTATGCTCAAGGCTCACATCATCAATACATTAGGTGAACATGAAATTTATTATAAGGATAACCCAAATCGCACTATTACGTTAGAAAATTGTATTAAAATAGTTTTTACAAATGAGCATGCCCCAATTCGCAAAAACCTATTGCGCATAGTCGAGCTTCGGAATACAAGTACTCATTTTATCGTGGAAGAATATGAGATGGTATATATCCCCCTTTTTCAAGCATGTATATTTAATTTTACGGAAAAAATGTCTGAGTTTCATGGGATAGATATGACATCCGTAGTCCCGCAAAATTTTTTAGCGCTATCTGTGAGTATGTGTGGGTTAAACGAAGCAGAGATAAGGGCTAAATACCCAGGGCAAATCTCAGAAAAATTACTATCAACAAGCAAAGTAATTGATTCAGAAATTTTGCATAATAATAGCGATTTTGCTATCCGTGTCGAACATTATCATTACCTTACAAAGGATAGGCGAAAGGCTACAGAAACCTTTGGTATAGCGAATGATTCGGATGCAAAAATACAAATAATTAAAGAACTTAAAGACCCAAACGACTCTTTTAAATATACCGCTAAAAAATGCCTAAAAGAGGTAAATAGCCGGCTTTTACGGGCTAAAGTTCAACTGCTATACAATGGATCTGCGGTCTCCTTCAATATGTATCACTTCAATTTATTTACTACTTACTACTCCATGAAAGAAAACCCTAAATTTTGCTACATATTTAGGGTCAATGCTGCGCCGACATATAGCTATTCGATTCAAGCCATCGACTTTATTGCGGATGAAATAAAAAAAGACCCCAGAAATATTATCCGAAGTCTCAAAGAGCAGCTAAAGAAAAAAAGACGCTAACCCCAGGAGCTTGGGATTCTTGGTGATGCCACCTACTCCCATTCGGGAACCCAGCTTTTATCCTTCACGAGTTAGCTTGGCTATAGTATATACAAAACAAAGGTGTTTGTCAATGTAATATGTTGTAAGAAACCGCCCCCGGTGCTACCAACACCGGAGGCGAATACGATACAGGATGCTACCAACATCCTGTACCAAGCAAAATGCCCCAGCCGCAAAACCAAGGCACCTTTGCGCCCTTACAGTGCCCCATAGAAGCCATACAGTCCAGTGGCAACTTCTGCGGACTCTAAACGCGCTTGGGCTAGTTCACTCGCCTGCTTGCCATTTATCCAGGCCAGAGCACAGGCATCATTTTCATAGTATGCTTTTAAGTCCCGCATTGCCTCAATGGTGGCTGTGAGGATATCCGTGGGGATAGAATATCTTACATCCTCCAGTTTCATGTATTACCCTCCTTCATATTGTTTTTCAGTTGTCAGGAATCCCATCCTTGTACCCGGCACGGCCTTGACGACGCTATACTGAACTTGGCCCGCATTTTGCGGACTTCCCTATCCAGCAGGTATCCTGTCTGATTATTCAGTTGTAATAGAGCATTTTCTGTCAACTATAATAACCTATCTCTAGGTCAAAGTAAATGCAGAATAATGACCAATATTTAGGTCTACTCTTTGTGTATAATTGACCTATCTTTAGGTTTTCGCAGTGACTTTCAGATGCTACTATAGGAGTTGGACGTGTATGGCAATATCTTTTAAAAAACTATTAGTCCTGCTAAATGAACGACAAATCAGTCTATACCATTTAAAGCGCGATAAAGTTATCGGAACAGCAACACTAGATAAAATTAGAAAAGACGAAGGGAATATAGATACTCGCTCAATAGACCGTATATGTGATTACTTAAATTGCCAGCCTGGAGATATTATGGAATTTATTAAAAAATAAAAGAACCGCCCTGGGCTGGCACCCAAGGCGGTTCTAGAGGAGCAGTAAACTTTGTACGGCCTACTGCTCCTCTATTTTGCCATGCAAAAGGAGGAAAGTCAATGTATACTGGTAAAAACCCCAATGGGGAAGGTAGTTTGAGGCAAAGAAAAGACGGTCGTTGGGAGTTTCGCGTCAAAGTTGAAGGTCGCACCACCCCCCTCTCCTTTTACTCCAAAGATAAAGATGGCCGCGGTGCCAAAAAGAAATACAGGGACTGGCTGAGAGAGAGTGGCGGCGAAGCGGTTGAGAGCGTCAAGACTGTAGAAAAATGGACCCGCACTTGGCTTGAAGTCAGTAAAAAGGGGCGTGTCGCCCCCAAAACATACGAAAACTATGAGTATTATATCGAAAAATTTATTTTACCAGAGATCGGGCGTATGAAACTGGATTCCGTGCGGCCTGTACACATCGAACAGATCTTTGCAAAGGCTGCAAGTTTATCCCACTCAGCTCGAAATGAGATCAAGGTCTGCCTCAACGGTATCTTCAAGTCCGCACGAAAAAACCGTCTGTGTAAGGCCAATCCAGCAGAAGATATATCCCTCACCCGGGACCCAGCGAAACCCCCAAAGGTACATACCCTAGAGGAAGTACGTGCCATCCTCACTTACGCTCCCTCTCACAAATGGGGGGCTTATGTGGAATTGGCCCTCTATACCGGACTGCGCACCGAGGAGCTGTGCGGCCTCATGTGGTCCGATGTTGATCTCCAAGCTGGTACCCTCACCATTCGCCGGGTAGTAGCCGAGGTCGAGAACGACGACCCAGACGCTCTCATGCATCCAGATAAGACAGGCCAAGTGAAGCGTCGCCGAAAGTACGCCTTGGTCGATACTACCAAGAGCCGGAGAGAACGCGTGGTGGCCCTAAATGACGCAGGTACCGATGTGGTTAAGTCAATCCCCAAAAACGGCCTTTATGTCCTCCCAGGGCCTGACGGCGGATTCTTGAGGCCACCTGTATTCGCCCATCGTTATGCCGCCGTCCTTCGGGATCTTAACGCCACTCTACCAAAGGATCAGCAGGTGCAACAGCTTTCTCCGCACAAAGCCCGACACACTTACGCCACAGCCTTGTTGGAGGGTGGAGCTAGTATTCGCTCAGTGCAGGACCAGTTGGGTCACGCCAAATTATCCACTACCCAAATCTACACTCATGTGGACTTGGAGGCCCGAAAGAATAATGTAGTCAAGTTGGCATACTAAGTGCCAGCTTCCTCCATTGCTTTGTCTATCGCCTCGTTTATAAATCTATTTGTACTTTTCCCTTGAGACTTTGCATATTCTGCAATTATCCGTCGCTTTCCCTTCGGTACAATGAGGTCAATTCTGTCATACGCCTTTTTGTTATAGCGAGAGGTCGCTTCCTTCTGTGCCTCTGAGTATGCCAATGACCTCACCCCTTTTCATGGTATGGTCATTATACTTATACTACCGGAAGTATTGTATAATTCCATAAGTATATATTTGTTATAAGTAACCGTTTTTATACTTATGGAAGTATGATATAATAAGAAAACCGGGTAGGAGTTGGTGCCTCCTACCCGGCAAGGACTTACTCTAGCATATCCAGAACGGCATCTTTTAGGTGCAGCGGTGAGAGGCTATACCTGTTGAATGCCATGACCATGCGAAAGACCAGTTCCGCATCGGTCGATACGTCCTGGAGGATCTGCACGGGGCCTTGATGGAGCAGGCCATAAGCTACGATATCGTAGCTATAGTACGTGCCGACCTCTGGGGCGTATTTTTTTCTTCTAAAGATAAAGTAAGAAATAGGCAAGATGTTTCATCCTTTCTCTCTTTCTATTAGGATGCATCAAGCCTTTGGAGGCCCCCGACACCGTACCGGAGGGCCTCTTTTTTCTACCCAAATTCTGACCCAAATATTTAAGTTTTTAATTGATTTATTTGGGTCAGTTTGGATAATTTGAAAAAATAGGAAATTGGCTGTATAGCCATTCCAGGCGCTCTGCCAGCGCATAGAAAAATCCCCCGCATCTATTGGGATGCAAGGGATTTACAAAATAAAACGCCCCACCTACTGGCAGGACGTTTTA
>Salmonella enterica serovar Typhimurium LT2 p22
ATTCGTAATGCGAAGGTCGTAGGTTCGACTCCTATTATCGGCACCAGTTAAATCAAATACTTACGTATTATTCGTGCCTTCCTTATTTTTACTGTGGGACATATTTGGGACAGAAGTACCAAAAATCGAGTCAATTTGTCGAGCATGTTCAGTCAGGTGATTTGGTGCCAGATGAGCATATCGGCGAACCATTTCGATAGACTCCCAGCCACCCATTTCCTGCAATACCGAAATCGGAACGCCAGCCTGAACTAACCAACTTGCCCACGTGTGCCTCAGGTCATGAAAACGGAAGTCTTCAATGCCCGCTCGTTTTAATGCTGCCCTCCATGCAGTATTAGCGTCATAGCGCATCTTCCTCACTACAGGTGATTTAGTTCCGTCTGGTTTGGTGCTGCTTTCCTTGTAGACGAACACCCATTTGTGATGATTGCCGATTTGCTTTTTCAGCACCCGGCAAGCGGTATCATTCAGCGCCACTCCAATGGCATGATTAGACTTGCTTTGTTCCGGGTGTATCCATGCCACCTTTCGTTGCATGTCTATCTGCTGCCACTCCAGATTGATAATGTTAGACCGCCTTAAGCCAGTAGAAAGCGCAAACTCTACGACTGACTTTAGCGGTTCCTGGCATTCATCAATCAACCTTTTTGCCTCGTGAGGCTCAAGCCAGCGGATACGCTTATTTTTCGGCTGAGGAACTTTGATGATCGGAGCCTTATCCAGCATCTTCCATTCGCGTTCAGCAGCCCGGAGGAGTGCCTTAATGAATGAAAGGTGAGTTGCTTTTGTAGCTACTGCTGCCGGCTTAGGCTTGAATACCGGAGGCTGCTTCCCATTCTTCCTGCAAGCTTCATCCATTAACTTCCAGTTTTCCTCATGCCGCCGATTAGTTATCTTCTGGATGGCGGAGTAAATCTTCGTCTCGGTAATATCCTTCAACTGCATTCCTGCAAAATGCTGGAGCCAGAATCCTATCCGACTCTTGTCATCATCCAGCGACTTCTTATGCGCCTTCTCCTCTAACCACCTGACACAGGCCCCCTCAAAAGTCATGTCAGGCGTCTCTCCTAATTTACTTACCCTCCATGCTTCTGCCTTCAGCTTGTCATGAAGCTCTGTGGCCTGCCTTTTGTCCTTTGTCCCAAGAGACTGCTTAAATCTTTTGCCGTTCGGCAATGTGAAACTGGCGTACCAGGTTTCACCTCTGCGGAATAGTGACATTTCAGTTCCTCTGTTATGTCATCACCCGCGCTCACCTGGACAGTATGCAGCGGAGATTGAAGTGCCGCAATGCAGGCTTGTCGTGTGGTGAGGTAAGGGGATTTCGGTTTGGTGGGGTCTTTACGTGTTGCCTGTAGTCGGCCTGTGCGAATCCAGTTGGTGGCGGTAGGTCTGGATATCTTGAGAAATGCACAGGCCTCATCAAGTGTGAGGCTGTGTGATTCCATGTTTACTCCGCTGTTTCTTCTTCGTCTTCTTTTGCGTTAGCGATGTCGTAGAATTGCCCGTAAGTTATTTTCTTGAATGCATCAGGGATAACAACTACGCCATGCCTTTCTTCTTTGTTATTTGGTATTGCAAAAATAAGACAATCATCGCGTTGCGGGTGCTTGCCGCCGTACGTTGATAACATAACGAAACCAAAGCCACGGCCCGATTGACCACCAATTCCTGTACGCATAATCCCGTAGTGGTTGGTTATGTAGTAATTCCATTCAGGCAAGGATTTTAGCTTGGCGTTAGCGTTATGCATGATTGCATCCAGCTCTTTGTTGTATGCGCGGCCTTCCTTTGTGTTTCCCTTTCCTCGCGCTATCACAACTCTCTTCCCGTCCAAAAAATCCTCGCGTTTGATTGTTATCTGGCATGGGAATTCATATCCTTTTTCCCAAACGAAGCTTTGTAGAAGTCCGCCTTCTCCACCCCAGCTACGGGCTGTAGTCCATGCGATTGCGCCAACCTTTTCAGCGGCTGTGGTTAGGATTGAATTTCGTTGATCGTTAATGGTGTCGTATGACTGGATAAGCTCCTTAACATCCTCACCCTCTACCATGTAGTAGTCGTAATATTTGCTCTGGCCTGACATTTATTGTCTCCAATAAAAAACCGCCATCAGGCGGCTTGGTGTTCTTTCAGTTCTTCAATTCGAATATTGGTTACATTGTTTTCATATATGAATAAATAAATTAGCTTTTTTCGTTGCCTTTGCGTTCCTTATTAATTCTGACAAACTCGTTTTTACCACGCTCTCCAAATGCGTCTTTAGAGTCGTTGTATCCGCAATCGCAGCACACATAATCATCAGACCATCCACGCATTGTTTTTTCTTTTGCAATATTTCCAGAACCGCATTTTGGACAAGACATGTCACTACCTCCAAAGCATGAGTGAGATGACAACGTAACATTGATTGGAGATTAACAATAGATTGCTGATGTAAAAGATATGTATAAGCTTCGCTATCAAAGGGGAGGATCTGGTAGCTGCATCCAGTGGCTTACACCGATAATTTCCATACCCTCCCAATAGTCAAAGAACCCATCATCGTCGTATGTAGCAACGAACATCCCCTGACCCAGACATTTTCCGGTAAAAATTGCGATGGGTTTAGATTCATCATTATCTGGCATTCGCTCACTACAGCTTATCCAGCCACCCGGAATTACCGGAGAGTTGCCTGCCAGCGCTTCTTGCAGTCGTTCAAGCTTCACGTATTCCTGAACGCAAGTTCCCGAGTAGTTATTTATCCAGATGGTCGCCTTTTCTGGGTCAGGCGTATAAGTAACCACTTCTCCCGACTGCCAGCACAGGGCGTACAGGTCAGCGACTGCCTTAACCTGTGCGTATGGCAACTCGGCAGGGCATTCCTCCGGCACTACCGACTCTGGCTGCTCTTTGATATGCAGTCGTGGCTCGCCGTCTTTCGGTTCAGGCCACTGGCGTGTTTTGTTTATCTCCAGTTTTTCAATCATCGCCCTCGTAATGAATTCGTCGGAAATTCCCATGCGCCGCTGGGCATCCCACAATAAAAACTGCATATCAGCCCATTCAAGCGGGTCTGATGGGTCGGCAGCGGCTTCCAGCGCTTCTTTCGAAAGATGTTTAAGCGGGCCGACTGGACCAACATCGCCGAACGTCTTATCTGACCACTCGGCGTGCTCACGGCGAATACGTTCGCGTTCTGGCACTGGCGGGGCGGCGTAGAGCGGTATATACACGGCAACATCATCAGCAGCATTTGGCTGCTGCTCTAATGTCACGCATGTACCGGAAAATTTATTCAGGTATCGCACAGTCTCAGCATCCAGCGATGCCAGCGCAATCCGTGCCAGCTCCATTTGTTCGCCACGGGTAAGCCCGTTTTCAAGCGGCGATTTAACGAACAATTCAATACGTTCTTTGGTAATAGTGGTCATGGGTTAGTCCTCAACGCTGATATCAACGGCCACTTTCATTCTCCCGGCAGAAACTTCAAAACCGGTGACATCCGCATTAAGCATGTATTCAGATATAACCAGCGCAAGAAGTTTTAACTTCGCGTCTGTATCGTTACCGTTCAATTCTTCAAGAAGCTCAATAACTGGCTTCATATGTTCACCAATCTTCATGCTCATTCCCCCTTAACCTTGATGCCAGCGCGTGTGCTATATGCAGACATGCACTGCGTGAACCCGGATTGGTCATCTGTCTGCCCATAACTGAACCCTGCTTTCAGGCCGTCACGGAATGCGCCATCCTGCAACTTGTCGTCAGTTTCAAGCTTCGCCTCCAGTTCTTGAATACGCTGGCGTAACGCTGTAATTTCCACCTCAGCAGCGTCTGCGTAATGAACGTTTTCATGCTCAAGTGGTGGTAAATCCGGCGTAATGACACCAAAAAGTTTTGCCAGCGCCCGGTAATTCAGTTCGCTGTGATAACGACCTTTGCAGCGAACCAGTTTTTCAGCAGCAGCTACAATCGCGCTTTGTTCTGTCATGCGCTTTTTTGCTGCTTCCAGCTCAACTCGCAGCTTCCCAACCGTAAGCGCAATATCCTCGTCCTCCTGGTCGCGGAGTTTGATGTATTGCTGTTTTTTATCCAGCTCATCCAGCAGCGCCTCTGCGGCGATATAAATAACCTGGCGTGCACGGTCTGCTGGGTCGCTGTAATGGTCTTGCATGTACTGGAATTCTTCACGCAGCGCCTGTTTGTCGATGTTGCTCATTGGGCTGTCTCCGGTGGATAACAAATATCGTCGAAATATTTTTCTGCAACGCACATGTTGAAGTGATCGAGATTCATCTCCTCCACCTGGAGTTTTGCCCCAACAATACCCGTGCATCGATTGACGTAATCCCGATTTTCTGGGGATTCCGCTACCCACTCCATAAGGTCTTCGGTGACACGTTTTAAGCAACGTAAGGCGCAGTCCATATCAGTAAAATGCTGAGCATCTGTGATGCAGGAGACGACATAATACGTGGTGATTTTTGGCCCTTCAGCGCGTCGCTTAAGTTCTCTCTCTATATCTCTTTTCAGATCAACCAGTTCATGGTCATTGAGTTTGTCGATGTTGCTCATTGGGCTGGCCCTCGCATTTGTGATTTTCTGGATCATCGGCTTTGAAATAACCGCCGCAGATTTTGCAGGGTATCGTCGGCACTTCGTCGTAATTTGAGGTTCCCGTAATCATGACTGCACTCCTTTGCGAAGCTGGGCGGCGATATCTTCGATAACGCCATCGGCGAATGAGCGATCAAAATCGCCTTCCGGTGCATCAGCCATAAATTCTGTGGAGGTCAGTATCATTCGTGCGATGTCCGCAGCGTTCTTTGCTGTGTCGTCGATAAATCCTGCATCCCATGCGGCCAGCATTCGGTTAGCAACAAAGTAAGCGCCTTCCTTGTGAGCCTGCGCCCGCATCTCCGCCAGAAAGGCGTCTGTCGCCGGGGTCTCAGTGAAATCGTCTACCCACGTATCGCCAACGTCCTCGCACTCGTGACGACAATAATCGTTGAATTCGACCTCTGATTTTTTCAGTGCCCCATTCTCCACCACCAGTGCCGCGCATTTCGCCTCCAGTTCCCGATAATCCGACGCCAGCACCAGATCCACACAGAACGATTCAGACTGTACCGGTGGGGATAAATCTGATGGGGATGCGGTGTAAATTTTTACCTGTTGCATTTATCTTTCCTCAGTATCGCATTCAAATATTTATTCTCGTTAATAGAAGGAAATGAATTGCGCTGCAATAATTCTTCGCGTGTAGGCATTGGTTTAATTTTGTGCCTAATAATAAGTTCGGCTGGTAGAATGTCGGGATTGTATGCAAGTCCTCTCATCGTAAACTCCTCAGTTATTGCTGATAGCTCCGTAACGCGAACGGTAATCACGAAGACGCGGGTCTATTTCAATGAATTTGGTGTAAGTGGCTTTGCGGAATGGCCGGATGGCTGTCTGGTAAATTCGCTCGCGTTCTTCTTTCTCTGCAAGCCATATACAGTGGCGAAATTCCTTTTCCTCTTTCGTTTCCTGCGGTAGTGACATTATCAGGTCGTAGTTTTTTCTGAATTTATCCAGCACCTCCGATACGGAATTGCCGGAACAGCGGCGCGGGTCATCCGCACCATACAAAGGCGCTGGCATAATTTACTCCAGGGTAGGTTATCCGAATAATGTGGTACGTATAGGGTTATTTCTTTCGTAAACGTGATAGCCTGCTTTTTACCGACTCTTCACTTCGCCCGAGAATTTTTGCTACATTTCTTTGTGTATAGCCTGATGAGATAAGCGTCTGCATTCTTTTGTCTTCGTCGTCGCTCCATCTTGGCTTAATGAATGCCGTTTTTAATGACAGTTTTTTTGCTATGTAATAAAACTGATTTATGTTTAGGCCCAGATGTTCTGCTGCACGGCAAGCTACCATGCGACCGCAAACTGACTCCATCTCCGCTGTAGTTATGTTTAATCTTCTCATTAAGCCACCTGTTTAAGCTCATTTATTCTGATATTCATTACCTGAACGCATTTTGTCTGCTCATCATCGTGACCAGTCAATAATTGCCAGTCGTGCTGGTATCTCTCAATTAGCTTTTTCTTGTCCGTTTCTGTTGCTGCATATTCACTGAATGCCTTAAGAACCTGTTCAGGAGCAGGGGAGGAAGGCGATGATTTAGTTTGCTTAGCAGGTGCTGCATTCTGCTGCTGTTTGTGCTCCTCAGTATCAGCGTCTTTGGCGTCGTCGATACCAAACAAACCGTTAAGGCAATATTTGCGAGCGTAAGAGCTTGTAGCGCCCGTTACCTGAGCTGCATCCATTCCCTTCTTGTTTTCTTCTTCTCGCGCTATAGCGCTTGCTGAATGGCTATTTTCACCATCTGTAATGGTCGCTGTGGCCTTGACGTAATAACGGTCGCCAATCAGCACGATTTCATCACTGATAGACAGGAACAGACCTTTCAGTAGTGGCTTAACACCCTCAAGAATGTCCTCACAACTGCGGTATTTGTATTTACCAAACGAGTTGTACTGATTCTTTGGCGCATTCAGATGCTCCTGAATTTCAGCAAGTCTTGCGTAAAACTCTTTGCTCATGAGTAATACCCCGCAAATTCATCCCAACCAATAATCGGATTTTGCCGTTCTGCGGCTAAGTTGATTTGTTGCTCAACCTCTTCCTCAATTTCAGGAGAGATAAGCGCGATAAATTCTTCGTCACTAAATTCATGCTGCATGATTTCGATTCCAGTCTTCGTCCTGACAATCTTCCCAGCCCATTGCGATTGATGATGCCCATGCGTATGCGGCGCTGTTACCTTCCTTCGTATCCGGGAAGGATGCTTCGTAGAGCTTGTTAAACTCACGATTGCCTTGCTGCACAAGGATGGTTCCGTTAACAGGCACAATAGTCATGGCTCGGCACTCCAGGCTGATTAAGGATGTCTGCCAGCCGTTTCCAGCCAGCGCGTAATTTGCGGGTGATGCGATCTAAAAGTGATTCGTGTAACTGGGAAACGCCCATGCGAGCGCTTCCCGCGATTGCGATAATCATGGGAGTTCCTTATGTTGTGTGTGATTGCATGAGGCTGAGCACTTGAATAAATACTCACTCAGATGCGGATATGAAAAAGCCGCACTCAGGCGGCTGTCGTTTCTTCTTTCAGGCTTTCGAGATATTCACGCGGGTCGTCGTAACACTGGCACTCGCTATACCAATCAATCCAGCGATCATCCAGTTCCATATCTTCCAAATCCTGGTCGGTAAGGCTCTCGTCAAACATCTGTAAACCGTTGGCGTTGCAGTAATCAGGCTTGATGTTGTTGTCATACTGAAAGGCGTCATAATCAGCCAGTGCATCCATCATTCGTACACCTTCTTCAACACTACCCACTTCTACAATGAATGGCTTCATAGGGACTTGCGGGATATGCCAGACACGTAATTTCATATTTCCTCCAGGCAAAAAGAATGCCGCCCATATAGAGCGGCAAGACTATCAAGGGATGATTCTCCAATAACCAGAACGAGTCTTCGTCCTCATTCGGTTACGAGCGATATTGCTCACATAGCAGACTCGTAAATCTGCTATAGGTGCTTATTCGCTTGGTGGTTCAGGTAATGGCATCCAGTGAGTCACTCGCTCATGCTTGATTAAACGCGTGTCCTGCTTTGAGTTCTTTGCCTCAATTACTGGCTTCCTCATGGTGTAAATTCCCGAGAAATTTGAATTGCAAACACAATATCCAAGCACAGTAATTCCGGATTCCGGCATCCGCTCACTACACTTAATCCACTCCATCACTCCTTCCCCAGAGCCTTGCCGATGGCTGCGCGAGCCGTCGCGTACACAGCGTCCCACTCGCTCACGTCATGTTCCATATCGATAATGCTTAACAGAGCCTCGAGAAGCTCAGGAGCTGCACTTGCCAATTTTATTTCCTGCTTATTGGCGTTCTCGGCTGAAAACAGAATGTGACCTTCAGTAACATCGACAATGTAATCTTCATCAACATCCCAATGCGGTATGTCTTTCATATTCACCTCTGTGGCTTGCTGCCAAAAGAAGACAGACTATATAGCCTTTAGTTTTTCCAGCTCTCTGGCAATCATTTCCGTGGTTCTGATTGCCCATTTATCGACAATCTTTCCATCTTCTCTCACCAGAGCCATTTCCTCAGGCTTTACCATACATTCAGCATCAAGCTTGCAGCCTTTGCATTTCACAAAACGACTACACCATTGATTTGTATCAATAGTCGTAGTCATATGGGTAGTCCTGGTATTGTTCCATCACATCCTGAGGATGCTCTTCGAACTCTTCAAATTCTTCTTCCATATCTCATCTCAAATAGTGGATTGCGGTAGTAAAGATTGTGCCTGTCTTTTAACCACGTCAGGCTCGGTGGTTCTCGTGTACCCCTACAGCGAGAAATCGGATAAACTCTATTCACCCCTACAGAGAGTAAAAAGAGAATCGCCGATGAACAACTCATGGTGGCAGGAGTTAATGCGTTTTTTCCTGCAAGGAATGACACTTAAACAGTTGATTCATATGCTAATCATCCTGATCGTATTGATTATTGTTATGCCGGTAAGCGTAAAAGAATGGATAAACCTGCATAATCCAGAAATACTTCCTCATTACTGGATGTATTACATCCTGTTGTTCTGCGTTAGCTATGTGCTTAACGGTGTTGTTAATTCCGTTTATCACGCTGTTACTGAAAGAATTGAGGCATCAACTGCTCAGCGGCGTAAGGACAGAGAAGAAAAAGTCGTTCGGGATTTGTTTGATTCGTTAACTCTTGGAGAAAGAGCGTATTTGGCATTCGCTGTAGCCGCTAATAACCAGCTAAAGACAGAAAAGGGAAGCCCTGAAGCAATTTCATTGCTCAAAAAAGGGATTATCACTCGATTGCCTTCTGCTATTGGATATCCTGATATTGACCGTTTTATTATCCCGGAAAAGTATTTTAATGAGTGCTACATGAGATTTGCCGGGAAGTCAGACATTCTTATGAATGAACTTATTGTACAGGACGAACAGCTCAAAAAATAACGACTTAACCGACAAATACCTTACCTCGCTGTTATTTGTTTGCTCTTACGATGACCAGCCGCGTAAAGTGCTACGCCTGGAAGAAGTACAGATCCTCCTTCAACTTCCTTCTGACGCGTTCCGGCAAGCGAAATGGCTTTGGTGACACGGTCAATTCTTTTGGCTTTAACTTCCTGAGAAGCATCAGGAGCATCGCAGCCAAAAATTGAATCGATGATATTGCAGATGGTGTCGCGCTCTATGGCTAGCTTTCTGCGCCGCTCATGACGGCGAGTTTTAGCATTGCCTGCAAACGTTGACTTCCCGTAGGTGATAACCGTCATGATTTAATCCTCATGTGAAATGGCTTTGGTACTGGCGCCGGAACCTGTCTCAATTTCCGGATTTCAAGTGGCTTCTCAGTCCGGCCCGATCGGTACAGCTAGAGGCCTAAGCTCCACCACACGCCAGTCCAAACCAATCTCGTTTGGTATTTGTTCGCGCTTTGTCAGCGCATCATCGAAGTTAAAGAGCGTTGCCTTTCCGTTTGGCTACCAGCGTCCTGCTGATGGCTAAAATTTAAGACTTCTTAATTAAATGGTCAAGTGTATTTTTGAAGAAAACTTAAATATTTTATCGTTACTTAAGTTTTTATTTGATTTTTAAAGGAAAATGTAGTGTGAGGGGCGGGTGCCCCTTATGGAAGATTTGCGAGTTTTGCGTCAACAACTACGCCAATGATTTTGCAGTTTCCGTTGATTTCTATCATCGGATATTGTGGGTTTAATGGTTTTAAAAACTTTCGGCCTGCATCCATAACTAATTTTTTGAATGTGGCCTCGTTTTCACCTTCTAATTTTGCAACAACCAGCTTGCCGTTTCTTGGTTCGACTTCGGGATCAACCAGAATTATCATTCCTTCTGGAATGCTTAACCCTGCCGGTGCTGTCATAGAGTCACCTTGGACATCAAGCCAAAATGAATCTTCTGAACAATCTACAGTGGTGTCGTGCCAGTTCTCTATCGCGCGCTTGTGATAAGGTTCTACAGCTTCCATCCATTGCCCTGCGCTTACCCAACTGATAAGAGGGTATGATCCTCTTGGCTCATGCCTACTATGATAGGCAACGTTTGTCTGGCTTAAATCTCCTTTCAGCAAATAGTCAGGGGAGCACTGAAGAGCCTTCGAAAGTGCCAACAGGTTCTCCCCATTTGGCTCAGTCTCCGAGCGCTCCCATTGCGATATTGCAACATTAGACACTCCCACCATCTTACCAAGAGCGGCTTGTCTAATCTTGAGTTTTTTTCTTCGAGCGCGAATACGCTCACCCATCAATTGTGTATTCATAGTTAAGTCATCTTAAATAAACTTGACTAAAGATTCCTTTAGTAGATAATTTAAGTGTTCTTTAATTTCGGAGCGAGTCTATGTACAAGAAAGATGTTATCGACCACTTCGGAACCCAGCGTGCAGTAGCTAAGGCTTTAGGCATTAGCGATGCAGCGGTCTCTCAGTGGAAGGAAGTTATCCCAGAGAAAGACGCATACCGATTAGAGATCGTTACAGCTGGCGCCCTGAAGTACCAAGAAAACGCTTATCGCCAAGCGGCGTAAGCAAAACGCTCTTTACCAATCTGAACCGCCGACAACGCGGTAAACCTATTTCAAAGCGCATCAACGAATGCGCACAACTAACTATTAACTACAGGAATGTTCACATATGGAACTCACAAGCACTCGCAAGAAAGCCAACGCAATTACCAGCAGCATCCTTAACCGGATAGCTATTCGTGGACAGCGTAAAGTCGCTGATGCGTTAGGCATTAACGAATCTCAAATTTCACGATGGAAAGGCGATTTCATTCCGAAGATGGGGATGTTATTGGCGGTTCTGGAGTGGGGTGTCGAGGATGAGGAGTTGGCAGAACTGGCAAAGAAAGTTGCGCATCTGCTGACAAAAGAAAAGCCTCAAGACTGCGGGAACAGTTTTGAGGCCTGATGTAGAAAGACTGGATCAATCCACAGGAGTAATTATGCCAAAACAACTCAGTCCTGACCAGGACAAATTACACAAAAACATACTACGTGATCGGTTCTTATCCAGCTTCAAACAGCCTGGTCGATTTCGGGCTGAGTTGGAGAAAGTGAAGCTAATACTGAAGAGGAAAGGTCATGAGTAATCTTGCAACAGTTACACCGATAAAACCTCATCTGGAGGTTGTGGAGCATCGCGTGGCAGAACTCGACGATGGCTACACCCGGACTGCAAATACACTGCTGGAAGCTGTCATGCTTTCTGGGCTTACTCAACATCAGCTACTGATTGTTATGGCTGTGTGGCGCAAGACATACGGTTATAACAAAAAAATAGATTGGATCGGAAATGAACAGTTCGCTGAACTCACTGGCATGGCGCCAACCAAATGTTCTACCGCCAAAAACGAGCTTATCAGAATGGGGGTTCTCACTCAGGTGGGGCGTCAGGTTGGTATGAATAAAAATATTTCCGAGTGGAAGACGAAGGTTAACGGATTCGGTAAAACATTTACCAGATCGGTAAAACTAACCTTCACCAAATCGGTAAAAACCAATTTACCGAATCAGTCAAACACAAAAGACAATATACAAAAGACAATAAATACAAATACCCCCTTACCCCCTAAAGGGGGATGCGATGAAGGTTCTAAACCTGAAAAGCGAAAACCTACCAAGATTAACTACAGCGAATATCTTGCTGCCTACAACGAGATTGTTGGTGACAGACTCCCACATGCAGTGGAGGTCAATTCTGAACGACAACGCAAGTTGAAAAAGCTGATTGATTCACTGGCAACCAAAAACATCGACGGATTCCGGGCATACGTCAAAGCGTTCATGGCAGCAGCCAGACCATTCCATTTCGGTGATAACGACCGTGACTGGGTAGCTAATTTTGATTATCTGCTACGCCCGAAAGTACTGATAGCAATTCGTGAGGGAACACTATGAGACAGGATATCGAGGCGAGCGTTATCGGTGGCTTGCTGATTGGCGGATTAACACCAACCGCCAGTGACGTTCTGGCAACACTGGAGCCTGAAGCATTCTCAATTCCGCTCTACCGGAAAGCTTTTGAAGTTATTCGAAAGCAGGCCAGAAACAGGAACCTGATTGATGGACTGATGGTGGCCGAGGAGTGCGGGGATGAATACGCAACGGCGGTGATGATGACTGCGCGGTCATGTCCCAGCGCTGCAAACCTGAAAGGTTATGCCGGAATGGTTGCAGACAGTTATCAACGGCGTCAGGTTTTACAGCTACTGGATGAGATGCGGGAGCCAATCAGTAACGGCACGCTGGACGCATCAGGCAGAGCGATGGACGAGCTTGTAAAGCGCCTGTCATCCATCAGGAAGCCGCGGAACGAGGTTAAACCTGTGCGACTGGGTGAAATCATCAATGACTACACTGACACGCTTGACAGGCGTCTGAGGAACGGAGAAGAGTCGGATACCCTGAAGACCGGAATCGAAGAGCTTGACGCTATCACCGGAGGGATGAACGCAGAAGACCTTGTGATTATTGCTGCTCGTCCAGGTATGGGTAAAACCGAACTGGCGCTGAAGATAGCCGAAGGCGTGGCAAGTCGTGTTATTCCTGGTTCTGGCGTCCGGCGCGGTGTGTTGATTTTCTCGATGGAAATGAGCGCCATTCAGGTTGTTGAGAGAGGGATTGCCGGCGCAGGAATGATGTCGGTCAGTGTGCTGCGTAACCCGTCACGTATGGACGATGAAGGATGGGCGAGAGTTGCAAGCGGGATGAAGTTGCTGGCAGAGCTGGATGTGTGGGTAGTTGACGCATCGCGTTTGTCTGTCGAAGAAATCAGGTCCATTTCCGAACGCCACAAGCAGGAGCATCCTAATCTGTCACTGATTATGGCTGACTATCTCGGGCTAATTGAGAAACCAAAAGCGGAACGTAATGACCTCGCCATAGCACATATCTCCGGTAGCCTGAAAGCGATGGCGAAAGACCTGAAAACTCCAGTTATCTCCCTAAGCCAGCTCTCCCGCGATGTTGAGAAGCGGCCAAACAAGCGCCCGACAAACGCAGATTTGCGGGATTCAGGAAGCATTGAACAGGACGCAGACTCAATCATCATGCTCTATCGGGAAGCGGTATATGACGAGAACAGTAGCGCCGCGCCATTTGCTGAAATCATCGTGACGAAAAACCGTTTTGGCTCGCTTGGTACGGTTTACCAGCGGTTCTGCAACGGACACTTTGTTGCATGTGACCAGGACGAAGCCAGACAGATTTGCACGGCATCAAATGCACCTGCTGGACGCAGAAAGCGATATGCACAAGGGGCTGACGTATGACTATTTACATCACTGAGTTGGTAACAGGCCTGCTGGTAATCGCAGGCCTTTTTATTTGGGGGAGAGGGAAGACATGAAAAAACTAACCTTTGAAATTCGATCTCCAGCACATCAGCAAAATGCCATTCACGCAGTACAGCAAATCCTTCCAGACCCAACCAAACCAATCGTAGTAACCATTCAGGAACGCAACCGCAGCTTAGACCAAAATCGGAAGCTTTGGGCTTGCCTTGGTGATGTCTCACGTCAGGTAAACTGGCATGGACGATGGCTTGACGCTGAAAGCTGGAAGTGTGTGTTTACCGCAGCCTTAAAGCAGCAGGATGTTGTCCCTAACCTTGCCGGGAATGGCTTCGTGGTAATAGGCCAGTCAACCAGCAGGATGCGTGTAAGCGAGTTTGCGGAGCTATTAGAGCTTATACAGGCATTCGGTACAGAGCGCGGCGTTAAGTGGTCAGACGAAGCCCGGTTAGCACTGGAATGTAAAGCGAGGTTTGGAGACGCCGCATGAAACACTGCTACCGCTGCGGAGAAAGCAAAGACGATTATCGATTCCGGCCAAATCAACCTTATTGGCACCAATGGTGTATCAGATGTGAGCGGTCGCCAGTAGGTAATTTCCCGCTGCCAGAGACGAAGGAGGACGTATGGCACGACAGCGACGAAGTATCACCGACATAATCTGCGAAAACTGCAAATACCTTCCAACGAAACGTTCCAGAAATAAACGCAAGCCAATCCCAAAAGAGTCTGACGTAAAAACCTTCAATTACACGGCTCACCTGTGGGATATCCGGTGGCTAAGACATCGTGCGAGGAAATGACAATGGATTATTCACAGTTAAGTGATTTTGAAATTAACAAGCGAGTCGCGATAGCGACAGGGCATAAGAAGTTTAACGGCCTGGGATGGCAAGGGACACAAGAAGACAGTTGTAGCGCAGTGATAGTAAGAGGTCCAACTAAAATAGGCGCGTTTGACCCATGTAATAACCCGGCAGACGCATGGCCGATTATTGAGAAATACAGAATTTCTTTCTTAGACCAGTTAACTGAATGGTGTGTAGATGCAAAAGGCGTGAGTCCAATATTTGATATCAGACCTCTCCGCGCCGCCATGATTGTCTTTCTCCTGATGCAGGACGCCAATAATGCTTAGCCCATCACAATCCCTTCAATACCAGAAAGAAAGCGTCGAGCGGGCTTTAACGTGCGCTAACTGCGGTCAGAAGCTGCATGTGCTGGAAGTTCATGTATGTGAAGCGTGCTGCGCAGAACTGATGAGCGATCCGAATAGCTCAATGTACGAGGAAGAAGACGATGGCTAAATCAGCGCGAAGACGATGCAAAAACGAAGAATGTAGGGAATGGTTTCACCCTGCATTCGCTAATCAGTGGTGGTGCTCTCCAGAGTGTGGAACCAAGATAGCACTCGAACGACGAAGCAAAGAGCGCGAAAAAGCAGAAAAAGCAGCAGAGAAGAAACGACGACGAGAGGAGCAAAAACAGAAAGATAAACTGAAGATTCGAAAACTCGCCTTAAAGCCCCGCAGTTACTGGATTAAACAAGCCCAACAAGCCGTAAACGCCTTCATCAGAGAAAGAGACCGCGACTTACCATGTATCTCGTGCGGAACGCTCACGTCTGCTCAGTGGGATGCCGGGCATTACCGAACAACCGCTGCGGCACCTCAGCTCCGATTTGATGAACGCAATATCCATAAGCAATGCGTCGTGTGCAATCAACACAAGAGCGGGAACCTGGTTCCTTATCGCGTGATGCTCATCGAGCGCATAGGGATTGCAGCAGTAGACGAAATCGAATCTGACCATAAGCGGCATCGCTGGACTACCGAAGAGTGCAAAGCGATTAAGGCGGAGTATCAGCAGAAGCTTAAAGACCTACGTGACAGCAGAAGCGAGGCAGCATGAGCAAAATCCAATACCCAATGACCACTGCGGCAATTTTCGATGATGTTGTCTATCCGCTGCATTTCGACAATGCCGGCAAGGTTAGGCAAGAAATGGAAGGCGCTGTTAACTGGTTCTGCAGGTGGTGCAACGAAGAGAAAGCCGCTGTGAAAGCGAGATTGTTGGTCAGTTGCTGGGGTCAATATCTGAGTCATGAGCAGGTTATCCGGGAGGCCGCATGACACACACTGTCAAAACCATTCCAGACATGCTCATAGAGACATATGGAAACCAGACAGAAGTAGCACGGCGCTTATCGTGCCACCGCAACACAGTCAGGCGTTATCTGTACGACAAAGAAGCCAGGTATCACGCCATCGTTAACGGCGTTTTAATGATTCATCAGGGCGGGAGAGGTATTTATGACCGTAACCAGCATTAACCAGGCAAAACATCAGCGTGAACGTGACGAGGCTGAATTACGCAGCGTCAGAGAGATGACGGAGCAACACCAGAAGGCGATGGATTATCTGCATGAGCGAGAGCGTGAACTGGTGAACCGGATTGGATTGAACAAGCCAGCGGGAGACGATGCTGCATGAGACTCGAAAGCGTAGCTAAATTCCATTCGCCAAAAAGCCCGATGATGAGTGACTCACCACGGGCTACGGCTTCTGACTCTCTTTCCGGTACTGATGTGATGGCTGCTATGGGAATGGCGCAATCACAAGCCGGATTCGGAATGGCTGCATTCTGCGGTAAGCACGAACTCAGCCAGAACGACAAACAAAAGGCTATCAACTATCTGATGCAATTTGCACACAAGGTATCGGGGAAATACCCTGGTGTGGCAAAGCTTGAAGGAAATACTAAGGCAAAGGTACTGCAAGTGCTCGCAACATTTGCTTATGCGGATTATTGCCGTAGTGCCGCGACGCCGGGAGCAAGATGCAGGGATTGCCACGGTACAGGACGGGCAGTTGATATAGCCAAAACAGAGCAGTGGGGGAGAGTTGTTGAGAAGGTGTGCGGAAGATGCAAGGGCGTCGGCTATTCAAAGGTGCCGGCAAGCGCCGCATATCGCGCCATAACGATGCTAATCCCAAACCTTACCCAACCCACCTGGTCACGCACTGTTAAGCCGCTGTATGACGCTTTGGTGGTGCAATGCCACAAGGAAGAGTCAATCGCAGACAATATTTTGAATGCGGTCACGCGTTAATAGCATGATTGCCACGGATGGCAACATATTAACAGCATGATATTGACTTTTTGAATAAAGTTGGGTAAATTTGACTCAACGATGGATAAATGCACTCGTTAAATAAAGCCCTGAGTTTAACCGCTCGGGGCTTTTTGCGTTTTAAGCACGACATTTCTGAAAGCGCCCTATCACCAATCACCAGAACACATCCAGATACCCTTGCTCATTCGTGGCGACGGGGTAGGGCGTTTTACACAAAAGAAAACCCAGAACTATGGCTGGGCTTCGTGAAGATGGGTGGCAAGAGACTGCGCTAACAGCCTCTTGCCTGATCTGCCCATGCTCTTAATCACGGACAAACCACGTTACCGCAAAATGTATCCTGGATTTGTTCTTTCCAATATCAACCAATTCATAACATTGAACAAATCCTCACGGTCGTGAGGTAAGACATGAAAAAGATGCCAGAAAAACATGATCTGTTAACCGCCATGATGGCGGCAAAGGAACAGGGCATCGGGGCAATCCTTGCGTTTGCAATGGCGTACCTTCGCGGTCGGTATAATGGCGGTGCGTTTAAGAAAACACTAATAGACGCAACGATGTGCGCCATTATCGCCTGGTTCATTCGTGACCTTTTAGTCTTCGCCGGACTGAGTAGCAATCTTGCTTACATAGCGAGTGTGTTTATCGGCTACATCGGCACAGACTCGATTGGTTCGCTAATCAAACGCTTCGCTGCTAAAAAAGCCGGAGTCGATGATGCAAATCAGCAGTAACGGAATCACCAGATTAAAACGTGAAGAAGGTGAGAGACTAAAAGCCTATTCAGATAGCAGGGGGATACCAACCATTGGGGTTGGGCATACCGGAAAAGTGGATGGTAATTCTGTCGCATCAGGGATGACAATCACCGCCGAAAAATCTTCTGAACTGCTTAAAGAGGATTTGCAGTGGGTTGAAGATGCGATAAGTAGTCTTGTTCGCGTCCCGCTAAATCAGAACCAGTATGATGCGCTATGTAGCCTGATATTCAACATAGGTAAATCAGCATTTGCCGGCTCTACCGTTCTTCGCCAGTTGAATTTAAAGAATTACCAGGCAGCAGCAGATGCTTTCCTGTTATGGAAAAAAGCTGGTAAAGACCCTGATATTCTCCTTCCACGGAGGCGGCGAGAAAGAGCGCTGTTCTTATCGTGAGTCGTATTAAGGCAATTATTGCGTCTGTCATTATCTGCATCATCGTCTGTCTTTCGTGGGCTGTTAATCATTATCGTGATAACGCCATCACCTACAAAGAGCAGCGCGATAAAGCCACATCAATCATCGCTGATATGCAGAAGCGTCAACGAGATGTAGCAGAACTCGATGCCAGATACACAAAGGAGCTTGCTGATGCTAACGCGACTATCGAAACTCTCCGCGCTGATGTTTCTGCTGGGCGTAAGCGCCTGCAAGTCTCCGCCACCTGTCCAAAGTCAACGACCGGAGCCAGCGGCATGGGCGATGGAGAAAGCCCAAGACTTACAGCAGATGCTGAACTCAATTATTACCGTCTCCGAAGTGGAATCGACAGGATAACCGCGCAGGTTAACTACCTGCAGGAGTACATCAGGAGTCAGTGCTTAAAATAATTTTAATTTCACTGAAATTTAACAAGTGACTTTCAGGAAAATGCCTCGCAGATGCGGGGCGTTTTTGTATAGGTGTTTCACCGCGCACCGCAGCGCACAACAACCACCGAACCTGACCCTTTGGAATGGGCCTTTGAGGATACCAGTTAGTGCTGGCGAGCCTCGGTGGGCTGGTTTCCTGTGCGGCAAAGGTTCATTTCAAAGAAGAAGGCAACGCCATGAATGAATTAATTGCGAATCATGACTTCGACTTTCGCCAGTTAGTTACCGCAGCAGAAGGTCAACCGGTAACTGACACCTTCCAGATTGCTAAGGCATTTGGTAAGCGTCACGCGGACGTATTGAGGGCGCTGAAAAATTGTCATTGCTCTGAAGATTTCCGGAGAGCGCATTTTTGCGTTTCCGAAAAAATCAATAACTTAGGGATTTTCGATAAGAAGCAGATTTACTACCGCATGGACTTTAGCGGATTCGTTATGCTGGTCATGGGATTTAATGGCGCAAAAGCCGACGCCGTTAAAGAGGCCTATATAAATGCCTTTAACTGGATGTCAGCAGAACTCCGTAAGTACAGCGAAAGTTATGAAGCAGAACGCAACGCCATAATGCTGGAGTATATGAAAGAGAAGGATGTCGCCAGCATGTCTGGCCGCCTGCTCAATCGCTGGGGAAAAATTAAGAAGCCTCAGCTACTGGCGAGAATTGGACGCCTTGAACAGCACGGGCAAACCGTAATCCCCGGGCTCACTAATTAACGGCAGGACAGCGAAACAACCCAAGCCAGTAAGTGGGGGAAAATAACACTGGCAGCCACTGAAAGATGAACCTCCAGCCGTATGGCAAAAAAGATTCTTTGTGGTGGCGGACTGATGGAAAGACATCGGTTATTGCAGAGGCCATTTAATGAGTGGCCTCGATAATGGCTTATACCATCGACTGGATATTATTCGTTTTATCCCGTCTATGTGGGGGGGGGGATAAAAAAGCCGCTTACTTAGCGGCTTGACGTTTGAAGAATGATTATTGTTGCGTGCCCAGTAGGGCTGCAACCTTCTCATTCAGTTTGGCTATGTAACCATCTGAAACTTTATTATCAATCTCGCCGCTATCCGCCTGAGCAATGCTGTTGAGATACATATCACCTAGCTTAGCATCCTTACCCATTAAGCCATTTAAAGAGGTTGATAAAACCGCAATAGCAACACGAGATGCGTGTGCATCCAATTGCATCTTCTCGATAATATCTTCAAGGTGGGCAATTTTTTGCTCTATATCTGACATGTCCACTCCTTTGCATAAAGTTTCTTGTGGTTGAAAAGTGGCACTCACCGACAAGCAAGAAATGTTCTGTCATGAGTACCTCATCGATTTAAACGCCACGCAAGCGGCGATTTGGGCGGAGATATCTAAGATTGCTATCACACTGCCCAAGAAAAAATGTCAAAACCTTACGTCCAGCCAAGGATTATTGTTCTGTAAACTTAAAGCAATGATCTGGTTGGTATAAATGTGACACATGTCATGAATCGACTAGTTGAGATAGTCCAGATGGGCGTGCTCGGCATCATCACCACAACCGGAGCCAACAATGGCAGAGATTATTCCCATGACTGAAGAACAGAAATTCCAGTTAGAGATTTACAAGCTGGTCATGAACCAGAACGCAGCCGCAGAGGAAGCATTTCAATTCATTGGCACTGACGAGCTGAAGCTTGAGCTATTCAAAATTCACTTCCAGTCAGGCGGAGCAAATTCGGATATCACGACCCGCACTATCGAAGCGGTGCGTAAATCGAGGGAAGCGTTAGACCTGTTCACTACCGGAGCATGATGTGGTCCGCGTAATCAATTTGGGTAAGGAGAAGAAATTCCCAATTACTCAAGAACTATACGAGCGGCTGGAAAGCGTCATTCATGATTACGATGGTGAAATCAGTTTATGCGAGGCGATTGGCACACTCGAATTGCTAAAGCAGTCATTGATTGAGGGCGCGAAAGAGTCCTCAGCCTGAAATAACAACTAAGTGAGATGAATATGGCGGCACCAAAGGGCAACCGATTTTGGGAGGCCCGCAGTAGTCATGGGCGAAATCCTAAATTCGAATCGCCTGAGGCGCTGTGGGCTGCTTGTTGTGAATACTTCGAGTGGGTGGAAGCTAACCCGCTATGGGAGATGAAGGCGTTCTCGTATCAGGGTGAAGTGATACAAGAGCCTATCGCCAAGATGCGAGCGATGACCATTACTGGCCTCACTCTGTTCATTGATGTGACGCTTGAAACATGGCGCACATATCGCCTGAGAGAAGATTTATCTGAAGTCGTTACGCGAGCAGAACAGGTCATCTACGACCAGAAATTCTCTGGCGCAGCCGCTGACCTTCTCAACGCTAACATCATCGCCCGTGATTTGGGCCTCAAAGAGCAGTCGCAAGTTGAAGACGTGACACCTGATAAGGGAGATCGCGATAAGCGACGCTCTCGTATCAAGGAGCTATTCAACCGTGGAACTGGACGCGATTCTTGATAACCTGAGCGATGAAGAGCAAATCGAATTGCTCGAGCTACTCGAAGAAGAAGAGAACTACCGAAATACACACTTGCTATATGAGTTTGCGCCATACAGCAAACAGCGTGAGTTCATCGACGCAGGTCATGACTATCCAGAGCGATGTTTTATGGCTGGTAACCAGCTTGGTAAGTCATTTACTGGCGCTGCTGAAGTCGCGTTTCACCTTACCGGGCGATACCCGGGAACGAAAGGTTATCCGGCTGATGGTAAATATGGCGGGGAGTGGAAAGGTAAGCGTTTCTATGAGCCTGTTGTCTTCTGGATTGGTGGCGAGACAAACGAGACTGTAACCAAAACGACTCAACGCATCCTGTGCGGTCGTATCGAAGAGAATGATGAGCCTGGCTATGGGTCAATCCCGAAAGAGGACATCATTAGCTGGAAGAAGTCTCCGTTCTTCCCTAATCTTGTTGATCATCTTCTGGTTAAGCATCACACGGCTGATGGTGTTGAAGATGGCATTTCAATCTGCTACTTCAAGCCATACTCGCAAGGCCGTGCACGCTGGCAGGGTGACACAATCCACGGCGTGTGGTTTGACGAAGAGCCACCATACAGCATTTATGGCGAAGGTCTTACCCGTACAAACAAATACGGGCAATTCTCAATTCTAACGTTTACCCCGCTGATGGGGATGTCTGACGTTGTTACCAAGTTCCTGAAGAATCCCAGCAAGTCGCAGAAAGTGGTCAACATGACCATCTATGACGCTGAGCACTACACCGACGAGCAGAAAGAGCAAATCATCGCATCCTATCCTGAGCATGAGAGAGAGGCGCGTGCTCGCGGTATTCCTACGATGGGTAGCGGTCGAATATTCCAGATACCGGAAGAGACGATTAAGTGCCAGCCATTCGAATGCCCGGATCACTTCTATGTTATCGACGCTCAGGACTTCGGCTGGAACCACCCGCAAGCTCACATTCAGCTTTGGTGGGACAAAGACGCAGATGTTTTCTATCTGGCGCGTGTGTGGAAGAAATCAGAGAACACCGCAGTTCAGGCATGGGGTGCTGTTAAGTCGTGGGCTAACAAAATACCTGTCGCGTGGCCTCATGACGGTCACCAACACGAAAAGGGCGGTGGTGAGCAACTTAAAACCCAATATGCGGATGCCGGGTTCTCTATGCTTCCCGATCACGCAACGTTCCCGGATGGCGGTAACTCAGTAGAGTCAGGCATTAGTGAGCTTCGTGACCTGATGCTTGAAGGAAGATTCAAAGTATTCAACACATGCGAACCATTCTTTGAAGAGTTCCGCCTCTATCATCGCGACGAGAACGGCAAGATCGTCAAGACCAACGATGATGTGCTCGATGCTACTCGCTACGGCTACATGATGCGCCGCTTCGCCAGGATGATGCGCGATATCAGAAAGCCGAAAGAAAAGAAAATTCCCGCACCGATTAGACCAGTACGCAGAGGACGATAATGGCCGACAATGAAAACAGGCTGGAGAGCATCCTGTCGCGCTTTGATGCGGACTGGACAGCCAGTGATGAAGCCAGACGAGAGGCAAAGAATGATCTCTTCTTCTCCCGCGTATCTCAGTGGGATGACTGGCTATCACAATACACAACCCTGCAGTATCGCGGGCAGTTCGATGTTGTACGTCCAGTGGTGCGCAAGCTCGTTTCTGAGATGCGTCAGAACCCTATTGATGTTCTGTATCGTCCAAAGGACGGAGCAAGACCTGATGCCGCTGATGTGCTTATGGGTATGTATCGCACAGACATGCGGCATAACACGGCTAAAATCGCGGTTAACATCGCTGTTCGTGAGCAGATTGAAGCTGGAGTTGGTGCGTGGCGTCTGGTCACTGACTACGAAGACCAAAGTCCGACGAGCAACAATCAGGTTATCCGTCGAGAGCCTATCCATAGTGCCTGCTCCCATGTTATCTGGGACAGCAACAGCAAACTGATGGATAAGTCTGACGCCCGTCACTGCACAGTTATCCACTCAATGAGCCAGAATGGTTGGGAGGATTTCGCAGAAAAATACGACCTCGATGCGGATGATATTCCATCATTCCAGAACCCCAACGATTGGGTATTTCCATGGCTGACGCAGGACACAATTCAGATCGCTGAGTTTTACGAAGTGGTCGAGAAGAAAGAGACGGCGTTTATCTACCAAGACCCGGTTACGGGTGAGCCGGTAAGCTACTTTAAGCGCGATATTAAAGACGTCATCGATGACCTGGCTGATAGTGGATTTATCAAAATTGCAGAGCGCCAGATTAAGCGTCGCCGGGTATACAAATCGATTATCACCTGCACTGCTGTACTCAAAGACAAGCAGCTCATTGCTGGCGAGCATATCCCCATTGTTCCGGTGTTCGGAGAGTGGGGCTTCGTTGAAGATAAAGAAGTGTATGAGGGTGTCGTCCGCCTGACAAAAGACGGCCAGCGTCTGCGCAACATGATTATGTCGTTCAACGCCGACATCGTGGCCCGCACTCCGAAGAAGAAGCCGTTCTTCTGGCCTGAGCAGATTGCAGGCTTTGAGCATATGTACGACGGTAACGACGATTACCCATACTACCTGCTCAATCGCACTGACGAAAATAGTGGAGACCTTCCGACTCAGCCGCTGGCATATTATGAAAACCCGGAAGTGCCGCAAGCCAACGCCTACATGCTGGAAGCAGCAACCAGCGCAGTAAAAGAGGTTGCCACTCTCGGAGTTGATACAGAAGCGGTAAATGGCGGACAGGTTGCGTTTGATACCGTCAATCAACTGAATATGAGGGCTGACCTTGAGACATACGTGTTTCAGGATAATCTGGCTACCGCCATGCGCCGTGACGGAGAGATTTACCAGTCGATAGTTAATGACATCTACGATGTTCCTCGCAACGTTACGATTACCCTTGAGGATGGCAGCGAGAAAGATGTTCAGCTAATGGCTGAGGTTGTTGACCTTGCTACTGGAGAAAAGCAGGTACTAAACGATATCAGGGGGCGCTATGAGTGCTACACGGATGTTGGACCATCATTCCAGTCCATGAAGCAGCAAAACCGCGCAGAAATTCTTGAGTTGCTCGGCAAGACGCCACAGGGAACGCCAGAATATCAACTGCTGTTGCTTCAGTACTTCACCCTGCTTGATGGTAAAGGTGTTGAGATGATGCGTGACTATGCCAACAAGCAGCTTATTCAGATGGGCGTTAAGAAGCCAGAAACGCCCGAAGAGCAGCAATGGTTAGTAGAGGCGCAACAAGCCAAACAAGGTCAACAAGACCCGGCAATGGTTCAGGCTCAGGGCGTACTCCTGCAGGGGCAGGCTGAACTGGCTAAAGCTCAGAACCAGACGCTGTCCCTGCAAATCGATGCAGCTAAAGTCGAAGCGCAGAACCAGCTTAACGCTGCCAGAATCGCAGAAATCTTCAACAACATGGACCTCAGTAAACAATCTGAGTTTAGAGAGTTCCTTAAAACCGTTGCTTCATTCCAGCAGGACCGCAGCGAAGACGCTCGCGCAAATGCTGAGTTACTCCTTAAAGGCGATGAACAGACGCACAAGCAGCGAATGGACATTGCCAACATCCTGCAATCGCAGAGACAAAATCAACCTTCCGGCAGTGTAGCCGAGACACCTCAATAAGAGAGAGTTAATCATGGAACCAACCACCGAAATTCAGGCAACTGAAGACTTAACCCTGTCCGGCGATCATGCAGCGGCATCTGCTGATAGCTTAGTTGTCGATAATGCCAACGACAATGCAGGTCAGGAAGAGGGCTTTGAGATTGTCCTGAAGGACGATGAGACAGCACCAAAACAAGACCCGGCAAAGAACGCAGAATTCGCCCGCCGCCGCATCGAGCGCAAACGACAGCGCGAGCTTGAGCAGCAGATGGAGGCAGTTAAACGCGGAGAATTGCCGGAGAGTTTACGGGTAAACCCTGACCTTCCTCCTCAGCCAGACATTAACGCCTATCTGTCAGAAGAAGGCCTGGCTAAATATGACTACGACAACAGCCGTGCGCTTGCCGCTTTCAATGCTGCTAATACCGAATGGCTAATGAAAGCGCAGGACGCCCGCAGCAATGCCGTAGCAGAACAGGGCCGCAAGACTCAGGAGTTTACCCAGCAATCAGCGCAATACGTCGAAGCTGCCCGCAAACACTATGACGCGGCGGAAAAGCTCAACATCCCTGACTATCAGGAGAAAGAAGACGCATTTATGCAACTGGTTCCGCCTGCGGTTGGGGCCGACATTATGCGCCTGTTCCCGGAAAAGTCCGCCGCGCTCATGTATCACCTGGGGGCAAACCCGGAGAAAGCCCGCCAGTTACTGGCGATGGATGGGCAGTCCGCGCTGATTGAACTCACTCGACTATCCGAACGCTTAACTCTCAAGCCTCGCGGTAAACAAATCTCTTCCGCTCCCCCTGCTGACCAGCCTATTACCGGTGATGTCAGCGCAGCAAATAAAGATGCCATTCGTAAACAAATGGATGCTGCTGCGAGCAAGGGAGATGTGGAAACCTACCGCAAGCTAAAGGCAAAACTTAAAGGAATCCGATAATGGCTTTGAACGAAGGTCAAATTGTTACACTGGCGGTAGATGAAATCATCGAAACCATCTCCGCAATCACTCCAATGGCGCAGAAAGCCAAGAAATACACCCCGCCTGCTGCTTCTATGCAGCGCTCCAGCAATACCATCTGGATGCCTGTAGAGCAAGAGTCACCCACTCAGGAGGGCTGGGATTTAACTGATAAAGCGACAGGGTTACTGGAACTTAACGTCGCGGTAAACATGGGAGAGCCGGATAACGACTTCTTCCAGTTGCGTGCTGATGACTTGCGAGACGAAACTGCGTATCGTCGCCGCATCCAGTCTGCCGCTCGCAAGCTGGCGAACAACGTTGAGTTGAAAGTCGCAAACATGGCCGCCGAGATGGGTTCGCTGGTTATCACCTCCCCTGATGCCATCGGCACTAATACCGCAGACGCCTGGAACTTTGTGGCCGACGCAGAAGAAATCATGTTCTCCCGCGAACTTAACCGCGACATGGGGACATCGTACTTCTTCAACCCTCAGGACTACAAAAAAGCGGGTTACGACCTGACCAAGCGTGACATCTTCGGGCGTATTCCTGAAGAAGCATACCGAGATGGCACCATTCAGCGTCAGGTCGCTGGCTTCGATGATGTCCTGCGCTCTCCGAAACTTCCTGTGCTGACCAAATCCACCGCAACTGGCATCACTGTATCCGGTGCGCAGTCCTTCAAGCCTGTCGCATGGCAACTGGATAACGATGGCAACAAAGTTAACGTTGATAACCGTTTTGCTACCGTCACCCTGTCTGCAACTACCGGCATGAAACGCGGCGACAAAATTTCGTTTGCTGGCGTTAAGTTCCTTGGTCAGATGGCTAAGAACGTACTGGCTCAGGATGCGACTTTCTCCGTAGTCCGCGTTGTTGACGGTACTCATGTTGAAATCACGCCGAAGCCGGTAGCGCTGGATGATGTTTCCCTGTCTCCGGAGCAGCGTGCCTACGCCAACGTTAACACCTCGCTGGCTGATGCAATGGCAGTGAACATTCTGAACGTTAAAGACGCTCGCACTAATGTGTTCTGGGCTGACGATGCTATTCGTATCGTGTCTCAGCCGATTCCGGCTAACCATGAACTTTTTGCAGGTATGAAAACTACCTCATTCAGCATCCCTGATGTTGGCCTGAACGGTATCTTCGCTACGCAGGGTGATATTTCCACCCTGTCCGGCCTGTGCCGTATTGCGCTGTGGTACGGCGTAAACGCGACACGACCGGAGGCAATCGGTGTTGGCCTGCCTGGTCAGACTGCGTAACTAACAGGGGCTGCGGCCCCTTTCTTTATGGAGTGGCTATGAAAATAGCAATCTATAAGCCCGGTGGAAGCATCATGGTATGGGGCGTCATGGCTCAGATGAAGGTCATCGACTCCAGCGAACTTCCGGAATATGTCAAAGATGGCTGGCTTGATCATCCATCAAAGCTGCTGCCCGTGGAAGCAGATGATGTTAAGCCACGCAAAGGCCGCAAGCCTAAGGCGGTAAGCGATGCAGATAAAGACTAAAGGCGATCTGGTCAGGGCTGCGCTTCGTAAGTTGGGCGTGGCATCAGATGCAACCCTTACCGATGTCGAACCTCAGTCTATGCAGGATGCCGTTGATGATCTGGAAGCGATGATGGCGGAGTGGTATCAGGACGGGAAAGGCATCATTACCGGTTATGTATTCTCAGATGATGAGAATCCTCCCGCTGAAGGTGATGATCACGGCCTTCGCTCAAGCGCAGTCAGCGCGGTATTCCACAATCTTGCCTGCCGCATTGCTCCTGATTATGCGCTTGAGGCTACTGCCAAAATTATCGCCACTGCTAAATACGGAAAAGAGCTTCTCTATAAGCAAACCGCCATTTCCAGAGCAAAAAGAGCGCCTTACCCATCACGTATGCCAACTGGCAGTGGAAACAGTTTCGCCAATCTGAACGAATGGCATTATTTCCCCGGAGAACAGAATGCCGATTCAACAACTCCCCATGATGAAGGGAATGGGTAAAGACTTCAAGAACGCCGATTATATCGACTATCTGCCAGTGAATATGCTGGCAACACCCAAAGAAATCCTTAACAGCAGCGGCTATCTCCGCTCATTCCCTGGCATTACCAAACGTTATGATATGAACGGCGTATCGCGTGGAGTTGAGTACAACACCGCTCAGAATGCTGTTTATCGTGTTTGTGGTGGCAAGCTCTACAAAGGAGAAAGCGAAGTTGGTGATGTTGCCGGAAGTGGTCGCGTATCAATGGCACATGGTCGGACATCACAGGCGGTAGGCGTTAATGGCCAACTGGTCGAGTATCGCTATGATGGCACGGTTAAAACCGTCTCAAACTGGCCTGCAGACAGCGGATTCACGCAGTATGAGTTAGGTTCAGTGCGTGACATTACGCGCTTACGTGGGCGTTATGCGTGGTCAAAAGACGGCACTGATTCATGGTTTATCACTGACCTCGAAGATGAATCGCATCCTGACCGCTACAGCGCACAATATCGCGCAGAGTCGCAGCCTGACGGCATCATCGGCATCGGAACATGGAGAGACTTCATCGTCTGCTTTGGTTCGTCAACGATAGAGTATTTCTCCCTGACAGGCGCAACCACCGCTGGCGCTGCGTTGTATGTCGCACAGCCATCGTTGATGGTACAGAAGGGCATTGCCGGAACATACTGTAAAACGCCGTTCGCTGATTCATACGCCTTTATCAGTCATCCGGCTACTGGCGCACCTTCCGTCTACATCATCGGTTCAGGGCAGGCATCGCCAATTGCGACCGCCAGTATTGAGAAAATTATCCGCTCATATACCGCTGAAGAAATGGCGACGGGTGTGATGGAGACTTTGCGCTTCGATTCTCATGAGCTTCTGATTATTCATCTCCCTCGCCATGTTCTGGTTTACGACGCATCGTCCAGCCAGAACGGACCTCAGTGGTGTGTGCTGAAAACCGGGCTTTACGATGATGTATATCGCGGCGTCGACTTCATGTACGAAGGAAACCAGATAACGTGCGGCGACAAATCAGAAGCGGTGGTCGGACAATTGCAATTCGACATCAGCAGCCAGTACGACAAACAACAAGAACACCTACTGTTTACGCCCCTTTTCAAAGCAGATAACGCCAGATGCTTCGACCTTGAGGTTGAATCATCCACTGGTGTTGCTCAATACGCTGACCGCCTGTTCCTGTCTGCAACAACTGACGGCATCAATTACGGTCGTGAACAGATGATTGAGCAGAACGAGCCGTTTGTGTACGACAAGCGCGTTTTATGGAAACGTGTTGGGCGCATTCGTCGATTAATCGGATTCAAACTGCGAGTAATCACCAAATCACCAGTAACACTATCCGGGTGTCAAATTCGTCTGGAGTAAAATATGGCAGACCCGTCACTTAATAATCCTGTCGTTATTCAGGCCACCCGTCTCGACGCTTCAATTCTTCCCCGTAACGTCTTTAGCAAGTCTTATCTGCTCTATGTAATCGCGCAGGGAACTGACGTTGGTGCTATTGCAGGAAAGGCAAACGAAGCTGGACAGGGTGCTTATGACGCACAGGTAAAAAATGATGAGCAGGATGTAGAGCTTGCAGACCATGAAGCAAGAATTAAGCAACTGCGCATCGATGTAGATGATCACGAAAGTCGCATTACTGCGAACACTAAGGCAATTACTGCGCTGAATGTCAGGGTAACTACCGCTGAAGGAGAAATTGCCTCCTTGCAGACTAATGTTAGTGCTCTTGATGGCAGGGTTACGACTGCCGAGAACAATATTTCGGCATTGCAGGCTGACTACGTATCTAAAACCGCCACTACATCTCAATCGCTGGCTTCACCCCTCAACGTGACAACGTCATATTCAGTCGGCGGAAAGAAGGTTGTCGGCGCTCGCCAGACTGGATGGACCGCGGCAACAGGTACGGCGAATAAAGGCGTATTCGATGCTGACCTGACATTCGCCGTTAGCGATACTTACACGCAATCTGAAATCCAGGCTATAGCCAATGCTCTAATTACTGAGCGTCGGCGCACTAAGGCTTTGGAAGACGCCTTGCGTGCACATGGGTTGATTGATTAATGATTACATTCACTCCAACACGCAACATCGACCTGATAGAAATGGTTGGCAACCACCCCGACATCATTGCCGGAAGCAACAACGGTGACGGATACGACTACAAGCCTGAGTGTCGTTACTTTGAAGTGAACGTACATGGTCAGTTCGGTGGCATCGTGTATTACAACGAGATTCAGCCGATGACCTTTGACTGCCACGCCATGTACCTGCCTGAGATTCGCGGATTCAGTAAGGAAATCGGACTGGCGTTCTGGCGATATATTCTCACCAATACCACCGTTCAGTGCGTTACATCATTTGCTGCACGCAAATTTCGCCACGGTCAGATGTACTGCGCAATGATTGGCCTTAAGCGTGTGGGAACCATCAAGAAATACTTCAAAGGCGTAGATGACGTGACGTTTTACGCCGCCACCCGAGAAGAGTTAACCGAATTACTGAATAACGGGAGATAAACATGTTATATGCATTTACGCTGGGCAGGAAACTGCGCGGTGAGGAACCTTCTTATCCTGAAAAAGGCGGTAAAGGTGGCGCAGATAAAAGCGCAAAGTATGCAGCAGAAGCGCAAAAGTATGCCGCAGACCTGCAAAACCAGCAGTTCAATACCATCATGAACAACCTGAAGCCGTTTACTCCTCTGGCAGATAAGTATATCGGCAGTCTTGAAGGTTTATCGTCTCTCGAAGGTCAGGGGCAGGCGCTTAATAATTACTATAACTCCCAACAATACCAGGACCTTGCGGGGCAGGCTCGCTATCAGAATCTGGCAGCGGCAGAAGCAACAGGTGGCCTGGGTTCTACAGCGACCAGTAACCAGCTTTCAGCAATCGCCCCAACACTTGGTCAGCAATGGCTGTCAGGTCAGATGAATAACTATCAGAACCTTGCAAATATTGGTCTTGGTGCGCTTCAGGGGCAGGCAAACGCCGGACAGACATATGCCAACAATATGAGTCAGATTTCACAGCAAAGCGCGGCTCTTGCAGCGGCAAATGCCAACAGACCATCAGCTATGCAATCTGCTATTGGCGGAGGTGCGTCTGGTGCGATTGCTGGGGCTGGACTTGCGAAATTAATTGGTTCATCAACTCCGTGGGGTGCTGCCATCGGTGGTGGTATTGGTCTGCTTGGCTCGTTGTTTTAAGGGGTAATCAATGGCTACGTGGCAGCAGGGCATTAATTCAGGTGGTTTTCTGGCTGGCATTGGTGCGCAAAATGAGAACGCACCAAAGGCAAGAGATATTAACGCAACGCTGGGTCTGATTCGCGAAAACAATGATTTAGCCCGTTCAGGCGCTAATAATGTGGCTTTAACAGGGCTGCGTGGTCTGGCTGGCGTTGCTGATATTTATAACCAGGAACAGCAACAGAAAGCGCTAAACGCATTCAACCAGGTTCATGCCAACGCATGGGCTACTGGTGACCCGTCTGGCCTGTTTAAGTTTGCTCAGGAAAACCCTGCGTTTGTTGCGCAGGCACAGCAGGCGTTTTCCGGTCTTAATGAGCAGCAGCGTAACGATATGGGCGATTTAGCTATGAAGGCTAACGTCGCTCTTTCTCAGGGGCCGGAAGCCTACAGTAAATTCATTACTGATAACAAGGACAGGTTAAATCGTGTTGGCGCTAATCCGGACTGGATGATACAGACTGGAGTGCAGAATCCAGAACAGCTATCACACATGCTGACTACGATGTCCCTCGGTGCGCTTGGACCCGAAAAGGCGTTTGCTGTTCAGGATAAGATGGTTGGCCGTGAGATTGACCGAGGCAGGCTGGCTGAAACAATCCGCAGCAATAAAGCCGGTGAGGGGCTTCAGGCTCGCGGGCAGAATATAACAATGCGTGGACAAGATATGTCAGCGGCAACAGCACGACGCGGTCAAGATTTGGCAACGCAAAGAGCAAACGCCAGAACGATATCAGGCAGCGAAGGAAATCGGGTCGTTCAGCTTGCAGACGGGCGAACAGTCAGCGTCGGTGGAAAACTTCACGGCGCAGGGGCGAATGCGTTTTACGAAGGTATTGACGATAACGGCAATATGGTTCGTGTCCCGGCAAGCGCCATTGCCGCACCTCCAACGTCTGCGGCAAGCGCACAGAACTACGCAATGAAGAAAGACATTGATGCAATCGCAAATGCAGATGCTTCTGCTCTCGATTTCATGACTGGAATGACTGGCGGAGCAGGAAATCCGGCAATTGGTGCAGATGTTCGCAGCCGACTCACAGGCAAAGAGCAACGCCAGTTATATAACTCCGCACAACGTATTCAGGGAAGAATGCAGAATCAGGGCGTGGCAGCAGCAAGAGATATGGGCGCTAGCGGTATCAACACCATTGCAGAAGCGAAGATGTATTTTCAGGGGATGCCGCAGGTTGACTACTCAAGCCCGGAGGCTATGCAGCAGTCTATTCGTGAGATTCAGGAATACACCAACAATTATAACCAGCAGTACAACGTTAATGTTGGTAATGGTGGGCTGAAATCACCAAGGCAGCAGCCAGATACTCAGCAATCAGCCGGAGGAAGTTACACGTCTAAATCTGGCATTAAATTCACGGTGGAATAATGAAAGTTACCGCTAATGGCAAGACATTCAACTTCCCTGATGGAACCAGCACAGAAGACATCGGCGCTGCAGTTGATGAGTATTTTGCAGGGCAGGCATCAGCAGCAGAAACACAACCAGCAGAACAGCAGGAAGAACCACAGCAGCCTGAACAATCCCTGATGCAACGGGCTGGTGACTTACTCACTGGCGGCCAGTCAGCAGGCCAGATTGCAGAGCAGGCTGGGCGTGGGCTCGTAAATATCCCGTTTGATGTATTGCAGGGCGGCGCGAGTCTCATTAACGCAATCAGCCAAGGGTTAGGCGGCCCGAAAGTGCTGGATGACGTGTATCGCCCGGTAGATCGCCCGACTGACCCATATGCGCAGGCAGGAGAATCCATTGGCGGGTATCTAATTCCAGGCGCTGGCGTCGCTGGCAACATGGCGATCGGCTCAGTGGCTGAGGCAGCCAATCAGCAGGGAGATTTTGCTGGCAACGTTGCGAAGAATGCCGCGGTAAACCTCGGCGCTCAGGGGCTACTTTCTGGCGCAGCTAAATTAGTCGGGCGTGGCATTACTGCAGCAAGAGGTGAGATTGCACCAGAGGCCAGACAACTGATTGATACCGCTGAGAGTATGGGTGTTAAGCCCATGACGTCAGATATGATCAAGCCTGGCAATGCCTTTACTCGCAGCTTAATGCAAGGTGGTGAAGGTGCGTTGCTTGGAACGGGAGGAAAAAGAGCAGAACAGTACGCTATCCGCAGCAAACTTCTAGGCGACTATTTCGACCGAGTGGGAGGATACAATCCTGATGATATCGTTAAGTCAATGACCAGTACAGTAGGAGGGCGTAAAAATGCGGCAGGAGCAGTAAGAGATGAAATAGTAAATAGAATGGGAAGCGCTCCAGTGGGAACCACCAATTCAATTAATGCAATTGATACAAATATTGCAAGACTTGAGAAGCTCGGCACATCAGCGGACCAGAGGCTTTTGACAGCGCTTAAAAATCTAAAGGGGGAATTGAATAGCGGGAATGTTGATTTTGATCTCCTGCAACAGCATCGCACTGCATTCCGCACCAATGTTCAGGGTGATGCGATGGTATTCCCAAATCAGGCCAAGGCTGCAACTAACATGGTTGAAAATGCAATGACTCGTGATTTGCGCAATGCTGTCGGTAAATCACTAGGGCCACAAGATGCAGCAAAATATCTCAAATCCAACTCAGACTTCGCAAACATTTACAATAAGGTTCTGAATAAGCGCATCTCTAATACGCTAAATAAAGCCAGAAGCGAATACACACCCGAGCTTATTAACACCGTTGTTTTCAGTCGCAAACCGTCAGATATAAAGCGCATATGGAGCTCCCTGGATAACAAAGGAAAGGACGCAATGCGAGCTGCATACATCAGCAAGATTGCTGAAAAAACTGGTGATTCTCCAGCTAAGTTCATAACCGAAGTAAACAAATTAAAAGCGCAATCCGGAGGTGAGATTTACAACACCATTTTCAGCGGACGACACATGAAGGAACTTGATGCGCTTCATGATGTGCTGAGACAAACAGCTAGGTCTGATTCGGCAAATGTTGTCACACAGACGGGGCAGGCGCTGGCAAATCCGGTAAGGCTTGGCGCTGCAATTCCTACTTTAGGTAAGTCACTCGCAGCAGAGGCCGGCTATGGCTTGGCAATGAGGGTGTATGAGAGCAAGCCAATAAGAAATATGCTACTCAGGCTGGCTAACACCAAGCCGGGCACACCTGCATATGAGCGTGCGCTGAATCAGGCCGCTACTGCAGTGCGCCCTCTTTTAGCTAACGAAGCTACCCGGCAGTAGCGCTATAAGCCAAGGACGGCATTTATTTTATAGTTTTTATGAATTCTTTATTAAATCCATTCGCTTCTCCGGGGTATCTTCCAAAGACAATTTTTATAAAAACAGAAAAAATAAAGATAGCAATGCTTAACAACAATTGCAGTATCATTGGAACCCAAAGAACAACAGGCTCTATATTCATGAAACCAAATATTCTTCCTGCGATCATGGCAAAGTACCACACTGTTATCAGCAAACTTAGTGGTATATGAATTACTGATATTATCAATCCAAGGGCATCAGTAATTCTGTTTTCAAATCTTTCAGGGGAAAACTTTTCTTTAAGGTAATTGAGTACGTAGGCCTCATTCTCTGGATTTTTAGCATTTTTCCCTATTGCAATAGAAACCTCAGATATCCTTGATTCAAGTCTTTTACGTTTAATAAAATTAGAAAAAAACAACCACGCAATCTGCAATCCTATCCCCAGAAATAGAGTTGCGGCAACTAGCACAGCATAACTCATAGAATCAGACACACCAACCTCCTTAGTTTTGTGCAGGATACCATGAAAAAAGTTAACATTGGAAACGTACCAAAGATGCTCGTTCCGCTCTTTGAGAGCGGTACAATTGTGTTTTGTAGAGACTTTCCAGAATGGCAACGCCTGCATCAAAAACTTGGTGTGGACGTGCAGGACTCGGATGCCAACGGAGCGTCTCATACAATGAGCAGCGAGAATGGTGTTTTGCATGTGATAGGCGTGTTCAATGGCAAACTATCTACTATTGCCCATGAGTGCGCTCACATGGCATTCGATATCTGCTCAAGGGTCGGTGTTGATGTTGAACCAGGAAGAGCCAACGAGACTTACTGCTACTTAATGAGCAGGCTTGTTGAGTTCTGCGAGCGACATATCAAAAAGCCGGAGTGACCCGGCTTGATTATTACTTTTTGCTGTCTGGAGTTCGCTTATCTAATACCCAGCCATTACCTGGCTTTGTTGTTGGTGGAAGCCTTTCGTTGTCCTTGACGGTGGCAAAATTGTCTTTCTTACCGCCTCGCGGGCCAACTTCTTGGTATATTCCGCCGTTTTTTCCTGTGTTTTCACCTGGTTTTTTCGCCATGATATACCTCAACATACACCCGTTATTGGGCGATTAAATATTGATCTCATTTTATAAGTAGTCAATATGGCCCAGGTAAATGCAAAAATTAACCCGCCGTCAGGTGGTTTTTTTGTACAAATCCTTCAGCGTATCAAACACCATCTTCTTAACAAGCTCTGACTGCTCATCAGCGAGTCGTTCTGCATCGTTGCGATATCCAGTCACAGGCGATGGTTTTGATAGAGCATCTTGGACGATTTGTAACAACTCGGAGTTCATTGATCTCCCATTCGCCTCCGCCCTGAATTTTAATTTCTCCCTGACTTCCATAGGCATACGGAAGTTAAAGTGCGGATCATCTCTAGCCATGCCATCACTCCAAGTTAGTGTATTGACATGATAGAAGCACTCTACTATATTCTCAATAGGTCCACGGTGGACCTGTATTGTGAGGTGAATATGAAAGGAATGAGCAAAATGCCGCAGTTCAATTTGCGGTGGCCTAGAGAAGTATTGGATTTGGTACGCAAGGTAGCGGAAGAGAATGGTCGGTCTGTTAATTCTGAGATTTATCAGCGAGTAATGGAAAGCTTTAAGAAGGAAGGGCGCATTGGCGCGTAAAGTTGAAGCCCCAACTGCGGTAACAGTCAGGGCTTCGGTTGTCAGTAAATCCTTGGAGAAAAACCAACATGAATAGTATAGCAATTTTAGAAGCAGTTAACACCTCTTACGTGCCGTTTAATGGACAGCATGTTCTTACCGCTATGGTGGCTGGAGTTGCCTATGTAGCTATGAAGCCAGTCGTGGATAACATTGGTCTCTCATGGTCATCTCAGGTGCAAAAGCTTCTGAAAATGAAAGATAAATTCAACTATGTCGATATCGACATGGTTGCTGGAGATATGAAGAAACGTCTCATGGGATGCATCCCACTGAAGAAACTTAACGGCTGGCTGTTCAGCATTAACCCTGAGAAAGTTCGTGCAGACATCCGTGACAAACTGATTAAGTACCAGGAAGAATGCTTCACCGTTCTGTATGATTACTGGACGAAAGGTAAGGCTGAAAACCCGCGTAAGAAAACATCTGTCGATGAGAGGACGCCGCTTCGTGATGCTGTAAATATGCTTGTAAGCAAAAAGCATCTGATGTACCCAGAAGCTTATGCAATGATCCATCAGCGTTTCAATGTGGAAAGTATTGAAGAACTGGAGGCGTCTCAGATACCGCTGGCCGTAGAGTACATCCACAGGGTAGTGCTTGAAGGTGAGTTCATTGGCAAACAAGAGAAGAAAACCAACGATCTTTCTGCAAAAGAAGCAAACAGCCTTGTATGGTTATGGGATTATGCCAACCGCTCACAGGCGTTATTCCGCGAACTGTATCCTGCAATGAGACAGATTCAATCTAACTATTCAGGAAAGTGCTACGACTACGGCCATGAATTCTCGTACATCATTGGAATAGCGAGAGACGTTTTAATTAATCACACGCGAGATGTTGATATTAATGAACCTGACGGGCCAACGAATCTTTCCGCATGGATGAGACTTAAGGATAAAGAGCTTCCACCTTCATTACATCGCTACTGACAGATAACCAACGCAACGACCCAGCTTCGGCTGGGTTTTTTTATGCCCAAAATTCACCGTAGCCACGCTTAGGTAATGAGCTTGAAGGAGAGACCTACAAAAAAATTGTAGGTCGAAAAGCGAACAAAATAACTTCCGAAAAAGTTGTTTTATCACAAAAAATTCACCGTAGCCATGCTGCGGCAATTCCTTGCATCTGGAGCAAATTAAATGACAGACATCACTGCAAACGTAGTTGTTTCTAACCCTCGTCCAATCTTCACTGAATCCCGTTCGTTTAAAGCTGTTGCTAATGGGAAAATTTACATTGGTCAGATTGATACCGATCCGGTTAATCCTGCCAATCAGATACCCGTATACATTGAAAATGAGGATGGCTCTCACGTCCAGATTACTCAGCCGCTAATTATCAACGCAGCCGGTAAAATCGTATACAACGGCCAACTGGTGAAAATTGTCACCGTTCAGGGTCATAGCATGGCTATCTATGATGCCAATGGTTCTCAGGTTGACTATATTGCTAACGTATTGAAGTACGATCCAGATCAATATTCAATAGAAGCTGATAAAAAATTTAAGTATTCAGTAAAATTATCAGATTATCCAACATTGCAGGATGCAGCATCTGCTGCGGTTGATGGCCTTCTTATCGATCGAGATTATAATTTTTATGGTGGAGAGACAGTTGATTTTGGCGGAAAGGTTCTGACTATAGAATGTAAAGCTAAATTTATAGGAGATGGAAATCTTATTTTTACGAAATTAGGCAAAGGTTCCCGCATTGCCGGGGTTTTTATGGAAAGCACTACAACACCATGGGTTATCAAGCCTTGGACGGATGACAATCAGTGGCTAACGGATGCCGCAGCGGTCGTTGCCACTTTAAAACAATCTAAAACTGATGGGTATCAGCCAACCGTAAGCGATTACGTTAAATTCCCAGGAATAGAAACGTTACTCCCACCTAATGCAAAAGGGCAAAACATAACGTCTACGTTAGAAATTAGAGAATGTATAGGGGTCGAAGTTCATCGGGCTAGCGGTCTAATGGCTGGTTTTTTGTTTAGAGGGTGTCACTTCTGCAAGATGGTAGACGCCAATAATCCAAGCGGAGGTAAAGATGGCATTATAACCTTCGAAAACCTTAGCGGCGATTGGGGGAAGGGTAACTATGTCATTGGCGGACGAACCAGCTATGGGTCAGTAAGTAGCGCCCAGTTTTTACGTAATAATGGTGGCTTTGAACGTGATGGTGGAGTTATTGGGTTTACTTCATATCGCGCTGGGGAGAGTGGCGTTAAAACTTGGCAAGGTACTGTGGGCTCGACAACCTCTCGCAACTATAATCTGCAATTCCGCGACTCGGTCGTTATTTACCCCGTATGGGACGGATTCGATTTAGGTGCTGACACTGACATGAATCCGGAGTTGGACAGGCCAGGGGACTACCCTATAACCCAATACCCACTGCATCAGTTACCCCTAAATCACCTGATTGATAATCTTCTGGTTCGCGGGGCGTTAGGTGTAGGTTTTGGTATGGATGGTAAGGGCATGTATGTGTCTAATATTACCGTAGAAGATTGCGCTGGGTCTGGCGCGTACCTACTCACCCACGAATCAGTATTTACCAATATAGCCATAATTGACACCAATACTAAGGATTTCCAGGCGAATCAGATTTATATATCTGGGGCTTGCCGTGTGAACGGTTTACGTTTAATTGGGATCCGCTCAACCGATGGGCAGGGTCTAACCATAGACGCCCCTAACTCTACCGTAAGCGGTATAACCGGGATGGTAGACCCCTCTAGAATTAATGTTGCTAATTTGGCAGAAGAAGGGTTAGGTAATATCCGCGCTAATAGTTTCGGCTATGATAGCGCAGCGATTAAACTGCGGATTCATAAGTTATCAAAGACATTAGATAGCGGAGCATTGTACTCCCACATTAACGGGGGGGCCGGTTCTGGCTCAGCGTATACTCAACTTACTGCTATTTCAGGTAGCACACCTGACGCTGTATCATTAAAAGTTAACCACAAAGATTGCAGGGGGGCAGAGATACCATTTGTTCCTGACATCGCGTCAGATGATTTTATAAAGGATTCCTCATGTTTTTTGCCATATTGGGAAAATAATTCTACTTCTTTAAAGGCTTTAGTGAAAAAACCCAATGGAGAATTAGTTAGATTAACCTTGGCAACACTTTAGATATGTAATAAAAATGGGTGTAAACACCCATTTTTATTTTATGTTAAATATTCTATAGCTAATTAAACCTAACAACTATGGTTTCCCCTACAACACCAATATCGTATACGTTATTACCAGATTTTTTCCACCCATTTTCAAGTTTAACCTCTTTGTCATATAGTCTGTAATTTCTGGAAAACACATTTCTTTGCATTAACACCTCTGACCACATCCAATCATTGTTAATAATGCGTGGTATTAACTCTCTCATTAAAGGATGCTTTATTACTATGTTTTCATTTATTGGTGCATACGGTTCTGTGCCAATGAATTTTATATTTTTTTTGTCTCTTCCAAATCCAAGATAATCTATGTCTTGAGATATTCTATTTACAATGCTTTCCTCAAGCTGAAACTGTGCATTTATGGCATTGTAAGCACCATAAGAAAATATTGTTGATATTAAAAGAATAAAAGAAAAATATATTCTTGATATTAACTGTTTATCTTCAAAAGCATAGAATACGCATAGGCAACAAAAAAACATAAAGCCACCCATACCAATCAATACCCTCGGTGCGTATATTGGTGATTTTAGAAAAATCATTGGTCCAATGATGAAGAACATTGATGCTAATAAAATTAAAACTACTAGCAATAACTTTGTTTTCTTATTTTCATCTCTTTTGATTGCTTTTAAAACTATGACTATCAAAGAAATGATTAGCGCAAAGAATAGCGAGTAGTAGATTAAGTAATTATCGCCATTCAAGATCGTGCTAAACATTCTATAAAATGATAAGACGTTAGAAATTATCCCTTCAAATAAACTTGAGTTTATCTCTATAATCTTACTATGTTCGATATTGTAAGAACCTGTTACAAGTCTTTTTGCAATAAAGTAAGAATAGGCAAAATATCCTACTATTAAACCAGCGACAGAAGATGCTGTATTTTTTGTGATATTTGAAATTGAGTTTTTCTTAACCACATCTGAAATTATAAAGGCCAACAAGAATATTGCGTAAGTATTCAGCGCAGCCTGATAAAGACTAAGGAATGCAATGGTTAAAATGGATGATATTATGATATTTATAGGCTTGTATTGATAAGCGACATACGATGAGATAATAGATATTGCCACACTCATGCACATTGTTAATGAATCATATCTATATGATAGATTTTCAATAAAGAATGGGTTTGCCAAAATCATCATAAAACAAAGAGATGCTGTGATGTAGTCATCTCCAAACAGCTTTTCCCTGATGCAGGATAGTGCCAATGCTAAAATAACTATCCCTAGCATTAAAGGTAGCGGAGAAGCATCTATAATTGGGGTTCCAAAATTAATGATATAGAAAATAAAGTCGGAAAGTGGGCGACCATTGCCTGACCAACCCAACCCGCCATATAAAGACCTACCCAAGTCATCAACGAAAAATGATTGATGTGTCAATAAAGGAAATGTATATATAATCGCCAATCCAAGAAAGATTGATATAAATATCCTGTCATTACTATTAAATTTCACTTTTAAAACCCTTACGCTTTAATATGTATTTAGGCCGCTGTTTGGTTTCTATGTAAATTCTACCAATATATTCTCCAAGAATACCTATTCCTATCAATTGAACGCCACCCAGGAAAAGAACAGAAACAAGAAGAGACGGGTAGCCAGGAACATTATTTCCAAATATTAATTTATCAATAATCATCCATGCACCGTAAAGGAATGACATACCTGCAATAAACAATCCAATGTAAGTCCATATGCGGAGCGGAAATGTTGAGAAAGAAGTTATTCCCTCCAGCGCCAGGTTCCATAATTTCCAGCCGTTGAATTTCGAATCACCGGCCACGCGTTCGGCACGGGCATATTTAACAACATCCGTTTTTCCGCCAACCCAACTGAGCACACCCTTCATAAACAAGTTGCGTTCTGGCATTTGTTTGATGTTCTCGACAACCGCACGGCTCATTAACCGAAAGTCGCCAACATTTTCTTCGATTTTTGGATTGCTGATTTTATTGTGCAGCTTATAAAACCACTCAGCTGTCTTACGCTTCATGCGCCCGTCAGTTGAGCGGTCTGAGCGCTTAGCCAGCACCATATCCGCGCCAGCCTGCCACTTCTCAATGAGATGAGGGATAACTTCTATCGGATCCTGTAAATCGACATCAATAGGAATGACCGCATCCCCGGTTGCATGGTCGAGACCCGCGAAAAGAGCAGGTTCTTTACCGAAGTTTCGCGTAAACGAAAGCGGAATAACGAGCGGATCAGATGCAGCTATTTTGTTAATTATTGATTCAGTCGCATCTTTACTACCATCATTAATAAAAACGATCTCAATTTCATATTCTTTTAGCTCATTAAACTCACGTACCGTTTTATAGAAAATCGGTATCGTGTCTTCTTCGTTAAAAACTGGAACGACAAGAGAGATTTTCATCTTATATCCCTGAAAACAATGAATCTGGAATAGATAAAGCCGCATACCAGGCTAATTGCCGAGAAAGTGATAAGGGTAATCAATGGTGGCAAGGAACATTGGTCAGCCATCCAGCCAACAACAGCGCTCAGTGTTCCCATGAATCCCACATACATCATGTAGCGAAGCGTGGTGGTGGTGGCATTAAAGGTGAAACGCGCATTGGCATAGAAGCTGAACGATACGGCGATAACAAAACCGGAAAAGTTCGCCAGCGCCTGATGCGTATGCATCCCATACACACAAAAAGCAAATACGCCCCAATGAATAAGCGTGTTAAGAACACCGATCGATGTGTACTTAGCGAATAACTTCAACATTATGAAAATCAGCGGATTCGGAAAGGTCTGAAGTGTAGCACTACAAATTGTTTTGATCGATACAAGCGATCAATAATGTATAATTTGATAGTTTTTATCTATATAATGCATGTTAATTGATCGTTGTTACCGATCAATTTTTATTGCTGATTGCTAAGTGGTTTGGGACAAAAATGGGACATACAAATCTTTGCATCGGTTTGCAAGGCTTTGCATGTCTTTCGAAGATGGGACGTGTGAGCGCAGGTATGACGTGGTATGTTGTTGACTTAAAAGGTAGTTCTTATA
>Salmonella enterica serovar Typhimurium LT2 FELS-1
TCCTTTCAGTGATTGCATAACCACTTAACATCTTGTTTTATCTAAATAAAATTAAGCATGTTATCTTTTTGGGGCACTCCTGGGGCAGTAGATGCCAGTTGTTGATTCAGTATATCTACTTGTGACTGGTTATTATCAGCCATCCATGCTCCATATACTGTATAGACCATCTGAGCGTTTGAGTGCCCCATTTGTGAAGCAATAAAGTTCGGGTTCGCGCCAGCGGCAAGCGCCCAGCATGCATAGGTATGTCGGGACTGGTATGCTTTCCTGTGTCGCAGCCCGGCGCGTCTCAATGCAGATTCCCATATCCTGTTCAGGGAAGGTGCAGCATAATGTGCTTTGGATTTACCTGAGCGATCGGTAATTTGCGGATTGAAGACAAAGGTGCAGGAATGAGTTTTTGTACGACCGTATTCGCGCAGCTTTACTTCAATTTTGTGCTGTTTGCTCAGCTTCGTGAAAGAGGCCTGACTTTTTAAAGCATCAATTGCTGGCTGCACAAGATGTATCACCCTGTCGGTTCCTGCCTGGGTTTTCGGCAGGGTGAACTCTTTCGCCTGGGTATAGTTTCTCCTGACAATCAAAGTCCCCGCTTTGAGATCGATATCTTCCCATGCCAGCGCGCATAATTCCCCATGCCGCATACCAGTATAAACAGCCAGTGACCAAAGGTTTTTAATTTGCTGGTGATGGCAGGCGTCAATAAGACGTGCAAATTCTTCACGTGAAAGTGGATCTGGTTCAGCTTTGGCACGCTTCAACATAGTTATTCCATTGAATGGGTTTTGTGGAATGTAACCGTTACGGGCAGCAAACTGAAATAATCCAGAAACAACCCCCAGATAGGAGTTTACAGTTGCCACACTTCTTCCTTTTGGCGCTAACTCGCGGCCTGGCCTGGTAATATGATGGCCGGTCATTAACTCCTTTCTGAAAAAGAGTAAATCTTCCTGGGTTACAGAAGAAGCGAGAACCCGGCCTCCTAATAAAGAAACGCTGATTTTTATGATCGACTCATAACGAAGCATGGTGTTTTTGGATATCTCCATCTCTTTAAGCTTTAGCCACTTATCCGCCAGTTCCGCCACTGTGATTTCCTTATTCACAATCCCGAATAGTTTCAGGTTCGGTGAGTCAGGGAATTGCGCCGCATAGTCGAAAGTACCTACCTTGATTGCAAAGCAGACCGAAGCCCTGAGTTCTCCGGCCACCTTGCGATTTTTGGGGGTATCAGGCACCCCCAGATTTTCACGAACACGCCTCCCCTTGTAGTGGAAGCAGATACGGAGTTTGTCTCCGTGTTTTTCAACGCCGGTTGGATAGGCTGGTTTAGCCATAATTCCTCCTGCGTCCAAGAGCGTCATCAGATTACCCTCTCTTCAGAAAATAAGTCAAAGATCGACATCCGGATCGGGCATATTTCTAATCCACCTGTTTATCGTTGGCAGGTGGTACAGGCATTCACCGTTTGCCTTTGGCTTACCATCAAGCGTCATGTGCTTATACTCACGTCCGACGAACCACGCCTTTTTACGTGCGCGTAATATGGTTCCTGGCTTAAGTCCTGTTGACGCCATTAACACCTCATCCGTCACCCAATCATTGGGGGCTATTTGATAGATAATTGTTTGCATACCCGCCTCATACCACATCAAGGCCACGGCAGTGGCACCACGTTTCGAACATCCGCTTAACCACTTCCCGGCAGTAGAATCCGTAGTCGTCACGTGTCAGGTCATAGCGGTTTCCGTACCGCTGGCGAACCCATATCTCAAATTCTTTGTTCATCTCCACCTCCCATAGCCTGAACCGATCCCGTTACGCCCTGGTATATGCCCGACGTGATAGTTATTGCAGAACGGACAGCGGTAAACGCCCATCTGTCCCTGATGCCCGTAACGCTTACGAATAATCCGGAGTTCAATCTGTGCACCGTCAGCAGTTTTATGTCTTTTTTTACATCCGCACTGTTTGCGTCTGAGACGGCGTTTGCTGGTCATTACTTCACCTCCACGCCGATCCCGGCGATAACACAACTCCGCTCGATCGCTTCTTTCACCTGGCGTTTATAGGTTTCAGGATGGAAAGTTTCGTTCTTTCCTGTACTGCTCCAGAACGCCTTTGAGCTGGTGTCTGGCAGGGTTATGGTCAACGGTTTACCTGAGGTGACAACGTTGCAATTTTGAAGCATGGCGGCGTTGTAACCATCGGCGAAAATATCAGCCTCTTCATCGTTCAGTTCAGCGCCCAGCCTGAAGGCAATATCTTTCGCTATTGATGCTGTAATTTGTTGTTTGAGCACGTTCATCGTGTCGCCTCCCGCGATACTGTTTTGTGCGCACGCAGCATGTCGCGGGATTTACCGGACAAAACCGTCTTCATGAAGAACATTCCACTACGGTTTGCAACTATTCCTGGTGTGCAGAGCAGGGCAGCATCAACCACGCGGTTATGTTTCCGGAACTCAAACACAGTGCTGGTGATGATGATGTTCGCCACGGCACCGTAGTCCTGATATTCGATTTTCATCCCAGATGCTCCCCAATAACTTTGATTGCATTATCACGGCAGCGCATCACAACGAATTCAGGATTGCCGTAAGTCGTGTTAATAACCGGATCGAACTGAAAACGTACCGCGCCATGTTCGCCGGACGGCTGCAGTTGCACGGGAATAAATTTCCGCTCGCGACCAAACATCTTCTCCGGATAACTGAGATATTTCGCCTGGATAACCGGATTGATGCTGAAATCCGCTTTTTTCGGGATCACTCGCTCCATATCCGGAAAAAGTCCGTCAACCAGTTTGATACCCGTGATTGAAATTCGGCGTTCGAATACGTCCCGGTGATACGCGTTTTGTTCGAAATTTGTGCGGGACTAAAAGTCACTCGCAAATTTTCAAGTTCCGGGCCTGTAATCTGGAAGTAATGTTTACCCTCAATGAAGCGGGATTTATTGCGGTTGAAGTTGCGGCGAATATTCTCAGCATCGGTGCCATAACCCGCAGCCAGTTGCTCAGTAGTGACTACGCGTTGGCCGCGATACTCAATGATCTGTAAATCACGCGCCGCCACTGTTGCTAATTCAGTTTTCATAGCCATCTCCACTTCCCTCAATACGGTTTCTGCTTCATCATTTCGTCCCACCGGGCTGCCCATGCATCGTATTTCTCATTCCATTTTTGAATTTCACGTTTACGGGCCAGAATCAGGCGCAGGCGGCGAATGGTGCGCTGGTGAGCACGATGGTATGCGTCGGTGGTTTCGCCACGGCGCCATACCTGTTCGCCATGGTCCTGCTCAACTAGAAAATCAGGGTGGCGCTGCTTTAAGCCGGACCGTGTGAAAGAGTGCGATGTCAGAAAGTGGGCCAGCCAGCGGATCGCAGTGTCCCGGCTAAAACAGCGCTTCATGCGCCCGTGCCGGATAGCAGCGTAAAGGTCGCCGACTGGCGTATGGTGCTTCTGTAATGCCAGGTCAATTGCGCTGGCTGTGCGGTTATCCAACATTTGATATCTCCTCAAAACGGATTCCTGCTTCGCGAGCCATTTCGATAAAAGTGTCCAGTGCGCAAATATGTTCATCATCCAGAAGTTGCCGATCGCATATAACGCGCCCGTTTTCGATATAAAGAACCACGCGCCCGGTGAAGTTCGGCAAAACGTGCAGATCGATATTCAGAACTGGTAGTGGGATCTGCATGCCGCAATACGTCATCATTTGCTGTGAGTTCATCAGTTGATTCCTCCGCTGAAATATTTCTCTTTTGCCCAGGTAATGACTTCACCGAGCAACTCATCAACAATAAGTTTTCCTGTCTCGGTCAGGTATTCCGTATGCCCGTTAATATCAAGGCTGTTCATATACGTACTGCGAATAAAAGAAGTGGATTCTGAAATTCCGTATTCACTGCACGCCTGTCTTTCAAAACGCATTAACAGTTTCAGCATTGATTTTTCGTCAAAGTCTATCTTCTGAATATCACCATCGGGCATATTAACGATGACACAGTTGCTACCTGTCTTACGTTTCATCCTCTCCAGTGCAGCAATTGCAATACGACGACGGTAAATTTCAATTGTGTTGTTTTTCACGGCGTTTCTCCTCTTCGTCCATCCAGACAGAAATACCTGATGAGATATTGAGGGCAAGACCCAGAAGTCTCACAGTCTGGAGAGGGGGCATTTTTTTAAAGCTGATGTACATTAGATCCAGTAGTTCATTAAGACTTCTGGCGGAGATCGCCGCGTCTTCAATGTTGTCATTTTCTTCCGGGTTCCACATATTTACCTCCCGTATGCTTTGCGTAAAAACAATTCTGCGATAATGTTGTAGCCGGAGGTATGAAAGAGTTGGGCTGTTTTAAACGCAGCCTGGTCTTTGATGAAAGTCATGATTAACTCTCTCGTAAATTCAGGTTATAGATATCCCTGCCGTTTAAGGCACTGTTAATTTATTTAGTCCGGTTTTATTATTTAATTAAACTATTCAGTTTTGTATCTGCTTCTTTAATCGATTCTTCCACACCCTCGATCAGGGTGATGATGGCTGATATTAATGTCGCTTCGTAATCATCCCTTGAGCTTTCAAACCATGCAGCAAGCACAGCTTCAGCCTGTTTAACCCTGTTTCTGGCTGAGATTAAAGATATAGTCATTTATCATTCCCCCTGTCTGCCTGCTCTTCGATAAGCCATGCATGCACTTCACCAGATAAGCGACGGATTAAAGTGATTACAGATGATAATTCTGTTTCGCTCAACGTGTCCGGATAGCTTTCTAACATTCGTAACAGACTTTCGACCTGACATGCTTTTTCGGTTGCTTGTTCTAAAGAAATATCAGCCATGATTGCTACCTTGTGCGCCTGAGAGAAATGCCGCGATCTGAGATATTTTATTCGTTGCTATTGCTAATTCAGCCAGATCCGAAATAACACTAGAGAGTTGTCCGAGCCTTTCTTTTTTATCTTCACAGCCAAAGGTCAACGATGCTATGTTCAAACTGATATGGCTAATCGCTTCGAGAAGAGAAATGGTTTTTGAATTGCAGTCACTAGCGATATTGCCGTAATCAATATTTGAACAATCTCCTTCGAAGCGGAAGTCTTTAATATCTACGAGCTGGATGAAGTTTTTGGTAGTTGCTTTGATAGTCATGTCACTGGCTCCGTTGTTTGCCGATGAAATAAGCATACGATCACCAAAAATGTCTGTCAAACATAAATATGTGTTACAGACATATAATAAGATTAAGTTTCTGAATTGTATAGATAATAAATATGTTTTAGATACAAAAAAAGAGCCGTAAGGCTCTTTTAATATCAGTTGGGTTGGCTTAGGCGTGGCGTCGAATTTGTTGAGATTGGCTAAGTAACACCTTGCCACAAACATGTAACATTTCCATTTCTTCCTTGGTGATTTGCCACTCTTTGTAGAGGGGGTTATCAGACAGAACGAGCAATTGGCTCTTGATTTTCTGTAAGCGTTTAACGTACAGGTCCCCGCTAAAATCAAATACGTAGATACCGTCACCATCAAAGTAGTTAACGCCAATGTCAACAAAAATTAGATCACCAGGCTCAATTGTACCTTGCATACTATCGCCTCGAACGTTGATGAGTTTTACTTGGTTGGCTGGCCGATGCCCGAAAAGAGTTTTTGCCTCTTCCGTCACGTACTCTATCGAGCTGATTACTTCGATAAAATCACGGCTAGAATTACCATTGCCTGCACTTGCTGAAACATCCATAACATCGACTCGATACACATCATTTCTCCTCTGATGTGAGAGTGAAAGAACACTGTATTTATTTACAGTATCACTATCTGTTTCAGTTGAAAATAGCTCAGATACAGGCACTTGGAGAGCTTCCGCAATTTTTTGTATGCTTTGCGCACTGTAGCCCTGCATGCCTCGCTCAAGTCGAGAAATGTTTCCTACATCCCAGTCAGTCAAAGCTGCTAACTGCGTAATAGTCATTTTTCGGGCTTTGCGTAATTCACGAATCTTTTGTCCCACTTTCACAAACATTTCTCCCATGCAGTTCTGCAATATGTATTTTATACATAAATTTGTTACCTACACAACTTACCTTGCAAATTATGTTTATTGCACATAATATGTGTTAAAAACATAGAGGGTTATGCGCATGTTTACGACACCACTACGCAAAGCTCGACTCAATGCAAAGCTGACCATTCAGGAGGTCGCAACACAAACCAAGTGCGACCCGGGCAATCTCAGCCGCATGGAGCGAGGTATTCAGCGTCCATCACCGGAACTGGCTGAAAAACTAGCCAAGCTGTTTTGTACGGAATTAACAGAAATTCAGATCCTTTATCCAGAGAGGTTCTTTCCTGATGGAAATGCCAATCAGAACACTACAGGAAATGCCTGAAATTTACGGGCAAGCAGATAAGGACTGGATTATTCAGCAGTTAGAAAGACTAACACCAGCTGTACGGCAGAAAGCGGTTCTGCGTTATGCCGCTGTCTACCAGGAAGCCTACGATGCCGAGCCTGTTTCATACCGAAAGGAGAACCGGGCAAGGCATGAGGCAAACACAAGGCTTCGCCTGTTTGTGAGAAATCAGGGCAGAGCTTTACAGGGGTATACAACTCAGCCGCCCCTGGCAGGAACTAATTCACGTTCCTGATTGGTACCGGGCTTAAAGGTTCCCGGTGGCTGAATCTCAAATCTCATTGCATTTGTGTACTAGTTAAGTGGTACGTACAGGATTCAATGAGAGGAGGGGAGGGGGAGGAGTGCCCGTGTGTTAGTGCGAAGCACTGGAACAGGCTTTTCCAACAGTCAGGTACATAGGTTAAGTAGATCTCTGTAATAGGGCAGAAATAAAAAAATGCCCGTATCGTTAAACTAGTACAAAGAGGGAAAGATGAACACAGATCTGAAGCAAAACTTAATCGCTCTCCTGGAAGAGCAATTCATCCGCTCCGATGACAAAGTTGTTTTCGATTATGTGATGCAGAAAAAAATCAAGTCTCAGGGATACCACCTGCAACGCAATTTCAGCATCAGCATTAGCGGTGGTCGTAAAGGCTTTATTGATTGCCTGGTTGCATCACCTGACGGCCAACAGTGTGCCATCGAAGTTGACAAACGCACACCTCGCAGCCGCTCGCTGTTGAAACTTAGCGAACTGCCTGAAGGGATATCTGGTTTCGTTCTTCTCAAAGACGGTAAGCATCCTTTGCGTTATAGCGAAGGCGGCATCGACGTTATCCGGGCGACGAAATTTAAGTGAATTGAATTAGAAGGGTGGCTGGCAGCTTTTGGGGAGGCCACCAGCCATGTGAGGGGGAATCCATGAAAACCACATCACAAAATCATTATCGCATCGATATGGGGGCTGGACAATGCTGACCATCACGCCAAATTTTGCCCAGGAACGCGCGCTGAACATGCTGCGCCGCGACTGGAAGTCGCATAATACTTTTATGGTGTATGCACCCACTGGCAGCGGCAAAACGGGGTTAGCAGCGTTTATCGTTGACGGTTTCGTCAGTCGCGGAATGCGGGTGATGTTCTGCGTGCCCTACCAGATACTGATCACCCAGACCGCCAGCCGTTTCATTGAGTACGGATTATCGGGTGACGAAATCGGGTACGTATGGGCCAGTCATCCGAACCATAATCCGGCGCTGAAAATCCAGATAGCCAGCGCTGACACGCTTATTCGTCGTGAATTTCCCGACAATATCGACCTGTTGATCATCGACGAAGCACATCTGCGCAAAAAGCGTATTTTGCAGGACATTGAGCGTCTGCGCGCCAGCGGAGTAAAAGTAATTGGCCTGTCGGGTACACCGTTTTCACCGTTTCTGGGCAAATACTATGACCGACTGATTAAGCCGACCACCATCGGCGAGTTAATCCAGCGCGGCGATCTGAGTAAATACGAATTTTACGCTCCGACAAAGCCGGATTTGAAAGGCGTAAAAACCAAGTCTTCGCTTGAGTACGGCAGCGATTACAACGAAGCGCAGCTGGCTGAAATCATGTGCGGATCTACGCTGGTGGGCGACATCGTACAGAACTGGCTGGAGAATGGCCGGGATCTGCCTACCATCGCTTTCTGCGTCAACGTAGCCCACGCCAATTACCTGACAATCCAGTTTAACCTGGCGGGTATTAATGCTGAGGTCATGACTGCCGACACTCCAGTGGATGAGCGTCAGACCATCATTCACCGCTTTGAAACCGGTGCAACGAAAATCATCGTCAGCGTGGGCGTGCTGGTTGCCGGATTCGACAGTGACGTTCGCTGTATCATCTACGCAAGACCAACCAAAAGCGAAATTCGCTGGCTGCAGGCGATCGGCCGCGGTCTTCGCACCGCACCGGGTAAAGAATCCTGCCTCATCTTTGATCACAGCGGCACTGTGCACCGTCTGGGTTATCCGGATTCAATCGAATATGACGATCTTCCCGGCAAGTCTGACGGCATGGAGGAAAGCGCGCGCCGCTCCAGTCAGGAACGGGCCGAAAAACTCCCGCGCGAATGCTCACAATGTCATTACATGAAACCCGCTGGTGTGTACGTCTGCCCGAAATGCGGACATAAGCCGCTGGCAGGTGAAGACGTCGACACCGACACAGGGCGTAAACTCAAAAAGCTGGGTAAAAATCAGCATCGACCCACAAAGGCACAGAAACAAGCCTGGTGGAGTCAGATCAAATTTTATCAGCGCCAGCGCGTATCTCAGGGGAAAAGGCCCGTCAGTGATGGCTGGTGCGCACACACCTTCCGGGAAAAATTCGGTGAATGGCCGAATGACCTGAGTGACTTCCCGATGGAAATTACCCCGGAGGTAAGCAACTACATCAGACACAAACTTATCAGATATGCAAAAGGAAAGGGGAAGGCGGCCGCACCTGCTGAAACTGCCAGCCCCATTCCCGACTCAGACATTACCCACAAGGTAATAAGTGCAAAACGCCAGGTAGAGAATATTCGCAGTATGCTTGGGAGAAGAACAGCGTGAAAACAGCAGAAGCGGCGAAAGGCCGCTGGCCTGAAATTTTAGAGCACTTCGACCTGCCGCCGATAACCGGAAAAAATCACTACAGGGGCGAATGCCCTGTATGCGGTGCACGTGGCAAGTTCCGCATTGACGACCGCGACGGTGCCGGGACATGGATCTGTGTATGTGGTAGTGGCGATGGCATGAAACTTGTCACCCTGACACAGGGGAAGCCATTTAACGAGATTTGTACCGAAATAGACCGTCTGATCGGAAATGATTACCAGCGGGTGAAAATCCCGGTAAACAGCAGCGCCACCAGCTTACGCAAGCGTGTGTTGAGCAAGTTCTCTAAGCTGGAGGCACTGCGTGGCACATCCGGTGCTGCGTATCTCAATTCTCGTGGAATATTTAACCTTCCTGCTGAGGCGATCCGGTTCAATGCCAGGCAGAGACACAACGGGTGTGTATTCCAGTCTCTTTATTCCCTTGCTACTGACGATAAAGGGGAGTTGTGCTATCTGCATCAGACCCTGCTTGATGGTGCCAAAAAAGCAGACATCGGTAGCAGTTCAAAGCGCCTCAAATCCCTGCAGGAAGATAACTATCTGGATCACGCTCGTTCAGTAGCTATCCGCATGTTTCCTGTCGCCAGCACTCTGGGTATCGCCGAAGGCATCGAAACGGCGCTGTCAGCGCACCAGATTTATAAAGTGAACACCTGGGCAACCATTAACAGCGGCTTTATGAAAAAGTTTCGCGTACCAGCAGGAGTTCTGCACCTGATTATTTTTGCCGACCGCGACGAGAACAGCGCCACCGGGCTGGCTGCGGCTTACGAATGCGCTCATGCCAATCTGATGGCAAAGAACGATCTGCAGCGCGTCAGTGTGTACTGGCCTGATCACGGTGATTTCAACAATATGCTCATGAATGGCGATCAGGTTCGTGAGCTGGTTTTCCACAAGAAAAAGGTGGCTGCGTAATGCGTACAGATAACAACGAACATAAAGCACTATTCACCATCCCGACGGCAGCGCACAGCTCCGCCCTGGTAAACGTCAAACCTCTGCCTGAGCAACGTAGAATCACCGGGCATAAACAGACCGACGCCTATCTGTGGGTACTGGAGGTTATCCACCTGAATGAACCTGCACATCTGGACGCTGCAGAAGCTGCGCTGGAGAAAATTAAAATCTCTCCAAAAGAGGCCGGGGAACGGTATTCCCGTTATCTGCTGGCGAATGGCTGCGATCCTTTCCAGATAGCTTTCGGCACCATCGGCATGAATAACCCCGCGAACGCTATTAAATCAGCGCGGGAGAATATCAAAAAGGCCTCTGAAGTGCGCGCTACGTTCGGCAGCTATGAATCTGCAATGGAGGATGTTGAGGCCGAGCGAGTTATTAAGTCTTCTGCAAAATTCATTGATGATTATGACTGGGGATGGACTACGGAGGAACTCGAAGCCGGTCATATTGACGGCGGCCGCATGTTTGAAATTGATGAACAGCGCCGCGTTATGGTAGACGGCTACCGTGACGTATTGCCTGAGCCCCATACGCTGTCAGATGTGGTTCGTGAATTTATTTACTGGGACTGGCTTTATCAGGTTCGTCACACTGCAGGCAGGGAACTCGGTCACGGATATGGTTATTCGGAACATCATAAATCAGTGTGTGACCGTGAGCGTTATCTCGAAAAATTGCTGGCAACAATCAAACCTTTGTCGCGTGCTGAAGCCGTAGAGGTGTGCCGCTGGTTTCTGGCAAGCGGAAAGGATGAATATATGGAAGACAAAGGCGCGGCGGTTATTCTTAATCTGGTTGGAGAGTGTGAAGAATGAAACTGGAAGCATCGCTAAAACACTTCAGCCCTCAGGGGATGCACATCAGCGACAGTGTGAAAGAGACATCGCCGGATCGGCTTACAGGTACCGATATAATGGTCGCTATTGGTACCACCAGCAGCCGTGCGCGCTTCGGCCTGGCTGCTTTCTTCGGAAAGGCCGGGATCAGCAAAACGGATGAGCAACTGGCGGTTCAGGCGCTGGTGCGTCACGCGATGGATACTGCACCGAAGAACGTGCGCAAAGCTGCAGGTGGTGAATTTGGCTGGTGTATGCTGGTACTGGCGCAGTTTGCCTTTGCTGAGTATTCCCGTTCGGCAGCTACCAGCGTGACATGTCACACCTGCAAAGGCAGTGGGCGAATTACCCGAACGCAGACAACCCGCAAAGTGTCTTACCCGTGGGGGAAAGCGCCATACTGGGCCAGTAAGTCCCGCGCTGTCCGCCCGTCCGACTGGGAGAAATGGACGGAGGTAACGGAGATAGTGCCGGCAGTCTGTGAAGCTTGCGACGGTAAGGGAACAATAAGCGCCCGGTGCCGTTGCGGTGGTAAAGGTGAAGTGCTCGACCGCATTGCGACAAAAGAAAGAGGTGTGCCGGTGTTCAAAACCTGTGAACGTTGTAGTGGCGAGGGTTATTCCAGAGTGTCTTCTGCGACCGTTCATCGCGCTATCCTTAAACGTCTTCCGGATCTCCACCAATCATCCTGGTCTCGCAACTGGAAGCCATTCTATGAAATGCTGGTTGATGTATTGTACAAAGGAGAGCGTCAGGCCGCATCAGAATTTGAGAAGGCAACAGCTTATTGATGTAATCGGAACAAATGGCGACAAGTTTTTGCACGATAAGGTTGACTTTGCATAAACTTGTCCTGTATGCTTCTAATCATGCAGAGTTACGCCTGTTGATTATTAATTCTAAATCACCCGCCACCGTGCGGGTTTTTTATGATTAATCTTGTATTCATGTTTCTTTAAGCTTGTTACGTTTGTGTGGGTGTTCAATCCATAGAATGCTAATGTCAGAATGATTTTTATAAAATGTTTTTGCTATTTCATAGGCGCAGTAATTGAGTGAATCAAAAGCATCCTCCCCACTTGAATGCATATATAAAGACAGGGCGTTATTGTTAATAGCATAATGTAGCCATACTCCACCGTAGTACCAGCACGTGATATCTTTATAATCGACAGTATTGGTTCCCTTGTTTTTATTCTTGTCATTCAGCCATTGTAGAAGTGTTTTTTCTGTATTCAGATTTGTATCTGAAGTGATAACAGCTTCCAGAAGGACATCATCCTGGCATGTACGTCTCCTGTACTCCCAACTATGACTGATTTTATAGTATCCTGGCATTTTTGTTCTCCTGATAGCGATGCAGTGTAATTTTTTACTTGCTGCCGATAAAAAATCCCGCTCAAGAAAAGTAAGCGGTCAGTAAATACTGAAGGTAAAGGGGCCTTGCTCCTGCCGTTACACAGGTAAACACCAGCCCATCAGCAGAAACCTGCAAGAAACTGACTGGTGGCAACCGTGAAACATCTCACAATTTATATGCCATTACTGTCAGGTATGAGCAGATAATTCTTAAAATGATAAACCAGCTAAATTATCATGTTATGTTACTGCTGCTACAGTGAATCCCCCTGTGCGGTGGGGTGTAATTGGTTATCAATGGAAACAGCTGTTTGTTTGCCACACGAGTCACGGTATAGCCAGCCAAAGATTCACCGGGAGGCACCCGGCACTGCAGCATACTGATAACAAATATAGCGTGTCCCAAAGGCTCACTTCGGTGAGCCTTTTTTACAGGCGAAAAAAAGCCCGCTACAGAGAGCGGGCACCTGTATCGTCGCAAAATAATGCCAAAGAGATATAAGGTTCTACAAATGTTCCCGTAAAGAACATAGCCTTAATCAAAACTTATGTAAACTTCTATCCGTAGTGCAGTAGACCTTCTTGTTTCTTAGAGCGTGGAGGATGTCTGCTGTTAAAGTTATACTTTAGTAAACCAATAAAAACACAGTTATGGCGAATCCCCCTGAGCGGCGGGGCGACCAGTCAAATATATGTTCCTCGCGAACCATGTCGACTGGTATGTGGTTCACCGGGAGGCACCCGGCACCGTAACAACCGACCGCCACTGGCTCACCCGGACAGATTTCTAAGCTGTAGGTACGAGGTCCGATTTCCGCTGACCGCTCCAGTAAAAGTTTTTCAGTATGAGATGATGGGATTACCATAGTGACTGAAAGCGGCCTGAGTTTGCATGAGTGCTGGCTTATTGAATCAGTGTAATTTTCTGAAAATGATGCTGACAGGCTCTTCGCCATATAAAAGCCTGTATAGTATCACCGCTTATAACAGTGGAAATATGTGTTGAATATCAGAACACTATTTTGTCAGTATTAGTATGTGGATGAGAGTGTTTGTGATACAGGAGTTGAACATGAAATCGGTTATAATGGCTTTGTTTCTGGTTCCGGGGTTATTCATGGCATCTGCTGTTGCAAAACAACCAGAGTCCGCAGCGGTTTACTCACCCGGGCGGGGCGTATTATGTGATCAGTATTTTTGCGCTGACTCAACAGGTATTTCGTTTGTTCTGACAAAGCACTATGCAGGTTCTGTTCAGTTAAAAAAACTGAAATCTATGGGGGATTTTGATCGTACAGCATTTACTTTTTCAAATGGCATTTTTTGTGATGTAAAAGAAAGATTATGTCGACAGGACCGTTACTTTGGCAATGATGGTAAGCGCAGTGGCGTTGTCAATCAGCACTTCACCAAAATTCTATTTGGAAGTAAGTGATGTTTATAAAATGATATTTTGAATGGGCGCTGTTTTTTTGCAAAATTTTTGTGAAAAAATACTGACCTTTGGGCTCAACGCTCATTCAAAATTTACCTGATACTTCGTGTAGCTCCGCTGGTAACGCGGCGGTGGTCCATCGTTACAGGGCAAATTTCAGGCGAAAAAAAACGCCAAGGGAAGTGGCGGGCAGTAAATACTGAATTTGAAAAAAAGCTACTTCATCATCATTAGCAGGGGAGTCTGAACACTTGACCTGGTTATGCAGACATCAACACCTTGCCTGACTTCATCGGTTAAGTTAAACGGATAAATCTCAAATAAACCATGTAAACCACAGTGTTATTATGCAGGTGTTGCGGTGAATCCCGTTAGCACGGGGCAAATTGATCATCTACTTTTGTTAATCAACGTTGCAGCAGACATGAGCGCCGCGAGTCATGGCTGATCAACCAAAGGCTCACCGGGTAGCGATCGGCACTGCAGCACCTACTCTACCCATTACTTAAATCAAAGGCTACTTCGGTAGCCTTTTCTTTTTCCACTCACCCGATACCCGGGTAATTAGTCTCCCGGACAGGGGGAGGTCATGAAAATGCACTTTGATCCCCATTCGTGGGACAGTTGGATCGAACTTTTTCAAAGCTGGTGGCGGGGAGACGTACCCATTGGCGGCGTTGTTATGGCAATCGTTGTTGCGTTTTTCCGCATGGTCTATAACGGCAGCAGCTGGAAAGAAACGCTGTTTGAAGGGTTGCTGTGTGGTTCCCTGACCCTGACGGCGGTTTCTGCGCTGGATTATTTTGATGTGCCGAAAAGTCTGACAATAGCCATTGGCGGCACTATCGGATTTATCGGCGTGAAGAAAATCAGCACCATCATTTCAACGTATTTCAGTAACCGCTTTGGCGGTGGCAACCCCCCACAGGTTTAATCATGAATGAGTTACAATTTCAGCAGGCGGCTGGTATCAGCGCCGGGCTTTCTGCGCGCTGGTTTCCACACATTGATGCGGCAATGAGCGAATTCGGTATTACTGCGCCACTGGATCAGGCCATGTTTATTGCACAAACGGGACATGAATCAGCAGGATTTACTGTTCTGAGGGAAAGCTTCAATTATTCGGTGGAGGCGCTGAAGAAGACGTTTGGTAAACGCCTGACGCCGTATCAGTGCGAAATGCTGGGGCGTATTGATGGTCGCCAGGTTGCCCACCAGCCACAAATAGCCAATCTGGTTTACGGTGGCCGCATGGGTAACAAAGACGCCGGAGATGGCTGGAAGTATCGCGGGCGTGGGCTTATCCAGATTACCGGACTGGAGAATTACACCAGATGTGGCGTTGCCCTGAAACTGGATCTGGTGGCGAATCCGGGACAGCTTGAACTGGAACGTCATGCCGCCCGATCCGCAGCGTGGTTTTTTGTGACTAAAGGGTGTCTGAAATATTCCGGCGACCTGGTACGTGTTACGCAGATCATCAACGGAGGGCAGAACGGCTTCGGCGATCGGCGGGAGCGCTTTGAGAAAGCAAAATCGGTGCTGGTATGAATCTGTTACCTGTATTGCTGAAAAAATACTGGTTGCAACTCTCAGTGACTTTGCTGATTGCTGCACTTGCATGGACAACAGAGCATTACCGCGACAACGCCATTCAGTATAAATCGCAGCGCGATACCGCCAGCCATCGCCTGACGCTGGCGAACGCGACAATTACCGACATGACGAAGCGCCAGCGTGACATTGCCGCCCTCGATGCCAGATATACAAAGGAACTCGCTGATGCGAAAGCTGAGAATGATGCTTTGCGCGATGATGTCGCCGCTGGCCGTCGTCGCCTGCTCGTCAACGCCACCTGTCCCGCAATGCCGACAGGTAAATCCACCTCCGCCGCCCGCGTGGATAATGCAGCCCGCCCCAGACTGGCAGACTCCGCTCAACGGGATTATTTCACCCTCAAAGAGCGAGTGACAACAATGCAAAAGCAACTGGAAGGGGCACAGGACTATATCCGGACACAATGTTTGAAGTGAGGACTAAAATGGAAGAAGCCAGAATTCTGGTAATTATCATGTTCCTTTGTGGTCTGGTGTTAGGGTTCGCGTTTGGGATGATGTGCAACCGGGATAACCAGATATAAAAAATCCCCGCAGTTAAAACGCAGATTAGATCCACGCTGGATCAGCAGATTGACGCTGCCGTCGATACCGCGCTGACCGATATCCTCGGTAGTGATGCTGATAATACGGTTACGCAGTAGGTGAGATCAGGCATTACAGCAGCCCTTCAGTGAGGGGCTGCGATAATATCTTATGAAGGTTAGATTACAGGATAAAAATTAGGTCGAAGTAATAACCCCCTTTCATTGTAATTTTTCCTTCAGCGTATAAATCACAAAGAGAATCGAATGTTTCTTCTTGATCATCGTCTTTAGGGAACCATGAAGGCTGGAAAGCTCTTTTCCCTCTTTCGTGCATAATTTTTTCCATGTAAGGAATAATATTCTGTTTTTTCATTTTCAAAGCCTTTGATTTTAAGCGCAGAGTCTGGCGCTGGTTTACATTAACCAAAGTTACGTCTCGTTAAGACGTTTACGAAAAAATAATCCCCTGTACCACTGGCACGTAAATCAAATTAATAGTAACTATTCTCATTTGTAAAAAGGTACTCCTGGATGATAGGTCTTCCACGGGGCGGCAGCGGCGCGGGATTTGGCGCATTTTTGATTTTTCATGCATCATCATCATGTTGTAACTCATTGTTTTAATATCTTTTATTTTTAAAAGATGATGATTTGTATGTTTATTGTTCATCATCTTCGGCTTTTCCGGGGGAGGGCGCGCTAAGAAACAGCCCCAGAGGTAAAAATGGACGGCGAACTGAAGAACCTCAAATGCAATATCAGTCAGCTTGCCGCTATTACGGGGTTACATCGCCAGACGGTTGTCAGTCGTCTCTCGGGCGTTCCCCTGGCACCGGGAAGCAATGAAAAAAATAAGCTGTATCTCCTGACCGATGTGATCCGTGTACTGATGGAAGCGCCCGTTTCTCAGGCTGCTGAACATCAGGATCCGAATAAAATGACTCCAAAAGAGCGTAAGGACTGGTTTGACTCCGAAAAGGGGCGTCTCTGGCTGGAAAAAGAGATGAAGCAGGTCGTCCCGTTGCCGGAAGTCCGTCAACAAATGGCGGCGATAGTCAAGGCCATTACGCAGGTACTTGAAGTCTGGCCGGATAAACTGGAAAGGGATAAGGGATGGTCTGCGGATCAGCTAAACGAGGCCCAGGATGTGGTGGATGAGGTCAGAATACTGTTAGTTAAGGCAATACAGGAGACCGCAGACGATGACGGGGAATAAATATGGCTCTGCAGCGGCAGTACGCCGGGAGGTTGCTGAATATCTCAGGCCTCCACGCAGAATGCCGGTAGCGGAAGGAATAAAACAATTTATGTTTGTTCCCCGCGGCGCCAATACGGCGGTTCCCTGGGATGACACGTTAACGCCCTACATGAATGAAGCGATAAATACACTGTCAAAACGGGAATATGACGCAGTGATCTTTGCCGGGCCCGCGCGAACAGGTAAAACCCTCGGGCTGATTGACGGGTGGATTGTTTACGGTATTGTCTGCGATCCGGCGGATATGCTGGTGGTCCAGATGACCGAAACCAAAGCCCGCGAGCACTCCAAAACCCGTCTGGCGCGTACTTTTCACCACAGCCCGGAAGTCAGAAAGCGGCTCAGTCCTTCCCGAAATGACAACAACGTCCACGATAAAATGTTTCGTGATGGTTCATTCCTGAAAATTGGCTGGCCGTCCATAACCGTTTTTTCTTCGTCGGATTACAAGCGGGTGGCGCTGACCGACTATGACCGTTTTCCTGAAAATATCGATGGCGAGGGAGATGGTTTTTCCCTGGCATCCAAACGTACCACCACCTTTATGTCTGCGGGGATGACACTGGCAGAGAGTTCGCCTGGTCGGGAAATCACCGATGTGAAATGGCGCCGTTCCTCGCCGCATGAGGCCCCGCCCACGACCGGCATTCTTTCTTTATATAACCGCGGTGATCGCCGGCGGTGGTACTGGCCCTGCCCGCACTGCGGCGACTGGTTCCAGCCCGCGATGGAAAACATGGTGGGTTACCGGGATAACCCGGACCTGATGGCCGCCAGCGAGGCCGCGCGTATTCAGTGCCCGCATTGTCGGGCATTAATTCAGCCGGAACAGAAACGCGGGCTGAATAACCGCGGCGTCTGGCTGAAAGAGGGGCAGTTCATCAATAAAGATGGCGAGATCAGCGGGGAGGCACGGCGCTCACGTATCGCAAGTTTCTGGATGGAGGGACCAGCTGCGGCGTATCAGACGTGGCAGCAGCTGGTCTATAAACTGCTGACCGCGGAAGAAGAATATGAGCGCACCGGCAGTGAAGAAACGCTGAAGGCCGTTATTAATACAGACTGGGGACTGCCTTACCTCCCGCGCATATCCCTCGATCAACGTAAAGCCGAAACGCTGATAGCCCGCGCAGAAAAACTTCCCCCGCGGCGGGTGCCCGACGGTGTCCGTTTCCTTGTCGCTACTGTTGACGTTCAGGGCGGTAAAAAGCGCCGTTTCGTCGTGCAGGTGGTCGGTTATGGCAGTCATGGTGAGCGCTGGATTGTGGACCGTTTCAATATCACCCGGTCACTACGCTGTGATGAGAGCGGCGAGGCCATGCAGATAAACCCCGGCGCGTATCCCGAAGACTGGCATTTACTGATTACGGATGTCCTCGAAAGGGCCTGGCCTCTGGTCGGACATCCTGAGCAGGAAATGAGTGTGTTATGCATGGGGGTGGACTCCGGCGGGGAGGATGGCGTCACGGATAACGCGTATGCGTTCTGGCGCCACTGCCGGCGGGAAGGGCTTGCCGGTCGGGTGTATCTCTTTAAGGGGGACAGTACCGCGCGGTCAAAAATATTCTCCAAAAGCTATCCCAACAATACCGGGCGCAGTGACCGACAGGCCCGCGCCTGCGGCGAAGTTCCGCTCTATCTCCTGCAGACCAATGCGCTTAAAGACCGGATCGCCTCCGCCCTCGACCGTAAAGAGCCGGGGGCAAACTACGTGCATATTCCTGACTGGCTGGGTGACTGGTTTTTTGAAGAACTGACCTACGAAGAGCGCGGCATGGATGGCAGGTGGGCGAAGCCTGGCAAAGGCGCAAACGAGGCGCTGGATTTACTCTGCTATGCCCATGCCCTGGTAATGATCCGCGGCTATGAACGTATCAACTGGGATAATCCGCCGCCCTGGGCGCGCCTGCCTGAGTCTGCACAATCCAGCCGCAACACATCAGCAGCAGTCGACCCTGAACCAGTGACGAATGAGAGTGAAAATCACGAAATGACAGAACAACATAACCCGGCAATGCCGTTTGGCGGCGTGTCCGGCGGAGGCTGGTTATGACCCGGGAACAGTTACTGCAACTGCAGCAGGCTTATTTTGACGCGGAGCTTGCCGTGCTTCAGGGGAAATCCATCACCCTGAACGGACAGTCAATGACGATGGAAAGCCTCGGGGATATTCGCCGGGGGCGAAAGGAGATTGAGGATCGCCTGCGGCTTATGGACTGCGATCGACAACTCTATTCACTGGCGAGGTTCACATGAATTTTCTGGATAAAGCGATTGGCGCGCTGGCTCCGGGGTGGGGCGCGTCCCGCCTGCGTTCCCGGATGGCTATCCGGGCGTATGAAGCCATCACGCCCACGCGTACCCACAGGGTGAAGCGTGAAAATCGAAGTGGAGACCAGCTTATCCAGCTGGCCGGAAAGTCGTTGCGGGAGCAGGCCCGGTGGTTTGACAACAACCACGACCTGGTGATTGGTGCGCTGGACAAAATGGAAGAACGCATTATCGGCGCGAAGGGGATCATCGTTGAACCGCAGCCCCTGACGGGGACCGGTACGCTGAACTCTGTGCTGGCAGAAAAAATCCGCCGGTGCTGGGCTGAATGGTCTGTTTCGCCGGAGGTGACCGGGCAGTACACCCGTCCCGTTCTGGAAAGGCTGATGCTGCGCACCTGGCTGCGTGACGGGGAGGTGTTCACTCAGGTGCTGACCGGAAAAATCAGCGGGCTGTCTCCTGTGGCGGGGGTGCCTTTCTGGCTTGAGGCGCTGGAGCCGGACTATATCCCGCTGGAGAGGACCGACAACAACAGCAACCTGGTACAGGGGATTTATTTCAACGAGTGGCGGCGTCCGGTGAAATATCTGGTCTGCCAGTCCTGGCCGGGAGCGGGCGCTGCGGCAGTCGCCGTTAAAGAGGTGACTGCGGAAAATATGCTGCACCTGCGCTTTACCCGCCGTCTTAATCAGGCGCGCGGCGCTTCTCTTCTTGCCCCCGTCATCATTCGTCTGATGGACCTGAAAGAGTACGAGGACAGCGAGCGCATCGCGGCGCGGATTGCCGCGTCGCTCGGCATGTTCATCAAAAAGCAGGATGTCGGCACTGACGGCTATGTGGCGCCGGAGAAACGTAAAGAGACACAAATCCAGCCCGGTATGTTGTTTGACGGTCTGAATCCCGGGGAGGATATCGGGATGATCAAATCAGACCGCCCGAACGCGGGTCTGGAATCTTTCCGGATGGGGCAGCTTCGTGCGGTGGCCGCCGGACTGCGCGGCAGCTTCTCTTCCATTGCCAGAAACTATGACGGAACCTACAGCGCCCAGCGTCAGGAGCTGGTGGAGGCGCAGGAGGGGTACAGCATCCTTCAGGACAGCTTTATTGCTGCCTTTACCCGTCCTCTCTACCGGCGCTGGCTGGCTGCTGCGGTGGCTTCCGGTGCCATTGAGGTGCCTGCCGGCACGGATATGTCCTCGCTGTTTAATGCGGTGTATTCCGGGCCTGTCATGCCGTGGATTGACCCGCTCAAGGAGGCAAACGCCTGGCGGGTGCTGATACGTGGCGGGGCCGCAACAGAAGGTGACTGGGTGAGGGCCAGAGGGGGCGCGCCTGCCGACGTGAAACGCCGCCGCAAGGCGGAAACTGATGAAAACCGTAAGCTGGGGCTGGTGTTTGACACCGATCCGGCGCATGAAACCGGAGAGCAATCCGATGTTAAAGAGGAAAAAAAGGACCCTGAAAAGTCCACCCAGGGCGATGGCAGCCGCGCGCGGGAAGAACGAAAGCGGCGCTGAATCCTGGTACACCATCCGCGCGGCGGCGGATAACGCGGCCGATATCAGTATTTACGATGAAATTGGTGGCTGGGGAATTTCGGCGCACTGGTTTGCCGAAGAGCTGGTGGCCCTGGGGAGTATCACGCAGATCAACCTGCATATTCATTCCCCGGGTGGCAGTATTTTCGACGGGCTGGCCATTTACAATCTGCTGAAAAATCACCCGGCGAGAAAAGTGGTGTATGTGGACGGTGTGGCCTGTTCGATGGCGTCGGTCATCGCGATGGTGGGCGACCCCGTCATCATGCCGGAAAACGCGATGATGATGATCCACCGCCCACGCGGTATTGCCGGCGGTGAGTCCTCTGATATTCGCGACTATGCCGATCTGCTCGACAAGATGGAAAGCGTCATCATCCCGATTTACGCCGAAAAAACGGGGAAGTCACCGGACGATATTGCCGCGCTGCTCGCCAGTGAGACCTGGATGAGCGGGGCCGAGTGTGTCCGGGAAGGCTTTGCCGACAAAGTTATTCAGCCCGTCCGGGCAATGGCTCATCTGCATTCAAAACGACTTGAGGAATTTGAACATATGCCACAGAACGTCAAAAACATGATTATTGCCCCCCAGGGTAACGCCGGGACACTGACGCAGCCGGAGCCGGAGCCGCAGGCCATCATGACCACGCCGCCGGTGGCGGTCACCACACCGTCGCCACAACCTGCTACCACTGCTCCGGGGACGGATGAAATCACCCTGCGCGCCCGTTTTCAGGAAGAGCAGCGACAGCGTATCAGCGGGATCCAGAATGTGTTTGGTATGTTCGGTAACCGCCACGGCGAGCTGATGGCGCAGTGCATTGCGGATGTGGACTGCAATGTGGACGCGGCAAAAGACAAACTGCTGGAGGCGCTGGGCCGGGGGGTGACCCCCACCAACACGCTGGGCGGGACGCAGAACACACAAAATCCGATGCTCTCCCATATCTATGCGGGGAACGGTAACTTTGCCGGGGATGGCATCCGGGCTTCCCTGATGGCGCGGGCGGGGTTTGAAAGCAGCCAGGCGGATAACCCGTATAACGCCATGACCATGCGGGAACTGGCGCGCATGTCACTGACCGAACGTGGCGTGGGTGTCTCGACGCTGAACCCGATGCAGATGGTCGGGATGGCGTTCACGCACAGCACCTCAGATTTTGGCAACATTCTGCTGGATGTGGCGAACAAGGCCATTCTGCAGGGATGGGAGGAAGCCCCGGAAACCTACGAACTGTGGACGCGCAAAGGCCAGCTTTCTGACTTCAAAACCGCACACCGTGTGGGGATGGGGGGCTTTAATTCCCTGCGTCAGGTGCGCGAGGGGGCAGAATATAAGTACGTCACCACCGGGGACAAACAGGCCACCATTGCGCTGGCAACCTACGGGGAACTGTTCAGCATCACCCGTCAGGCCATCATTAACGACGACCTGAACATGCTGACCGATGTCCCGATGAAGCTGGGGCGGGCAGCGAAGTCCACCATTGCCGATCTGGTTTATGCCATCCTGACCTCCAACCCGAAAATGTCCACGGACAACGTGAACCTGTTCGATAAGGCGAAACACGCGAATGTGCTGGAAGGGGCGCTGATGGATGTGGCATCGCTGGATAAAGCCCGCCAGCTGATGCGTACCCAGAAAGAAGGTGAGCGTCACCTGAATATTCGCCCGGCATTCGTGCTGGTGCCGACAGCACTGGAGTCCGTCACTAACCAGGTGATCAAATCCACGAGCGTGAAAGGCGCGGATATTAATGCCGGCATTATTAACCCGGTGAAAGATTTTGCGACCGTCATCGCCGAGCCACGCCTTGATGATAACAGCCAGTCCACTTTTTATCTGGCTGCCGCCAAAGGCACTGACACCATTGAGGTGGCCTATCTCAACGGCGTGGATACGCCGTATATCGATCAGCAGGACGGTTTCAGCGTCGACGGCGTGACTACCAAAGTACGTATCGATGCCGGGGTGGCCCCGGTCGATCACCGCGGCCTGGTGAAATGTTCCGCATAAATGTCACAGACAACTATCCGAATGGCCCGTCAGGGCTTTTTTTACGTCTGAAATCCGGCCATTCGTGACCGGAACGGAGAAAATCATTATGGCAAAGAATTATGTACAGGCGGGCACCACGCTCGCCATTACGGCCACCGCTGCAGTAAAGAGTGGCAGCCTGGTGCAGGCCGGCGATGTGTTCGTCGTCGCTGTCACCGATATTGCGGCAGGCGCCACCGGGGACGGCATCGCCCACGGCGTTTTCCTGGTCCCCAAACTGGCCACCGATGTGATGGCGGCGGGAAAAAAAGTGTATCTGAAAGACGGTAAGGTACAGCTGGATGCCACCGGCGGACTGCCGCTGGTGGGCGTGACCTGGGCGCCGGCGGCAAAAGGGGAGGAATCTGTGCCGGTACGGCTCAATGGCTAATCCCTTTGACCGCCTGAGCACCAGGATGGACGAGGTGACGGCTGCCCGCTTCGGGCGGCCTGTCCTGATTGACGGGGCGGAGTATGTTGCTGCGGAGGCCACGTTTATGGCGGAACTGGGTGCGCTTTCCGGGGAGGGGACACACCTGATTGTGTTCAGCCCACAGTACAGGCCCGCCAGAAAGCAGGCCGTGCTCTGGCGTGGACTGGATTTTACTGTCACCCGCTGGCAGCGCGTCAACGGAAAATACCAGATTTCACTGGAGTGAATCATGTCTCTGAAGGGGCTCGAAAATGCCATTCGTAACCTGAACAGTCTGGACAGGCATATGGTGCCGCAGGCCAGCGCCTGGGCAGTCAACCGCGTGGCGGCCTCGGCGGTGTCCGCCGCCACGCACCGTGTGGCGAAAGAGGCTGTGGCGGGAGATAACCAGAAAAAAGGGATCCCTTTCCGGCTGGTGAAACAGCGCGTCAGACTCTGGAAGGCGAGCGCAACGGGAAAACACTATGCCCGTATCCGGGTTAACCGCGGCAACCTGCCCGCCATCAAACTCGGCAGTGCACAGGTCAGGCTGTCCCGGCGCGGCGGGAAACTCCTGCGTCGTGGCAGCGTACTGAAAATCGGCCCGTATCTGTTCCGGGATGCCTTTATTCAGCAACTGGCGAACGGTCGCTGGCATGTTATGCGACGCGTGAACGGCAAAAGCCGCTACCCGATTGATGTCGTCAAGATCCCGCTGGTTGCCCCGCTGACGCAGGCGTTTGAAACGGAGAAAAAACGTATGCTGGAGCAGGAGATGCCAAAACAACTGATGTATGCGCTGAAACAACAACTGAGGCTGTATCTGACCCGATGAACAAACACACCCAGATTCGCCACGCCGTGCTGGCGAAACTTGAATCCCTGTCTGGATCGTCCGCCATGCTGCACGACGGTTTGCCGGTCTTTATTGAACCAGAAGAGCTTCCCGCACTGGCTGTCTGGTTGACCGATGCGCAGTTCGCCGGGCAGATGCTTGATGAACGCGACTGGGAGGCCGTTCTCCATGTGGCGGTATTTCTGAAAGCGCAGGCCCCGGATGCGGAACTTGATATGTGGATGGAAGAGAAAATATTCCCCGCACTGGAAGAGGTCAGAGGCCTGGAAAACCTTATCAATACGATGACGCCGCTGGGTTATGACTACCAGCGCGACAGTGAAATGGCAACGTGGGGCATGGCAGAAATCACGTACCGGATCACCTACACCAACTGAGGATACTGTTATGGGCGTACCCAACCCACTGATAAAAACCAAAGGCGCCGGGACCACGTTCTGGCTGTACACCGGACGTGGCGACGCGTTTCACAACCCGCTGGCTGATGACGACTGGCTTCGCCTGGCAGGTATTAAAGATCTGCAGCCGGGTGAAATGACTGCCGATGCGGAAGATGATGATTATCTTGATGATGAAGATGCTGACTGGAAAAGTACCACGCAGGGGCAGAAAAGTGTCGGTGATACCACGGCAACACTGGCCTGGAAACCGGGTGAAACCGGACAGAAGACGCTGGTGGATCTGTTTGACTCCGGCGAGGTCCGTGCCTTTCGCATCAAATACCCCAATGGTACCGTCGATATCTTTCGCGGCTGGCTGAGTTCACTCGGTAAAACCATTACCGCCAAAGAAGTGATGACGCGCACTGTGAAAATCAGTGGTGTCGGGCGTCCCTTCCTGGCTGAAGAAGATGCGCCGTCCGTGATCAGTGTTTCCGGGGTGACCGTGGCGCCGTTAAATGCGTCGGTGGCTGTCGGGGCCACCACCACGCTGACTTTTACCCTCAAACCGGATGATGCCACGGACAAATCCCTGCGTATCGCATCATCCGATACCACGCTTGCCACCGTCACGCAAAAGGACAATGTGGCCACCGTGAAAGGGGTGAAAGCGGGCAGCGTGACTGTCGTTGGTATCACCACGGACGGCAGCCTGGTCGCTGTGGCTCCGGTCACGGTCACTGCCCCTTAATTTTCTTATTCCTGCCCCGGCTCCGGGGCTTTGCGGGAAAAATCATGTTTCTGAAAACCGATACCTTTACATACGGTGGTCATTCCGCCGTGCTCAGTGAATTGTCTGCCCTGCAGCGGGTGGATTACCTGATGTTTATCCAGAGCCGCACCGCGGAATATGACGCCCTGCCGGAGACGCTGACGGAACAGGAGCGGCAGGCCGCGTTTATGCAAATGGGTGTGGATATCAATGCCTGGCTGGTGTCCCGCTCGCTGTGCGAAAGCAAAAAGGAAGACGACGCCCGTCATTTATATGACGCGGTCCGTGCGCAGTGGTCTTTTGACGCGCTGGGACTGGCAGCGGATAAGGTCCTGATGCTCAGCGGGATGGTTGTTCCTGTTGCGGATGATGCCAGTGAGGATGACGATACTTCTGAGCAGGACGCGCTGACACCGGAAAAGCCCTGACCCGGGAGCTGGCATTTGTGATGCAACTGGCGCGGGAGTTCCGCCGTCCGGACTGGCGGCGGATGCTGTCAGAAATGACCGCGTCAGAGCTGGGCGAGTGGGCGGATCACTTCGTCCGCTTCAGTTTCAGCGATGCCCTGCTCGATGCGGAGTTTGCGACGCTGAAAGCGCTGGTGACCGGGCTGGTGACAGGTGAAGCGCAGGATGCGGACGATTTTCGTCTGTTAAGTGCATCTGAATCTGCTCCGGAGAAAACTGATGAAGAACTGATGCGCCTGGGTGAGGGTATAACCGGAGGTGTCCGTTATGGACCAGATAGCGAACCTGGTCATTGATTTAAGTGTCGATGCCGCAGACTTTAAAAATGAAGTGCCCCGCGTTAAAAAACTGCTGGATGAAGTCTCGGGTAAAACCGACCTCGTCACGCAGCGGCAAAAAAATCTTATTGAGACCCTGAAAAGTCAGGGGCGGGCATATGTGGACGGGAGCATCGCTGCGTCTGATGCCGGCACGCGCCAGAAACAGGCGATGGTCATGGCGGCGCAGGGATATGACCAGGTGGCTCAGCGTGTCGATATGACGCAGCGTCATGTTGCCGCACTGAGTCAGAAAATGCAGGAAGAGCGTGCTCAGGCCGCCGCGGTAGCAGCAGCCCAGGACCAGGCGAGTGCGGCATTTTACCGTCAGATCGACAGCGTCAAATCGCTGGAGAATGGCCTGCAGCAGCTGCAGCGTATCCAGACGCAAATCCGCCAGGCGAGAAACAGCGGTGGTATTGCGCAGCAGGATTATCTGGCGCTGACTTCAGAGGTGGCAGCAAAAACCCGGACCCTGACGGATGCGGAGGCCGCCGCCACTAAACAAAAAGTCCGGTTTATCCAGCGTCTCAAAGAGCAGGTAACCAGCCAGCGACTCTCGTCCACCGAAATATTGCGGGTGAAAGCCGCGCAGCTGGGCGTGAGCAGTGCGGCGGATATTTATATCCGCCAGATGGAAAACGCAGGAACGGTGACTCGCTCATTGGGACTGAAAAGCGCAGCAGCACGCAGAGAAATTGGTGTACTTTTCGGTGAGCTTGCCCGGGGAAACTTTGGTGCATTGCGGGGGAGCGGCATCACCCTCGCCAACCGCGCCGGGTGGCTTGAAACGCTGATGTCGCCCAAAGGACTGGCAGTGGGTGGCACTGTCACGGCGATTGCCGCTGCTGTCTATGGTCTGGGAAAAGCCTGGTATTCGGGAACGAAGGAAGGGGAAGAGTTTAACAAACAGCTGATCCTGACCGGGAATTATGCCGGGAAAACTGCCGGGCAGTTGCAGCAGATGGCCCGGAGTATTGCCGGGAACGGCATCACACAGCATGATGCTGCCGGGATACTGGCGCAGGTGGTGGGCAGCGGCGCGTTCGGCAGTACTGACCTTTCCCGGGTGGCGAATGCCGCTGCCCGTCTGAAACAGGCGACCGGGCAGGACATCAGCGAAACCATCAGCCAGTTTAAAAAACTGAAAGATGACCCGGTAAATGCCGTGGTGGCGCTGAATGACTCCCTGCATTTCCTGACTGCCACGCAGTACCAGCAGATTTCTGCCGCGCAGGCGGTGGGAGATTCGCAGCTGGCGGCGGCGCTGGCCATACAGGCATACTCTGACGCCGTTATGCAGCGGACAGGCGCCGTACAGGATAATCTCGGCTCGCTGGAAAAGGCCTGGAACTGGGTGAGAAATGCGGCTGTCGGTGCGTGGGATGCCATGCTGGGCGTCGGGCGCAGTCCTGACACCGCCATGAAACGCCAGGATATGTTTGCACAGTGGCAGGCGGCGGAAAAAGAGTATCAGGTTCTGTCTCGTAATCTGAAGGTGGATCCGGACTACAGTGGCAGTAATCCCCTGCAGAAGGCGGATGCTGAACGCCTGAGGAATGCCCGCCAGAGTCTCGCCCTGAAAAAAGCGGCTTATGATGAGGCGGATAAAGCGTATGCGCAGGAGGGACTGGCTGCAGCAATGGAAAAGCAGCGTACGGATCAACAGGCGCAGGCGATACGCAGCCAGCAGGAATTTAACCAACTAGTCAAAAACGGTACCTCGCAGGCGGAAAAACGTGCGCAGGCGGAACAGGAACTGAACCAGCTTATTGCAAAAAACCGCCGGGACGCAAAAGACGGGGTGACCGCCCTCTGGACCGAGAAGGATATTTCATCCGCCCGGACGGGGATAGAAAAACGTTTCAAAGACCCGACCCCCCCAAAAACCGCCGCCACCCGTAACGATGAGGCCAGTCGTCTCCTGCTTCGGTACAGCCAGCAGCAGGCGCAGGTGGAGGGGCAAATTGCAGCAGCGAAACAGTCATCTGGTTTGAATACCGACAGGATGACGGAAGCGCACAAACAGTTACTGGCTCTTCAGCAGCGCATCAGCGACCTGTCCGGTAAAAAGCTGACGGCGGATGAGAAGAGTGTTCTGGCTCATAAGACTGAACTTGTTCAGGCACTGACATTGCTCGATTTGAAGCAGCAGGAGCTGCAGCGTCAGAGTGCGCTAAATGACCTGAAGAAAAAGGCGGTTCAGCTGGAAAGTCAGTTAAAACTGGAAGAACAGTCGCAGCGTCAGCGGCACGATCTTGACCTGGCGACTGCCGGGATGGGGGATGTGCAGAAGCAACGTTATCAGGAGCAACTTACCCTTCGCCAGAAATTTGCGCAGCAGCAGGAACAACTTGAACGGGACAGCCGGCAAAAAGGGACCTACGGATCGGCAGAGTACAGCGAGGCAGAGCAAAAACTCCGCGACAGCCTGAACGTGCAGTTGAATGAAAACCGCCGTTACTGGCAGCAGTTGTCCGTTGAGCAGGGCAACTGGAAGAACGGAGCCACCCGGGCATTTCAGAATTACACCGCGGATGCTGGCAATGCGGCGGGTGTGGCTGAACAACTGTTTTCGTCTGCCTTCAGCAGCATGGGGAACGGCCTGGCGACATTCGTTACCACCGGTAAGCTGAGTTTCAAATCCTTTACTGCCTCTCTTCTTTCTGACCTGGCAAAAATTATGGCGCAGATGGCAATGATGCAGGCCGTGAAAGGTGTGGGAAATGCGCTGGGGTTTGGTGTAACGGCGAATGCTGACGGGGGCGTTTACCAGTCTGCCAGCCTGAGTCGGTACAGCGGTAGCGTGGTGAACACACCGACCTTCTTTGCGTTTGCAAAAGGGGCCGGCGTGATGGGGGAGGCAGGGCCGGAAGCGATCCTCCCGCTTAAGCGCGGTGCTGACGGAAAGCTGGGGGTGGTTGCCGCCGGTATGGGGGGAATGGCGATGTTTGCGCCGCAGTACCATATCGCGATCAACAATGATGCCGGTAACGGGCAGATTGGTCCCGGCGCACTGAAAGTGGTTTATGACCTGGGCCGGAAAGCGGCGGCGGACTTTATCGCACAGCAGGGCCGCGATGGCGGTCGTTTAAGTGGAGCTTACAGCTGATGGAGACATTTCACTGGAAAATACGCCCGGATATGACAATGGAGGCCGAACCGCAGGTCATTGCTGTGAAGATGGGGGACGGATATGAGCAGCGTCGCCCGGCAGGCCTCAATAGCAACCTGGCGAAATACAATGTGACCATAAAAGTGCGCAAAGGCGAGCATCAGCGGCTGGATGCTTTCCTCTCCCGGCATGGCGCGGTGAAGTCTTTCCTTTGGACGCCACCGTATACCTGGACGCAAATCCGGGTGGTGAGCCGGAAATGGTCGGTCAGCGTCGGGGCGATGTGGGTGACTTACACGACCACGTTTGAACAGGTTGTCGTTTAGGATATCAATATGTTAAGTATTCTCCGTTTAGTATCGGTTTAGTTTTATTGAGGAACCATAGGGCTGTAAAGGAATCTATCAGTCTGCACAAAATGTGCTTTTTAAGTATTTTAAAAAGGAGTTTTCATGAAGCAGGTTCTCATTGCAGTGTTGATAGTATCAGTAACAGGTGGTTTGGCTCAGGCTGCTGGGGTAAAAAATACAGTATCGCTGGGTTATGCGTATACCGATCTTGGTGGCGCGTTGTCCGGTAATGCGAGAGGGCTGAATCTGAAATATAACGCGGAAGACCTGAACAGTGGTTTTGGTGGTATGGGATCTTTCACATTCACAACTGCAGACATTCAATCCTACTCTGGAGGCAAGGCCGGTGATATGGATTACTCGTCTTTTCTTGTGGGGCCTTCCTATCGATTTAATGAATATCTGAATGCTTATGTAATGGCAGGCCTGGGGCATGGTCATATTGACGATAAGCGTGATAACTCTGGAAAGAAGACCGGCTTTGCATACGGTGCAGGTGTTCAGATCAATCCTGTTGAAAATATCGCTATTAACGCTTCCTATGAATACAGTCGATTTTCCGCTTATGACTCGAAAGTTAACGCGGGCACATGGGTATTGGGTGTGGGGTATAGTTTCTGATTATTATTGCAATTTAATATTAATTTTTCCGTACTATGTAAACCCTCCGATGCGAGGGTTTTTTGTAAGCTCCTTTGGGGCGTAATCAATGCCACTTGCTATGCACGTGGTTTTTTTTTACGGGAGAGGTCATGCGGGACATTCCACAGGATACGCTGAGCCAAACCACGAAAACCGAGCAGTCGGCCCGCATTGATTTGTGGGAAATCGACCTGACGGCCATTGGTGGCCAGCGTTACTATTTTTCAAACGAACTGAATGAGAAGGGCGATCCGGTTACCTGGCAGGGGCGTAAGTATGACGCTTACCCGATACAGGGAACCGGCTTTGAGCTGTCAGGGAAAGGGACATCTGCACGACCAACGCTGGCGGTGTCGAACCTGTTTGGTATGGTCACGGGACTTGCGGAAGATGTGCAGAGCCTGGTCGGGGGCACAGTGGTCAGGCGTGTGGTGTATGCCCGTTTTCTTGATGCGGTGAATTTTACAGGTGGCAACCCGGAGGCCGATCCGGAACAGGAAGTGGTCAGCCGCTGGGTGATTGAACAGCTGTCGGAACTGAAAAAAACCACGGCGACCTTCGTGCTGGCCACGCCGACCGAAACGGACGGCAGCGTGTTTCCGGGGCGGACCATGCTGGCCGATGTCTGCAACTGGACCTACCGCTCTGATGAGTGCGGTTATGCCGGGCCACCCGTGGCGGATGAGTTTGACAAGCCCACAGCAGATCCGTCGAAGGACGCATGCAGCAAATGCCGTACCGGCTGCGAGCTGCGTGATAACCTGCCGCGCATCGGCTGCTTCCTCTCTATAAACCGCCTTTCCTGACGGAGAACAGTATGGAAAAGACTATCCTGGTGCATGCCGCAGCGTGTGCACCGGCAGAATCGTGCGGCTATGTGGTGAACACGTCTGCAGGGGAACGGTATTTTCCCTGCCAGAATCTTTCCGCTGAACCGACGATGTATTTCCGGATGGCGCCGGAAGATTATTTGCGCGCGCAGGCGGCAGGTGACGTGGTGGCCCTGGTACACAGCCATCCTGATGGTCTGCCGTTTCTCAGCGACGTCGATCGCCGCCTGCAGGTGCAAAGTGGCCTGCCGTGGTGGCTGGTCTGCCATGACCGGATATACACATTTCGCTGCGTGCCGTTCCTCACCGGGCGGGTATTTGAGCACGGTGTGACGGACTGTTACACCCTGTTCCGTGATGCGTACCATCTGGCCGGTATTGAGATGCCGGATTTTTCGCGGGGAGAGGACTGGTGGAAAAACGGCGAGAACCTGTATCTGGATAATCTGGAGGCGACAGGTTTTTACCGGGTGAGTGGTGAAGAGGCACAGTCCGGAGACATTCTGATTTGTTGTTTTGGTTCATCGGTTGCCAATCATGCCGCGATTTACTGTGGCAACGGCGAACTGCTGCACCATATTCCTGATCAGCTCAGTAAACGCGAGAGGTATACCGACAAATGGCAACGCCGCACACACTCGATATGGCGACACCGGGCATGGCACGAGTCTGCCTTCACGGGGATTTACAACGATTTGGCCGCCGCTTTAGCTTCAGTATAAAAACGGGGGCCGAGGCTATTTACGCGCTGGCCGTGCAGATACCGGGCTTCCGGCAGAAAATGAACGAGGGCTGGTATCAGATACGCATCGCCGGTCAGGATGTGGATGAAACCAGCGTGTCAGCCCGTCTGCATGAGCCGCTGCCGGACGGGGCCATTATTCATATTGTCCCGCGTATTGCAGGGGCTGGAAAAGGTGGTCTGTTCCAGGTAGTGCTGGGTGCCGTGGCAATAGGCGCGTCATTTTTTACGGCCGGCGCTTCAATGGCTGCCTGGGGGGCGGCGTTATCTGCCGGTGCTATTTCGGCATCCTCGGTCCTGTTTTCTATGGGGGCGGCCATGATGCTGGGTGGTGTGGCGCAGATGCTGACGCCGCAGGCAAAAATTCCCTCGTCCCGGCAGACCGACAATGGCAAACAGAACACCTGGTTTTCGTCGCTGGACAACATGGTGGCCCAGGGTAATGCCCTGCCCGTGCTGTACGGCGAAATGCTGGTTGGCTCCCGCACCATTTCACAGGAAATCAGCACCCGGGATGAAGGTGGCGGCGGGCAGGTGGTGATCATCGGTCGATAAAACGAGCCGCCGGTCATGGACGGCCCGTGGAACAGTGCCTCACAGAGTGAATTTTATTTTATAACGCCACAGGCGATTCGTGCACCACCGCCCCCAAGCGGGTTGGGATGATCTTCATGGTTGTCACCGCCGGTATGGATCATGATGGCATGGCCTTTGACCTGACTGATTGATTTGAGGCGTGGGGCCAGAACCGGATAATCAGCGTTACCTGCCTGATTTACATACAGCGCCGGAAGATCACCGAGATGACCTTCAGGATTATACGGACCGAGATGTTTATTTGTGTGCTGAGGGTCAAGGTGCCCTCCGGCAGCAAGTGCTGCGACAGGTTTACCGTCCTTCATGCCAGCATCACAGCTTCCGTTCTCGTGGATATGAAACCCATGAATACCGGCTGGAAGTGAGGACAAATGTGGGGTGAATAACAAGCCATATTCTGTTTCGGTAATTGTAATATTGCCGATCTTTTGACCTGTGCCATTGGCATTTACAAGGTTAACCGTTGCGTCGGTACTTGCTGCTGAGGCTGCACTACTGAATAAAAATACAGCAAGTGTCATTAACTTTTTGTTCATCTTAACTCCATTGTTGTGGTTGTGGTTTTTATCAGGTTGATAGTAAAGACATTAAAGTCAAATTAATTCGATTGTTGTTATTGCTAATATCTATTGATGACAAACCGCCTCTGGGCGGTTTTGTCGTTTCAGAGGGAACAGATTATGGGTAAGGGTGGTGGCAGCAGTAAGACGCCGCATGAGGCTCCTGACGACCTGAAATCCAGTCAGATGCTGACCGTTGTTGATGCCATTTGCGAGGGGCCGATCGAAGGCCCGGTGGACGGGCTGAAAAGTGTCAGAATAAACAAAACCCCGGTCCTCGACAGTGACGGTAACGCGATGGTTCACGGTGTCACCGTGGTTTACCGCGTGGGCGAGGATGAGCAGTCTGCGATGGAGGGGTTTGAAGATTCCGGCGCTGAAACCCTGCTGGGTGTGGAGGTCAAAAAGTCAGAGCCGGTGACCCGCACCATTACCACCAAAACGGTGGACCGCCTGCGCTTTACCTTTGGTGTGCAGTCGCTGGTCAGTACCAGTACCAAAGGCGACCGCAACCCGACCAGTGTACAGATGCTGATCCAGTTTCGCCGTGATGGCCAGTGGCAGGTGGAACGGGATATTACCATTACGGGTAAAACGACCACGCAGTTTCTGGCGTCCGTGGTGATCGATGATTTGCCGCCCCGGCCGTTTGAAGTCCGCATGATGCGCATCACTGATGACAGTACGTCAGACCTGCTGCAGAACAAAACGGTGTGGTCGGGCTATACCGAAATCATTGATGTGAAACAGTGCTACCCGAACACCGCTGTTATCGGGGTAAAAGTGGATGCGGAACAGTTTGGCAGCCAGCAGGTCACGCGAAACTACCTTCTGCGCGGGCGTATTGTGCCGGTCCCGTCGAATTACGATCCGGTAAAACGGACATATACGGGAATATGGGACGGGACGTTTAAACCTGCCTGGACAGATAATCCGGCCTGGTGTGTGCTGGATATGCTGACTCACCCGCGCTATGGCATGGGAAACCGCATTGGTGTTGCCGATGTGGACAAGTGGGCGCTGTATGCCATTGCGCAATACTGTGATCAGCCCGTTCCGGACGGCTTCGGCGGGACAGAGCCGCGCATCACCTGCAATGCGTATCTGACGGACCAGCGTAAAGCGTGGGACGTGCTGGGGGATTTCTGTTCCCTGATGCGCTGCATGCCAGTGTGGAACGGCAGTACCCTGACGTTTGTGCAGGACCGGCCCAGCGATAAAGTCTGGACCTACACGCAGAGCAATGTGGTGATGCCCGCTGATGGAGCGCCATTCGTCTACAGCTTCAGCGCGCTGAAAGAGCGCCATAATGCCGCCGAGGTCCGCTACACCGACCCGAACAACGGCTGGGAAACCTCCACCGAACTGGTGGAAAATGACGCTGCCATCCGGCGCTACGGGCGCAACGTCCTTAAAATGGATGCGTTCGCCTGTACCAGTCGTGGGCAGGCGCACCGCGCAGGACTGTGGGCCATCACCACCGAATTACTGGAAACGCAGACGGTGGATTTTTCCGTGGGGGCAGAAGGGCTGCGTCACGTTCCCGGCGATATCATCGAGGTCTGTGACAGTGATTATGCCGGCGTGACCGTTGGCGGACGCGTCCTGTCAGTCGACAGCCTTTCCCGTACGCTTACGCTGGATCGTGAGGTGGATATACCGGCAGGCGGCAATGTGGTGCTGAACCTGGTGGGCAGTAATGGCCAGCCTGTTACCGTCGCGGTCACCGCGCACCCCGCCCCGGACCGCGTTACCGTCAGCCAGTTACCCGATGGCGTGGCGGCGTACAGCGTGTGGGGGCTGAAATTACCGGACCTGCGCCAGCGCCTGTTTCGCTGCGTGGCTATACGGGAAAACGATGACGGAACGTATGCCATCACCGCTGTGCAGCATGTCCCGGAGAAAGAGAGCATCGTGGACAACGGAGCGAAGTTTGACCCGTTGCCCGGAACCAGCATCACGAATACACCGCCCGCCGTGCAGCATCTCACTACGGAGATTCTGGCAGAAGAGGGACAGTATCAGGCGCGGGCGCGCTGGGATACCCCGCGCGTGGTGAAGGGGGTTAACTTCTCCCTGCGCCTGACAGTGAAAGCGGAAGATGACAGCGACCGCCTGGCCAGCAGCCTGACCCTGACCGAAACGGAGCATACCTTCCGCAACCTGACGCCGGGGCGCTACACCCTGTCCGTCAGGGCGGTGAACAGCCAGGGACAACAGGGAGACCCGGCCAGCACACAGTTCAGCATCTCCGCGCCGGCGGCACCATCATTTATCGAACTCACCCCTGGCTATTTCCAGATTACAGCCACACCGCGTCAGGCGGTATACGACCCGACGGTGCAGTATGAGTTCTGGTTTTCAGACGCGCAGATTACGGATATCCATCAGGTGGAAAACGCCGCACGATATCTGGGAACAGCGCTGTACTGGATAGCGGCCAGCGTGAATATCAGGCCCGGCAGGGATTACTATTTTTATATCCGGGCGGTAAATCGGGTCGGTAAATCCGCATTCGTGGAGGCGACCGGGCAGGCCAGCAACGATGCCGCAGGCTATCTGGATTTTTTCAAAGGGCAGATAACTGAAAGTCACCTGGGTAAGGAGCTGCTGGAAAAAGTAGATCTGACGGAGGATAACGCCAGCAAACTGCAGCAGTTTTCGAAGGAGTGGCAGGACGCGAACGGTAAGTGGAATGCCATGTGGGGCGTCAAAATAGAGCAAACCGAGGACGGCAGGCATTATGTGGCTGGTCTGGGCCTGAGCATGGAGGATACGCCGGACGGGAAGATAAGCCAGTTTCTGGTAGCAGCGGACCGCATTGCATTCATTAACCCGCAAAACGGAAACCAGACGCCCGGATTCGTCATGCAGGGTGATCAGATATTCATGAACGAGGCATTCCTGAAATACCTGAGCGCGCCGACCATCACCAGTGGCGGGAATCCTCCTGCGTTTTCCCTGACGCCGGACGGTCGTCTTACTGCGAAAAATGCGGACATCAGTGGGCATATTAATGCTATTTCGGGGGCGCTGAATAACGTCGTTATTGCTGAGGACTGCACGATTCAGGGGACGTTGCGGGCCGAACGTATCCTCGGCGATATAGTCAAAGCGGTGGGTAAAGAGTTCCCGTATTTCAGGGAGCCAGCCACCGGAGCAAAGCGTTACGCCAGTGGCACACTGACCGTTCAGATAGATGACGACCAGTCATTTGACCGCCAGATTATTATCCCCCCCATCAATTTTCAGGGGAGTTATTACGGACGCAATGATACGTGGGATACGTGTACGCTGGAAGTGCGCCGCAATGGCGCGCTGATTTACAGCGGAACGAGCAGCAGCGTTCCTGAGTCATACGGCGCCACGCTGGATATGCCCGCCGGAGGCGGCATTGTCACACTGACATTTAGTGTCAGTACCAGGGGGAACAGCACAGGATGGCCGAATTCCAGAATAAGCGATCTGATTCTGATGGTTGTTAAAAAATCCACTGCAGGGATTCGTATCAGTTAAATCATTAAGAGCCGCGTAAAGCGGCTTTTTTTATGGAGGCAATATGCCAGTACTTATTTCCGGCGTACTGAAAGATGGTACGGGAATGCCGGTACAGAACTGCACCATTCAGCTGAAGGCCTGCCGGACCAGTACGGCGGTGGTCGTGAATACGGTGGCATCGGAAAATCCGGATGAAGCCGGGCGTTACAGCATGGATGTGGAGCAGGGGCAGTACACTGTCACACTCCTGGTGGAAGGGTATCCCCCTTCACCTGCCGGAGTTATTACGGTCTACGTTGATTCAAAACCGGGAACCCTGAATGATTTTCTGGGGGCCATGACGGAAGACGACGTCCGCCCGGAGGCTCTTCGGCGTTTTGAGGCGATGGTGGAAGAAGTTGCCCGCCAGGCATCGGAGGCATCGCGGAATGCCACCGCCGCAGGGCAGGCATCTGAACAGGCGCAGACATCAGCAGGTCAGGCGGCGGAAAGCGCCACGGCAGCAGCTAGTGCAGCCGGAGCGGCAGACGCATCAGCCACACAGGCGGCCTCATCCGCAGCGTCTGCGGAGAGCAGCGCAGGTACGGCGACCACAAAAGCCGGGGAGGCATCAGCCAGCGCGGCGTCGGCTGACACAGCCAGAACGGCGGCAGCCGCATCGGAGGCCGCAGCGAAAACATCTGAAGCGAATGCAGATGCCTCCCGTACTGCCGCCGGAGATTCAGCTGCTGCCGCAGCCGCCAGCGCGACGGCGGCGCAGACATCAGCAGAGCGCGCCGGAGCATCCGAAACCGCCGCGAAGACGTCAGAAACGCAGGCGGCTTCCAGTGCCGGTGATGCAGGTGCGTCAGCCACTGCGGCGGCAGCGTCGGAAAAGGCGGCAGCCGCATCGGCAGCCGAAGCAAAAACATCTGAGACAAACGCAGCAACGTCAGCAAGTACAGCAGCGGCCAGCGCAACAGCCGCCTCGTCATCAGCATCGGAGGCATCCACCCACGCCGCCGCATCTGATACCAGCGCATCACTGGCAGCGCAAAGCAGAGCTGCTGCCGGAGAATCGGCAACCAGAGCCGAAGAGGCCGCGAAACGGGCCGAAGATATTGCGGACGTGATTTCCCTGGAAGATGCCAGCCTGACGAAAAAAGGCATCGTTCAGTTGAGCAGCGCCACGGACAGTGACAGCGAAGCGCTGGCGTCCACACCAAAAGCGGTAAAAACCGTTATGGGTGAGGTACAGACCAAAGCCCCGCTGGACAGTCCGGCGCTGACCGGTACGCCAACGGCACCAACGCCGGAAACCACAGCTGCAGGTATTGAAATTGCCACGGCAGCGTTTGTGGCTGCGAAAGTGGCACAGTTGGTTGGTTCTGCGCCGGAAGCGCTGGACACGCTGAAAGAACTGGCTGACGCGCTGGGTAACGATCCTAATTTTGCTACCACGGTACTGAATAAACTGGCGGGCAAGCAGCCGCTGGACGATACACTGACGGCGCTGTCAGGAAAAAGCGTTGACGGTCTTATCGAATACATTGGTTTAAGGAACACAATTGACAAGGCTGCCGGTGCTTTGCCCGCTGGTGGTACAGCTGTTGCGGCAAACAGACTGGTGTCACGCGGCGCACTTCCGGCACTGACTGGTACGACAAGAGGCAGTGATAGCGGCCTGATAATGGGCGAGGTCTACAACAATGGCTATCCGACGCAATACGGAAATATTTTACGTCTGACCGGAACCGGTGATGGGGAAATCCTCATTGGCTGGAGCGGGGCAAACGGTGCGCCAGCGCCCGCATATATTCGCAGCCATCGTGATACCGCCGACGCTGAGTGGTCCGAATGGGCAATGCTCTACACCACACTAAACCCACCTCCGGATTCGCATCCAGTAGGGGCGGCGATTGCATGGCCATCTGATGCTACTCCGGCAGGTTACGCTCTGATGCAGGGGCAATCGTTTGATAAATCTGCTTACCCGTTACTGGCTATAGCGTATCCGTCCGGCGTTATTCCTGACATGCGAGGCTGGACAATCAAAGGTAAACCCGCCAGCGGTCGCGCAGTGTTGTCACAGGAAATGGACGGCAACAAATCGCACTCGCACACGGCGCGGGCACAGGATACCGACTTAGGGACAAAAACCACCTCATCATTTGATTACGGCACGAAATCGACCAATACAACGGGCGGCCATACACATGAGTTTGGCGGTTATATCAATTCATACTGGGGAGACTCAAATCACACCTCATTTCAGCCTGGAGGTGGTGCGTGGACACAGGCCGCTGGCGACCATGCGCATACAGTTTATATCGGAGGACACGAGCACACCATGTATATCGGCCCACACGGACACGTCGTTATTGTGGACGCAGATGGTAATGCGGAAACCACGGTTAAAAACATTGCATTTAACTACATAGTGAGGCTGGCATAATGCCTTTTAAAATGAGCAGCAAAGCGCAGACTATTAAAATTTTCAATCTGCGTTCAGATACAAACGAATTTATTGGGGCAGGTGATGCGTATATCCCGCCGCACACTGGATTACCGGCAAACTGTACTGATATAGCCCCTCCTGATATTCCCTCCAGTCATATTGCTGTATTTGACGCTGAAACCCAGACGTGGAACCTGAAAGAAGACCATCGCGGAGAAACGGTATACGACACAACAACCGGTAATCAGATGTATATCTCCGAACCCGGCCCGTTGCCCGAAAATGTCACATCAGTTTCACCAGGTGGTGGATACAAAAAATGGGATAGTAAGGCTAAGGCCTGGGTGAATGATGAAGGTGCGGAGGTTGCAGCCAGACTTCGTGAAGCTGAAGGAACCAAAAGCCGTCTTTTGCAAATGGCATCGGGGAAAATTGCGCCGCTTCAGGATGCGGTTGATCTTGGAATTGCAACAGATGATGAAAAAGCGCAGCTCGACGAATGGAAAAAATACAGGGTACTGGTAAACCGGGTTGATACCTCAAATCCTGATTGGCCGGAACAACCAGTCTGATAAAAAATATAGCTATGTAGTAGAGACTGCTGCTATATGTTATATAGCAGCAATGGCTATTTTTTGATGTTTAATTGTATGATTTTATTACTGGTAAATGACGGCTAAGGTCCTGGAACTCAATACTTCCATTGGCTTCATAGACAACATACAGTGTTTCTTTATCTACATTTTTACGATATGAAAGACAAGAGTAACCCGCCCCACTGGCATTACCGACTTTCGGATAAAAATCATCAATTAACTTTACTTCCCCGGAGTATAAATTGTGAGCGTAGAGAGATATATCACTTCTGGTATAGTCATTATTCTTGTTCTGCGCGGATGAGTGAGCCGCGACAAGTTTATTGCCTGATGGAATAGTAATTGTTGAACCTTGTACTCCATGATTCCTGTTGTCAACCTTCTTGTCCATCGGAGGAAACTCAGTCCATGTTTTTCCAAAATCTTTTGTTTCAAAAGAACGGCGGAGGCCAGAGTTTCTGATGTTATTAACCAAAGAGGCATTAAATTCTATGATGTTATTTTCTGAACCAAAACCCTCACAGTATCCTGATGGCAATGACCATGTTATTCCATCAGTGGAGTATATGAATGATGTATTCAGAACTGTGGTGATATTTTTAGTGCGAACCATTTGTACCGGGAAAACCAGTTTACCGTCATTTAGCTGAAGACCAGATCCAACACCGCCAAGCATTGCAGATATCGTTCCATTTTTAGTTACTATATCATGGATGTTCGTTTCCACCTTTGAAAAGGTAACGCCATCATCGGTTGATTTATATAAAACCAAATCCCAGTCAGTGTCTGGAGCCTTATCTCTGTATGCGCCCCATGTTTTATCATTATTATTCCATTTGCCAACCATGACTAAGATTGTTTCTCTTCCCTGAATATTCGCCACGATGCATGTGGGATCCATGACGCGGGAAAGTTTACTGTTGACACGGTCATTATAAATCGCAATTTTTTTATTCCAGGTTTTCCCTCCATCTGTGCTACGGGCCGCCGCTGTGTCAATAAAGGACTGATCGCTGGCAGTGTTATGGCGCGCATCAGCAAATACAACAATGGTACCTTTTGAGGTTGTACACATTGCTGGAATTCGAAAATATTTGGTTGTTCCCCCAGAGCCGCTACCGACAATAGTGTTGCCTTTTTGATCAGTAAAATGCTCACCTTCAGCTTTAAAAACCACGGATTTTTCTACAGTCATACTCTTTCCTTCCTTAATGAATGGGTGTGTATGCATATCCAGTGGTGGATGCATATACAGTATTCTGCAGTTAAGTAGATGTCTGGTCAAACATATGATTACCGTTATTTCTGTTTATGTGACGAGTAGCACAGAAGAGTCTTTTTGAGGTAATTCTTATCAAAAAGTTAGTACAGTAATTAAATGATGATTAATCATTTCATCAACTCGTTAAAGAATCGAACCAGCAGTTGACCATTATTTATGACGTGTGGCTGTCGACACTGTACAGAAATTTCCCGGCTAATTTGAGATATTGGGGCCAACCGTAAAAATGATTCCACCAAAAAGATCGTTAAAGTCCCTACCGATAGCTTCGAGCTGACGTCTCCACGCGATTGCAATGGCACTTTGCATCCTTCGGTTAGTGTAAAACACCACGCAACGCTGTCCGACGAAATTGAACGCAAGGTTATTCTTCTGTTCGGGCAGGGAAGATACTGATGCTATTTGCCTCTCCTGTCCATGTGCTCATCAGCAATAACGAGCAGGATAATAATTAGTGCCAAAATAAAACAAACTCCAGTCATAATAAGCGCAAATCTGTCCATGGTTCGTACTCTAAAAAAACTGGGGGTAGACTGGTCTGAGATACCGATATGGATAGATCATTTGACAGCCCTTTTAGCGTTTAAATATATGGCATATGACAGTGTACAGTATGATGCCAAAGATGATGATAACTACTGTACTAATAAGAATAATCCAGTCTGCCTGCGTCATCATTAAATCCACCTGGATTGTTAAAAAATCCCATCCGCAGTTGCCTGGATGAGGGGTAAAGTTAAAACCACAGTAGTTTAAGGATTGAAAACTTATTGTAGCTATCAAATGATATTGTGGTAAGTAAGTCTCTCTACGTTGAATTGTTGCAGTATAATAGATTACGGGGATATGTTTGTTTTTTTTAAATAAAACCGACTGAGTACTGACAACAATTTTTTTCGTTTTTGCCTTGCTTTTCTCAGGCATAAACTTCGACGTCTGGATACCCATAACTTATCTGATTGATTTGTACATTGATTTAACACAATAAGCCAGCGTGAAGCTACACGGTGGTATAAACATGCCTTTTCGAGGGATTCTGCCTTTTCATCTTTTACCATAGTAAAGCTCCTTTCGACGAACTGAATTTAGCAAGGAGAATGTTGTGATATATGCAAAAAAAGCCCACAGGGTGGGCATGAAATCGAACATCTGGATTTACGTATTATCTTTGTAATACTTGTTTTTTAACATAACGAGACAAATACATCACTGACAAGTAGATAAAACTTGTCGATTTATTCGTTTTTTATGAATAATGACATGCAATACTATTGATTGTTGTAAGGTGATTGACCGATATCATTCGGTGATTTTTTTATAATTAATTGTGTTTTTATATAACGAGCTATTTGTATGTGAATGTTGTCAAATATAGGGTTATCCGCACTGGATTTTGTGGTTTTTGAGTTCATACTTAATTAAGGTTGCTGTCATTACCACTTAAACAACAAAAAGAGGATATTTTATGAAAGAGATTACATTTACAGAAATGGCAGATGTTAGCGGTGCAGGTTCAGAAATCTATCTCACTCCTTTACCTGGAACTGATGCACCTACTACCGGTGATGCACCGTTTGTTCCAGGAAAGCCCGGATATAAAGAAAATGATGTTCCAGACAATTCTGTATACTCAGGAGACATGAAATTGTGTAACTGCTGCTATGAATTAGCAGGTCTGTAGTCAGACAGTTTGTATCAGGAGGCTAATCGTGTTTGAGTTTGGTATTCAACCGGACTCAGACACTTTTAAAGTAGGGAAGATGTCAATCGTACAATGTTAACATTGAAATGAGGCAGAAGTTTGGGGCACCAGTGGGGCAAAAATGACATTTTTGGGGTATTTTGGGGCAGAAAAGAACGTATGAAAATCGCTTAAGATCATACGATTTTAAAATCGGGATTTTTTAAGTTACTGAAAATCATATGCTCTTGGACGATTTTCGTATGATTTTAAAAAAAACACAACCACG
>Salmonella enterica serovar Typhimurium LT2 FELS-2
ATGTAGGAATTTCGGACGCGGGTTCAACTCCCGCCAGCTCCACCAAATAAAACAAGGGGTTACGTGAAAACGTAGCCCCTTTTTCTTTGGTAGTGGCGGCAAAATGGCGACAGCGTGTCGGACTGGCGGCAACAAAAAACCCGCCATTAAAGCGGGTTCTGTTCAGAAACTCATGTGGCCTTGACCACCTTTTCCCGGATGTGGTGGCGCAGAAGAAATTAGATTCGGTTTTATAATGTGCCGTACAAACGTTTCATGAGTAACGAACGTACAGCCACAATTTATATTTTGGCACTGGTTGTAACGTTCTTTTGTCGTAGCTGATACCTGAAAGCTGCTTCTGGTATGTGCTGCATGACCGCACTCTGGACAGTTCATCATTGCTGTTATCCCACCACTTTTGCCATAATCGCAATAATGATACAGCATTATTCAATATTGAGAACCAATCATTCAATTTCAAGATCATCAATCTTTACTTCAAGCTCCATGCTGGTCGTAAATCCATTATCCGGGCTGACAGAATGCGTCAGGGTGGTAATGGTCCATTCTGCATCATCAATCGGCTGCTTAAATCCCGTCACCTTCACCGGCATTTCCGTATAGAGATCAGCCCGCCCCTCAGCGAGCTGTAGGGAAAATGAAGCAACCCCGCGCTGCAGGCGTTCCCACTGCATTTTTGCTGCGCGCTCTGCATTGCTCCGGTTGGCGTAGGTACGATTAAGAACCAACACGTTTTCATCCGTTCCCACCAGATAATCACCCTGTTTTGCTTCCGGCTCTTTGGGTGTGGTGGCTTTCTTTCGACGACGCTTAACACTGGTTGTCTCTTTTTTCCTGGGTTCACGCGTATGCAACCAGCTGGCAATAACACCGGTATAGGCACCACGATCAGCAAGGGTGAACCGATGACCGTCACCGGCTTTGCGCGTGATGGTGATAACCGGCAGCGGCTTGCCGCTTGCCGTTCTTCCCTGTCCCTGCCGGATAAACAGCAGGTTCCCGTCTTTAACGGAAGCAATCGCCCCATACTGTCTCGCCAGTTTCATCAGAAAACTTGCATCGCTTTCATTGGTCTGGTCCATATGATCCAGCGCCTTATCCGTCAGGTCTTGACCCAGCGCCACTTTGAGGTTATGCCGGGCGGCGATTTCCTTTACCACCTCCCCCACCGTTGTCTGATGCCATGATTTTTCGCGCCGTGTATTGAGGGTTTCACGGAAATCTGCGCTACGCGCCCTGATGGTCAGCCGGTCAGGGGCTCCGCTGTGTTCAATTTCATCTACGGTAAAAGCCCCTTTAGGGAAAAGCGGCTGGCCTTTCCAGCCCAGCGCCAGATGAATAACAGCACCACGGCGCGGCAGAACGATCTGCCCGTCGGCGTCGTCCAGCTCCAGATCAAGCTGGTCTGCTTCAAAGCCCCGGTTATCCGTCAGTGTCAGACTCATCAGGCGCGCGTCCATCACCGTCGTCACGTCTTTGCCTTCGATGGTGATACTGAAAGCCGGGCTTTTGCTGTTCAGATTCAGGAGATCAGAATTAAAGTTCACTGCAGCAACCCTCCAACCGTGTTTTTAATCCCCCCAATAGCAGATGCTGCAGAGTCCTGCAGGTTGCTGAGCTGGTCACTCAGGCTCCCGAACATGTCAGAGAGCGACTCATCAACCCGTTTGAGGGTGATCGTAAACTCAATGCGCCTGGGCATTCCGCTGGCAAAAAACTCCGTCTTTGTCTGGCTCAGACTCTCAATAACAAACATGCCGTAAATGGTTCCACTGCCTTCAATCAAAGGCCATGCCTTGCCCAGTTCAGCCATTTGTTCAAGCGCCAGTAATGACAGCCTGCCTCCGGTCACTTCCGGCAGCAGAACCCCGGACAGTGTCAGTGAATCATTATCCGGGCCAAGAAACTGCGTTGACGGGCGGCGGTTCACCCGGCTGTTGGCGGTGTGTCGCCAGCTGCGCTGATACTGCAGTTCCTGATAAGGGACAGTGCGCAGCATAAATACATATAAACCCAGCACCATCATCATGATTCATACCCCCCCTGATCGCTGAAATTGCTGCGCGCTTTTGCCCTGGCCCTGCGTTCCCGCTCGTCAAGCTGGCGTGCCACTTCACGGGCAATATCCTGCGCACTCTGTCCCGGCTGCGCGACGATATGAATGGGCGCATTTATCTCATAACGAATAACTGACGGCGGGCTGTCAGCCTTAACTGGCTGCGTCTGGTATGTCCTCGCAGGCAGACTGAACGGATGAAGCGGAGCCACTTCTGCAGGTGTCGCAGCTACCCCCATCACGCCAGCAACGACAGAGGCCAGCGCAGCAGTACGCCGCCTGCTGGTAACATTTGCCGGTCCGTTCACAATTTCAGGGCCATTTTCTCCGACAATGCCAAACTGCCCGCGTGGAATGATCCCGCCCGTGTCGTACATCCCAGCGTAAGCCGGGAACCCGCCTGGCGGCAGCACCACTTTGCCGTCACTGTTCACTGTGGCGGACTGCTGCTGCGTAACCTGCGCAGGTAGTTTCGCCTTTGCCGCCTCCTTACTGACAATACCGAGCTTTTCCAGCAGCCATGACACACCGGATTTAAGTGACTCAAGTGGGTGCATCACCATATTCAGACCTTCCGCCAGTGCCTCACCAAACCGACGCCCCATTGCAGCTGCGCTGTTCAGTTCTTCGGAAGTGGATTTAACCGGGGTAAGTAAATCATTGAACCAGCCCCACAAGGCCTGCACCCTGTCACCAATCCACTGAAACACGGGTCTGAGCGGCTCAAAGGCAGCGCTGATGGGCGCAGCAGCGGCTTTGAACCCTTCCACCACGCCCCCCAGAAACGCACTGATGGGCTGCCAGTATTTCCAGATAACCAGCGCCACGCCTGCCAGTGCAGCCACAACCAGCCCTACAGGACTGAGCAGCGCACCCAGCAGGCTACCAACAGCAAATAATGCCACGCGCAGCAAAGCCAGCGGACCAGAGATCAACAAACGCAGCACGCTACCTGTACGTGTGGCAGCGGCGGCTGCAGAAGGTAACGCTTTAACTGACAGCATGGACAGGCCAAACCGGATAACCGCCAGCGGTCCCAGCACAGCAGCCACCGCCACTGCCAGCGCCCCCAATCCAACAGTGATGGCTGCCGTAGCTGCCGCCACTTTCATCAGCGTGCCAGCCAGCACGGGATTCTGCTCAACCCAGCGACGCAACGCCCCGGTCACGCGCTTAACCATGCCCATAATATCCATCAGCGGCTGGCGCAGCGTTTCCCCCAGGCTGCTGAAAGCGTTCTGCGCGCCCGTCTTAACCAGCAACCACTGTGCAGACAATGAATCCTTGTTAATGTCGGATTCTTTCTGCATGGAGCCATTAGCACCACTACCTGATGTGAGTTTCAGCTGGCGCTGCAGCTCCGGCAGGTTGTTAGCCAGCTTTGCCGCATCATCGCCAAACTCTTTGCCAAAAATCATTGTCATGGCTGACAGGCGTTTATCCTGCGGCAGATTGTTGACCTTCTCCAGAACCCGCTGAATTGTGCCCATGGCATCGGTGGTCATCTGCTTTTCAATCTCCGCCGGATTGAGTTGCAACAGATTCATGCCTTCAAAAAATCGTTTACTTTGCATGGTGGCAATGGACAGTTCACGCACCATGGCATTAGAGGCGCTGGCGGCGATTTCCGGGGCAGCCCCAAGAGAAAGGAATGTTGAACCCAGCGCCGCGGCCTTTCGGAAGTCAAGGCGGTCAGCCACGCCCCCCATACGCTGCAGGACGTTGATAATGTCCCCACCCTTTGACATGGCGTTATCGTCCAGGTAGTTCAGCGCATCGCCCAGTTGTTCAATATTGCGCGTCGGAACTTTATAGAGCTGCGCGATTTTCCCCAGCCCTTCTGCCAGTTCATCTGCGGGCAGCTCAAAGGCCGTTGCCGCTTTTGCCGCCGTGGATGCAAAAGCCAGCAGGTCACGTTTCTGCTCTTCGTAAGGATCGTCCTGATTGGTCACCCCCATGCGAGCACCACCTTCAACCAGCGCGGCATAGTCTATAGCGCCGTTCTCCATCGGCAGCTGTTCGCTGGCGGCCTTGATGGCATCCTGCATGTCATAAAACTGTTTTGTGCGGTTGCCATTATCGTCTCGCAGCCCGTTTACCTGCTTTGCCACGCCTTTCATGGCATCTTCCATGCTGGCGTAGCTCTTAACTGCCGCCACAACAGGTGCGCCCATTGCCACCCCTGCAGCCGTAGTGGTAGCCCCTGCCCCGGCGATGCGATCCCGCACCTCAAGACGGCGCGAATACTGATCGCGGACGGCGTTCATTCGCGCCTGCTGTTCGCCCAGGCGTTTAAGGGATTTCTGCTGCCGGTCCAGGGCCTGCCGGGTTTCGTCGGCATTCTGCCGCAGTTCCCGCTGCGCACTACTGAGCTTTTTCGTGTCCAGTCCGGCTTCATTGAGCGCAAGACGCTGGCGCTGCACTGACTGACGTAGACCGTTATATTTGCTCTGTAACTCCGTAACGCGGTTCTTTGCCTGCTCAAGCAGCCGTGCCTGCGCCGCCGTCGGGCGGTTGGTGGCAGAGAATTGCGTGGCAAGTTTCGCAGCTTCTTCGCGTGCGGCTTTCAGGCTGTTACCGGTGACTGCCAGCTGCGCGCTGGCCTTGCGGAAACCGTCAATGCGGCCCGCCTGAGCATCTAATTCTTTTAAACGGGCGCGGCTTTGCTGAATCGCTGTAGCCAGCTCTTTTGAGCTGGCCTGCGCGGATCGAAATGGGCGGGTGAGCTTGTCAACCGCATTAAGAATCACCTGCAGACGCAGGTTATTGTCACTCATCGCTGGCCCCGCTTCGCTGAATTGCCTTATACCGCCACGCCAGCACCTCAGTCAGCGGCATAACGTCAGTGATGGATGGCGACCAGTGAAAGATGGTGGCGATATCCGCCACAAGATCATCAATCGTCAGGCTGTCGGTAAACCGGCAAGCACCGACTTCTTCAACAAAAAAGTCACCACCTCTACCGACAGCGCGGTGAGATCGGCGGGGTCCAGCTCTGCCATTTCCTGCGCGGTCAGCGTCGGGGTGGAGATTCGTGGGATCACAGTCATCATTGCGCCCACGTCCATATCCATAATGGCCTGCAGACGGGTGCCACGCAGTGCGCCGGACTGAGGCTTGCGCAGCACAATTTCGGTAATTTCAGTTTTACCGCGCATGATGGGAGTATCCAGTTTTACGGTCTTTTCAGTCAGCTTGTCGCTCATGTTCGTATCCTGTTAATGAAATACTGGCGCGGCTGCCCGCGCCGTTAAGGTTAATCAGAGGCCGAGGGCATTACGGTGTGCTTCCATCAGGTCCACGCCGCCAACGATTTCTACCATGTTGACCAGATCGACCTCATAGAGCACCTCACCATTAATGGTCAGCTTCGCGTAGCTGTTGGTACTGCTGACTTTGGTGCTGCTGCTCTCGCCGGTTTTCCACTCGCCGGAATCCACTTCTTTATGGCGCCCGCGCACAACCAGCTCAACGGCCTGCACTTCGCCGGTATCGTCACGCTGAATGGAACCGGTGAAACGCAGCTGGATGCCGTCAACGGTTGCCTTGCCCATCTGCTTGAATAACAGCAGCTCGGTACCGCCGATTGAAAATTCCGTGTCCAGTGCACCGTCATCCAGCCCCATGTCCACATCCACTGCGCCCGGCATACCGCCGCCGCGATACTTCTCAAACTTGCGGGTAAATTTCGGCAGGGTCAGAGACTCAACGATCCCCTGCCAGTTGTTCCCGTCGTTGAACAGGTTCAGGTGTTTTAACTTGCGTGGTAAAGCCATGATTCCCCCTTATGCAGCGACACGGCTGGCAAAATCGACCAGGTAACGATCGGTGATGCGCTGGCGCAGCATCAGGTTTTCAAGCGGAGGCACCGGCGTGTAGTCATAATCGATGGTCAGTTTCCCGGCTTTAAGGGTGTCTTTATCGTTAACAGACTCATCCAGCCAGCAGTCACCACCAATCAGGTATCCCTGGTTGACCAGACTGCGCATCTTGGCGCGTAGTCCTTCAATAATGTCGCGGGCCAGCGACGGATTAAGCACGCCATCCACCGCCCACATGTGCGCCTCCGCCATAGTGTCAGCCAGCACCTGCGCCGTGCGGGTGTAGTTCTCAAAGGCAAACAGCGGATCGTCACTGAGACAACGGGAACCCCAGAAGCGGAAGCCGTCTTTGCGAATCAATGTGGTGACGTCATTTTTGTTCAGCAGTCCCGCATCGGTTGCCGGGTCCTGCAGATCCCAGAACACATCAGCGGAAATGCCGGTGACACCGTTCACACCCACATTGGACAGGGTTTTATGCCAGCCGATCTGCTCGTCGATTTTGGCACGCAGGCCGAGCGCACGGGCGGAGGCGTAAGCCGTCGCGTCTGCTTTCAGCACGGTGTCAAAGTTGATGAAGTCAGGCCAGATCAGCATTCCCTCGCGCTGACTGAAATTCTCGCGATAGGCAATAGCTTCCTCCACCGTTTTGCAGCCATTAGCAGCAAGGTAGGCAAACCCGCGCAAGCTTTGCGCCACGCCCAGCAGTTCAGTAGCAACGGCCTGAGTGTCATGTCCCGGCACCCCAAGAATGCGCGGCTTGACACCGAGCTGCGACTGCGCCGACAGTAGAGCTTTCATGCCCGTTTTCTTACCGTCGGAAGTTACGCCGCCGATAATATTGGAGGTGGTTTCCGCTTCGGTTTCTCCCTGCGCCACACGCACAACGACAGTCACGGGTTTTGCCTGATCTGCAATCGCGTCCAGCGAGCGGGCCAGCGTGCCGGACTCCCCCGCTTTACCGCTGGCGGTGAGCACATCAGTCAGCAGGACCGGCTTATTGAGGGGGAACACGGACGCATCAGCATCATCGCCGGTGCAGACCATGCCCACGATGGCAGTGCTCACCGTGGTAATAGGTCGGGTGCCCTCGTTGATTTCAACAACGCGCACCCCGTGGTGGTAATCCTGAGCCATAAGGCAGTCTCTCCGGTTGACAGGGATACCTTATGTTCTGGTTGCCAGGCGTGCGGCGCACGTATTTCACGATGTGTCAGTGCTGGTACAATATCGCCACTTTCAACGCGACTGATTTACAGGGAATTTCTTGTAAAGAGTGGAAATGCTAACATCAAAAAGCAATCCAACACGATGACGAGTTTCACCGGCGGCAAGCAACCGTCCGGCCTGCTCCCATTGCTCCGGAGTGAGCTTTGGACGCCTGCCACCGACTCGCCCTTGCGCCCTCGCAGCGGCAAGTCCGGCGCGGGTTCTTTCCACAATTAATTCCCTCTCCATTTCAGCGAGTGCGCCCATGATATGGAAAAAGAAACGCCCCATTGATGTGGAAGTATCTATGCTATCCGTAAGACTGCGGAAATTAATGCCACGCTCCCGCAGCTCCTCTACCAGAACGACCAGATGACGCATACTGCGACCCAGGCGATCAAGCTTCCATACAACCAGTGTGTCCCCTTCTGATAACGTCCTGAGCAACTTTTTTAATCCGGGCCTTTCTGATTTGGTCCCGCTTATTTTGTCTTCAAAAATCAGTTCACATCCTGCGCAATTCAGCGCGTTTCGCTGTAAATCAGTATTCTGGTCATTTGTTGACACCCGTACATAGCCAATTTGCACAACAGGCCCCCTCGCAAAAGGCTGGGATCATGCCATTTACGACCGTTTTCTGCATTTTCATAAACCTCGGTTTAGGCGAAACAGCAAAGCAAGCTGCGGGCGCAGTCCAGAAAACTGGCGATGAGATGAGCGGGAAGTTAACCCTGCCACAGACATCTTCCTTCGGCGTGAATACTAACAACACACTGGGCGGTAGTTCCATCGCTATCGGTGATAACGATACCGGGCTCAAAGGGAACGGCGACGGTAATCTGGCATTTATGGCTAACAACGTGCTGGCAGGATATTTTAATGAAAATGAATTGCAGCACAGTAAAAAGATGCTGACTAAAAATTTTCAGGCTCTTGTTGATAATAACTGGCCGGAGGGGGCGGGGGGATTTTCTGGTCAGTTAAGCAGTGAAGCACCGTTTAGTGTACCAATGGTTCACCGTCAGAATAATGATAATAATTTTTTCCCGCTCCTGAAAGGAAAGGTCTCACTGGAGTCTGGCTATCCTGTAGCCGCCTCTTTCGGAATATTAACTAGTGGGAATACTAATTTCCCACAAATTGCAATTCATGCAAAAACAGACTTTGATGTTAACGATAAAATATGGGTATTTGATGTTGCAACCGGAGAATTTCGCGCACCGGGAAGGATTACTGCTACAGAAATTTTATTGAGCGGTAAAAGCCGTGTTGGTCCTGATGGTAATTTATATGGTGATGTGTGGGGTGGCTGGCTGAATGACTTCCTTATTAATAATTACAACCGTAAAAATACTGCCAGCCTCGGTGATTATGGCTGGGTTCGTGACGAAAGCACCGGGTTTATAATGCAATGGGGGACACTTGGTAGCTCAAACGGAACCTACAATTTCCCGCGAGAGTTTCCGACATCCTGCTTTGCTGTATTTGTCACCAACACTAATCAGCAGGGAGGTTCAGTGGATAATGCGTTTGGATACCCGGTGAGTAAAAGCCAGTTTTTTGCCGCAACTAAAGCATCAACAGACGGAAATGTCGTAAATGGCTATCCTGTAGCCTGGTTTGCGATCGGGAGATAATTATCAATGAGCGATTATTATTACAGCTTTAAAGAGAAAGGTTTTTTCTACAAGCCGGATACCGAATCGGGCGATTTCCCGACTGATCTAATTCCTCTGACTGATGAACATTACCATGGACTTATGCAGGGTCAGGTGGACGGAAAATATATTGAGCACAGGAAAGGAGGCCCGGTACTGGTTGAGCATCGCGAATATACGCCTGAAGAACTGGTTGCACAGGCTGAATCCAGAAAAGCGGAACTTCTTGCTGAGGCAGAGTCAGTCATTGCGCCACTGGCGCGAGCGGTAAAATTAAAAATGGCTACAGATGAGGAAATCAAGCGGCTGGAGGCATGGGAACTCTACAGCGTACTGGTAAACCGGGTGGATACCTCAAACCCTGACTGGCCGGATAAGCCAGTCAGCCAGTAGTCGTTATTGTGGTAATGCAGGCCACCTGATTGCGGTGAAGGTGGCCTCATCTGAAACGTCTGTTAAGTCAAGCGATTTAAGAACATTGATATAGTTCATCCACAAAATCAAAGCCGCTTTATTTTCATCACTGATAATTCCCAACGTTAATTCTGTGCGCCAGTCCTTAATGGCATTATCTGCATCGTTAAGTAATTTCTGTCGGGTGGTTTCGGCCTTAGCCTGATAATCCACCGGAACGGGTAAAACCTTACCATCTCTGTACAACCATGAGCCATCACCACGACAATCATCAGGACAGTCAGCAGCGTCTATTTCCGCAACAGACATATTAACCGGCCACAACATTGATACAGCATATGTGTTTCCACGTTGCGGGACTGGATGATTAACAACACCCCAGATAACCCCTTCAGGATCGTACATAATTTTTGCAGTATCATCAGAAAATAATGACTGACATTCATACCAGTCCTGCCCGTCTTCCGATTCCAGGAAATATGCACCTATATTTATTTCGGCCTGAGTTTTACCCCTGCTTACGGGGTCGTCAATAAGTCTGAAATTTTTGATATTCTGATATTTTTTCATTATGCCGTTCCCCCTTGTACGGTATACCACTGATTCCCGACTCGTTTTTGCAAAGGCGCATAATTAATACCATCAATATTTTCGCCTTGTGCATCTTTCCAGACGGAGGTAACTACATATCCGGGAGTGTTAGGCCAGGAACCTGCATTGTTCCAGGTAGTCACTGATGTGCCAGCCCCTAACTGAACATCTGCGACGAAATTATTATTAATCCACAGACTCAGCCAGCTATTCCCCCAGACAGAACCAAAGATGTCGCCGTTATTCTGATAGATGGCCCCGCCTGCACGAAGCGTGTTAGCGGTGATATCGCCATTGACCGTAAAGACAATCGAACCATCAGGATTTCGCTGGCTGTATAAATGCCATCCCTGGTCGTCGTCCAGTTCAATCACTGTAGGCCTGTTTGCGTCGCCCCATAAATTAAACGTGGCTGTCATTGTCGAATTATTATTACTCGTCAGTGACAGTTTTTTTTCTTTGCCTGCGCGAATAGCTCCCAGAACCATCATTTCACCGGGAGCGACACGAACGGTGTGCTGGCTATTCGCAAACGTATCCAGTATCCCGTCACCATTCTGTTTAAAGCCGGTATCGTTATCACCAATAGCGATGGAACTACCGCCCAGTGTGTTATTAGTATTCACGCCGAAGGAAGATGTCTGTGGCAGGGTTAACTTCCCGCTCATCTCATCGCCAGTTTTCTGGACTGCGCCCGCAGCTTGCTTTGCTGTTTCGCCTAAACCGAGGTATGTGAGAAGGCCGGCGATATCTTTTCCGCTTAAATTCGTCAGTGTATTGTCCAGCGGTTGCTTTCCAGCCAGAGCGTTTATCATCGTCGTGGCAAAGTTCGGGTCATTCCCCAGAGCCGCTGCCAGCTCGTTCAGCGTATCCAGTGCTGCAGGCGCAGAATCCACCATTGCCGCAATAGACGATGCCACAAATTCCGTGTTCGCAATCTGTTTAGTGCTGTTACCCGCCGCTGGCGTCGGTACCTTTGGAATCCCTGTGAGTGTCGGGCTGTCCTTCTGCGCATACTGTGAATGCGGGTCCGGCGCAGCAAGATGCTTTGCCATCAGGTCGTCTACATATACCTTCAGCTCCAGCGCCTTATCATCTACATATTTACGGGTTGCCAGCACTACTGCAGGGTCAATTTTCAGGGTGATGTTATCGGTGCTACTGGTAATCAGTACCATGCGCACGGTCTGCGTACGTCCGCTCCCTTCTGTCAGCTGCGGCTTGTAGCTCTCAGGGCAGTTACCCACGGCGATCAGTGCGCCGGTTTCATCAAACAGGCCGACCTCACGAATCCACCATCCCCCCTCAGTTTCCGGGATCACTTGCTCAGCAATAATCTGGCTGCTGTTCTGCGGGTCGATATACAGCATATTCAGCGCTGCTCGACGCTTCTCAGCAACTAACGCGGTCTGTTGCGCGCTGGGTGTGGGCAGCACACCGCCACCGTCGCCCACCGCCATATGGGTAATTTTCAGCGGGACACCGAGCGCGGCGGCGCTTGCCAGTTTCGCCGCGCCGATCTCCGTCAGCAGGGTATAAAATTTTGCGCTCATGGATTCACTCTCATTGTGTCAATAACATGGACTGCCCCGCCTTCATGTGCGGTGCCGCCGGAAACAATCGTTTCATTGATATACGGATACACCGTGATTTCTTCACCAAGGTAGCTGGCTGCACCAACCCAGTAAGGGCCGCTGGTCTGCATATTAATGGACATACCTGTCATGTGGCGGCTGCATGGTTTGGCATCGCTTATCAGGCGCTCAAGCTCCAGATAGGTGTCTTCGGTGATACCATGATCCTGTACGCCAATATCCAGACGGAACGTCCCCGGCGTTTCGCCGGTCTGCCACCACTCATTGATGCGGATCAGGAAGCCGAACGGCTCTACCACGCGCCGCACGGCGCTGGTTGTCCCCTTGTGCTGATGGATATAAAAAGCGTCCTGCACAACGCGGCGCTTGACGCTTTCTGTCCAGCTCTCATCCCAGCGGTCAACAGAAAACGCCCAGGCCAGATAAGGCAGGAATCTGATCGGGCAGGTTGCCGGGTTCCACAAATCACGCAGCGATACCTGCAGATCGGAAATCCCGCTGCAGGTCTGCGCCAGTCGGCGCTCAAGCGGCGACGAACCCGGCGGCAACAGACTATTCATCCGTGCCCCCGTTGGTAACGCTCCATTCGGTACAGGATGCCGCCTGTGTCTTATCCAGCACCACATCCTCCAGAGGGGACGTCAGCTCCACACGCTGGACGCCCTCCACGTGCAACGCGGCATAAATGGCGCTGCGGCGGATATCACGTCCCAGCCGCGTCTGACTGGCGATGTACCTCTGCAGACTGGCTTTTGCCGCCACCATAACAGGCTCCGCTTCCGGCCCTGGATAAAGAAAAATGGTAGCCTCCACCCGGTACGGTATGATCTCCGCACTACGAACCGTCAGACGGTCAGCCACCGGGCGTACACTCTCACTGTTCAGGGCTTTTTCAACCACATCCAGCAGGTCTTTTACTGCTGTACCGTCACCCTCACGGCTCAGCACGGTAAGTACCACCTCTGCAGGGGCCGGACTGGTTGCGCTGGCATCTGCCACACGTCCGTCCGCACTTCTGGCGTGAAATTCATAGGCTCCCGTAGGGCCAGCAACGGACAGTCCCTCAAATGCTGCAGGGATGCGCTGGCGCAGCGCCTCATCATCTTCCATCACTGCGGTGACCGGCGGTACTGCATCATTATCAGCAGGAACTACCGTCAGACGTTTCACGTTGCAGTTGGCTGCCAGCTGCTCAAGATCATTTCCCATCGAATAGGCCACCATCACCGCCTGCGCAGCCTCGTTAATACGCTGGCGCAGCAGGATTTCGCGGTATGTGCTTTCCTGCAGCAGCTTGGTGACGGGTTCAGATTCCAGCGCCAGCGTGCGCCGCACCGCGTCCTGTTCATCCACAGGATAAAGAGCCACAAAAGCGGCCTTGCGCTCAGCCAGCAGCGTCTCAAAATCCGGCACGTCCACTATCTGTGGCGGCGGTAACCGGGAAAGGTCAATGACTGCCATTGTCTGCTCCTGTTGATATGGAAAGGGAAACCGGTGCTCCGTTATTACTATGTCCCGTAAGCTCAACCACCATAGAGCCGTCAAAATTGCCGTTGATGGTGATGGAGTCCAGCGTAAGGCGCGGCTCCCAGCGGTTCAGCGCCACATAGACTGCAGACATAATCTGCAGGCGCAGTGCCGGGTTCTGCGGCTGGTCAATCAGCGCGAACAGCAGCGAACCGTATTCCCGCCGGGCAATGCGGCTACCCTGCGGTGTCAGCAGAATATCCCGCACCGACTGGCGCAGATGGTCTGTATCCGCAAGGGCCTGCCCGTCATTCCGGCTCATACCGATATACAGCGTCATACCGGACCTCCCGATGTATCCCCGCCTGACTTAACGCCAGTGTGACCGTGTTTATCCATCACGACCCCGTTAGAACTCATTGCGCCGCCGCCCTGGGTAACGCCGCCGTTGATCACCACCTCGCTGTTAATGCGTGTTGTGTCAGCCTCCACTACAAACTCACCGGTTTTTAGGGTGATATTGTCCGCCGCCTCGATCACCATGGATTTGATACCCCGGACATGCCACCGCCCGGTGGCGGGTTCGTACTCAAACCATCCACCGTCCGGGTACTCCGTCACGCAGCCGTCCACAGAATCCGACGGCGGCGCAAACTGATTGGAGTAGATGGCAGGCAACGCAAAAGCAGTTTCCAGATTGCCGCCCATGCTCAGTACCACCACCTGCTCATCCGGCGACGGGCACCACCATGTACGGGCACCACCGGCACGCAGCGTCAGCCAGTTAATCCAGTTGGTTTCAAGCTCGCCCACTCTCACCCGGCACAGCCAGTTTTCCCGGTCCACTTCGGTCACGGTGCCGGTGCGGATCAGGTTGGTGATAAGGCGCATAATTTCGGTCAGTTGTGCATTCATAACGAAAGGTTGCCATCAGAGGGAAAAGGTAGGCAGCGCGGGCGCTTGTGCCAGCAGTGGCACAAAGATCACCCCGCCAGCCAGCGCAGCAGGGTGTCGCGGGTGACGGTTTCCACTTCTTCATTCACGCCCAGCAGGCGGCGCTCTGCGTAGCGGACCTCCGGGCCTTTTCGGCTGACGCGATCCCGCAGGCCGTAATGGTGAACACGGGCAATGCGCTGCACCTTGCCATCAAACTGCACGCTGGCGGAGTCCGCACTGGCGGTGGTTTTCAGGTATTTTGTGGTGCGAAGCTTTGCAAACATCTGGCGTTTGATGCGTCCCTTCTTGCTGCGGGCAGTCACCCGGCGCGGCTCATAGCCGCTGCCGTCAGGATTACGCTGCAGCCTGATGTTCTGCTGCTGCGTCCGGCGCAGCTGTTGCGCCAGTTGCCGCATCATACGGCTGCGCGCGGCAGGCTCCAGATTCGCCAGCAGCGCCGTCAGCCAGTCATCCACCTTCTGCAGCTCATCCACGTTTCACCGTCCACATTTCTTCGGGTTCGTCCGGCTCCGGCACCGCTTCAACGCTCGATACGCTGCCGTCAGTGCTGACCAGCACACGCTCAGTCAGTTGCAGGTTCATGCTGATATCGCACACATCGTTTCGCAGAATATCCACTTCAAAGGTGAACAGTTTTTCGCGCAGATCCGGGTTGTTGATGGCGTCCGGCTGACTGGTACTGAGCCACAGCAGGACTGGAGCCATCAGCAGATTCTGGTCGCCGCTGAAATCCTCGATCACCACGTTCAGGGTGTAGCGGTATTCCCATGACATAGAACTGGCTCCTGTTGCCACCAGTGAGCCGTTATCAACGAAAAGGTGCAGCTTGTCCGGGTTGTCCCGGACATAGGCAACCGCTTTATTCAGGGCGCTGCGTAAGGACTGCGGTTTGTTCACTGTCTCGCTCCTGACACGCAATAATCGTGTCCACTTTGTCAGCACAGACCGCCCAGGCGGCCTCGGTTTCATCCAGCACCGCGTTCAGATCGCCGTTACTGCGCGGCGCTGACCTTTCCAGACGGCACTGCGTCACTCTGGGACAGCCACTCACGGTAAGCTGCACCTCCGGCGAGGGCCGGACGCTCCCGCAGCCGGATAATGTCAGCAGGCAAAGGAGTATCAGCCCAGCGGCGCAAATCCTCATTTTCACGTTTCAGTTCCTCGATCCGGTGCTGGCGGCTGCGCAGAAGTGCGGTGGTCTGTTCCGCTGCCGCATAAAGCCGCGCCTGCTCCCGGCTGTTGGTTTCGGTCAGAATGGACAGGCCGATCAGCTGGCTGTTTTTCTTCGTCAGCTCCTGCGTTTTGCTTTTCAGCACCGCGCCCTGCGTCTCGATGGTGTGGCTGGCATTGTTAAGCCGCCACGACTGCCAGCCCAGCGCCGCAAGTACCAGCGCCAGAACCACTGCCAGTAAACGATTCATTCCCGCAGTGCCTTTAGCTCATCTTTTATTGCTAAGCTCATGGCTACTGTAAAAACACACACCATCCCCGTGAGCTTCCATCCGGCAAGCAATATGACAAAGGCAAGAGCGAGACGCTGATACCAGATGAGAGGTACTTTATCCATTAGCCCCAGCACCCTGCTGAGCAACTGACGGACGCGTAGCCGATCCCCCCCCCGTCAGGGTGCAGGAGTACAAACCAGCACAACAAACCAGTGAAAAAGCGGCATACTCAAACCACATAACCAGCGCCAGTGGGAAAAGCGCATGAGATGCCGGGAAATTCACATCAACCATCACAAGGAGCGCCAGAACCGAGAACGGCAGCCAGTAACTTTTTAACCATTTCATTTCGCTATACTCCTTTTAAGCACCAGGTCATTTCCCGCGCGCGGCGGTTGTCCAGCCCCTGATTAAACACACCTTTGACATATACCCAGCGCGGCAGCTGATGGCAGGCATCCGCCCAGCGCCGCTGGTTCAGCAACTTAACCAGCGTGGAGCTGCAGGCGTTGCCGGTGCCCACGTTGAAAGCAAACGACACCACCGCGTCATAGACCTTTTGCGGCATCGGCTGTACCACACATTTATCCAGTGCCCGCTCCACGCGCAGCACGTTGGTGATAAGTCCCTGCGCCGCCTGCCGTTCCGTGATGGTTTTTCCAGGCACCACACCGGACGTATTGCCGATCCCGTCAGTCCAGACGCCCGCGCTGCACTGATAAGGCTGCAGGCGGCATCCCTCGTAATCGGCGATCAGTTTCAGCCCCTCAACGGAGGTATGAAGCGACTGAAATCCGGGCAGCGTGGCGGCGATAGCCAGCACCGCCACGACAAGGCAGCGCTTAACGATTGAAGGATTCATATTCCCCCCGCGAAATCTTGCCGCCACGTAACAATTTGAAAGACTGGTGTTTGTAGTACCAGTTGATAGCCAGCATCAGCACACCAATCAGTACGCCGCCAACCGTTGACGCATCCTTGAGCGACAGATCGCCCAGCCATGCCAGCAGCACGGCGATGCAGTAAGTGATAAAGGCGCTGATTCGTTCAAGCGTCATAATTCAGTCCCATAGCTGGACGGTCTGCGCCGTGGTTGACGCCGTAATGTCCGGCAGCTCCACCTGCAGCCCGTGCGGTAAAAATGGGCCGTACTCAGCCAGCCCCGGATTTGCATGCAGAACCTGCTCAGTGACACCCTGCGTGCGCCCGTAATGACGCCAGCAAAGCGCGTCCACCGTGTCATACTGATGCGCACGCACTTTCATCAGATAAGCTCCACCGTACAGTGCGGTACATCCTGCACCCGGCTGATGGCCCAGCGGGCATCACGCCACAGATCGCCGCTGGCCTCCGCCAGCTCCTCCCCTCGCTTCACGCCTGACGCCGTGGCGTCATAGTCCTGATAACGCTCATTAAGCACAGCGCGCGCCCAGCAAAAAACAGCGTTGTGGTAGTGCCGGATACGCTCGCTTTTACCGTCCAGCATTTCTGCGGGAACCTCAGCAAGTGTCCGCCAGCCCAGCATCTGCTGACGGTTGCGGAAGTCGTACAGCTCAGCGTTAACCTCAGAGATCGCCGTCAGCACGACCTGCTTTAAACGCGGCTGCGTCACCGTGCCGTCAGTGCGCATCACACTGCGAAATTCCGACAGGTCCACATCAGGCCAGAACGGCGTATTTTTGATGACCTCCGCCTGTTCCGGTGCCTGTTCGGGCGCAACAAACTTCATGCGGCTTTCTCCTGAATAAGTGGGCGGTGGACGGAATTTTGATGTGGCAGTGCCTTTCGCCATCCCGTGCCGCCCGTGCGCGGGGCACGTTCGTTAGCGGCTGTCATTGCGCAGTCTGCGCTCCAGCTGCTGCTTTTCTTTTTTCACACCGCAGCGGGGATCGAGCTGCAGCGCATGGGTAAGGTGATTCAGGGCAGACGCCGGATTGCTTTCGCTCAGTACAGCGCCGATGGCTTTATGCAGGCGCGCCCGCGACTGGTCCGGCATATCCAGATCAGTTGTCAGGTCCAGCGTCTGCAGAAGCAGATCGGCATCAAAACCGGCAGCGGCCAGCAGAGCGCTTTGCGCCGCGTCTGCCATTTCTTCTGCCAGCACGGTCTGCACGTTACGGTTGCCCAGCGGCATCACCCAGCCATGGCGCAGCGCATGACGCCCGATTTCCAGCGCACCGGCATAATCACCGGCATCGATACGCCACAGCATCACGTACATCAGCACGTCATCCTGCTGCGCACCTCCGGCAGCCAGCACGCCCTCCGCCCAGGCGGAATATTTCGGCAGCAGCTCCACCTTGATTTCCGCCTTTTTCACCGTGGACTGGATGCCTTTAAGGCGACGGCGATCTTCTGCCAGTTGCAGCAGCATCAGGTCATAGCCAGACGCATGGCGGCGAACACTGCCGCCCTCACGGGCGGCCTGTTCGGCCTGAATGCGCAGGCGGTGCTGCCGTGCGGGACTCAGGCTCATGCGTTACTCTCCATTTCCTGACTCTGCGGCTACAACAGGTGCGGCAGGCGGAGTGAAATCACTCATTTCGATGTTTTCCACCAGTGCCGCGCAGCGGTAGTCCTCGACCACATACGCCTCGTTAACGGATTCAAAGTTTTCAATCCGGTCACGTTTCGGGTTGTCGATAACAGAACGGCGGCGGGTGTCTTCCTGCCAGTAGATGGACAGGTTATCCAGTCGGGTGATTAACAATGCATTTGCCGGGAAGAAAGGCGCACGCACAGCCTGCAGGCCGCCCATACGTTTCTGGCTGATGATCATATCGGCGGCAATTTTTTCGCTGTTGTCCTGCTCTTTGTTGACCAGCGGGAAATACTTGTCAGACAGCAGTTCACGACCACAGACAACAACCAGCTCATCATCATCCTGATACTCCACATCGATCAGCTCGTTGACGGCATCCATCACCACAGCGTCAAGGTTTACATACTTACCACCCGGACCTACTTTTACCGGCTCCGCAGTAGTGGTGCCGTCTTCTGCGGTTTTACTGCCCATAACATGATCCGGCGCGTCTTCGCGGATTTTCTGTAACCAGCCTTTATTGACGTCCTGCAGCAGCGGGTTTTCAGCACGATTTGAGGTTTTGGCGCGCTTCACGCCGTTAAAGCCGATCATGATGCGGTCCAGCGCCTGACGCTTGACGATGGCGTTGCGGATACGCACCTGGAAGTCCTGGAACTTGGCCCACAGGTCCAGTTTTGCGTAGGTCAGCACCGTATCAAAGTTGGTCTGTTCGCATTTGTATTCCACGTCTTCCATCAGCGTCGGATCGGTAGGCTCGCGCTCTTTGGTGGTGGTATCGGTGGTTCCGGCAATGGTGCTGCCAACGCCCAGCCCCAGCAACTGTCCTGACTGTTCAGTGACCGGCGTGATGTTAATCAGCGTCAGGAAAGCGGCGGACTGCTGGATCTGGTCTTCCAGCGTCTGCTGCACGGACGGCTCCACGGTAAACTTGCTGGAGAGTTCTTCAACCTCCACACTGTTCAGGCGCGCCAACTGCTGCAGGTAAGCGTTAAAGGCAAAGCGGGTTTTCTTTTTCATCGGGTTTTATGCTCCATCAGCAATTGGTCAGGGTGCCTGCCGGTGCGTCACCGCCCGGCGCGCGCTGGCGGTAGTCTTTACGGCTGTCTTCGCTGCTAAGCTTCTGCTCTAGCTCGGCAAAGGCGGCCAGCTGTTCCTGCAGGGAGGACTCCAGCTCAGAAAGGCGCTTGTCCTGTTCGGACAGGGATTTATCAGTGCGCTCGCTCAGGTTCTGCTGCTCGGAGGCGACCAGTTCCACGGCTTTATGCACATCGGAGAAACGCGCCTCATCGGTCTGCTCTTTTTTGGTGAACAGCGCGGTGACGCGGGCAAAGAGGGACGGCTTTTCGTCCTGGACCTCTTCCAGTTCGATCAGCGTTTCGACAGCTTCCGAAAACAGGTTTTCAGGGTTCTGCTTACGGTTTGCCAGCGGATTATGTGCGGCGCTGGCGCTGAAAGCCAGCATTTCGGTGCCAAGGCTCGCAGGATCGTCCGTCGCACCCAGCCCCACAAGGTAGGCTTTGCCGGTGTCGGCAAACTTCGTGCTGACCTCCATGGAGGTGAAAAGCTTCTGGCCTTTTTTCACCAGTTCCACCAGGGCGTCAGTGGGTTCGATATCGGCATAAAGTGCCATCTTGCCCGCCAGCGGGCCGTCCTGGATTTCTTCTGCAACCAGCCCCGTCACCCTGCCATAGCGGTTAAAAGTGCTCTCCGGCAGATAAGACTTGATGTGCTCAAGGTTAATCAGCGCGGTATAGACCGTCGGGTTGTAGCTGGCAGCCATCTGTACCAGCCATTCACGCTGGATCTCGCGCCCGTCAGTGGTGGCACCTTCCACCCCGATGCGGAAACGCTTTGCTTTCACTGTCATGAGCCGTGCTCCGTTAGAAATAACTTACTGGAGCCTTATGTTTGCGGTGATAGGGGGAGTGAGACAACGCGCTGTATTTGTACGGTAAACCACACAAACCGCAGCCGGGGAAAGCCGCCATCCAAGGCCGTATGTTTGGGCCATGAACACGACACTGACCCCCGCAGACCTCGATCCCCGTAGGCAGGCCATGCTGCTGTACTTTCAGGGATACCGCGTAGCCCGCATTGCTGAAATGCTGGGCGAAAAAGTTGCAACCGTTCACAGCTGGAAAAAACGCGACAAGTGGGGCGACTATGGGCCGCTGGATCAGATGCAGCTCACCACCGCCGCACGCTACTGCCAGCTCATTATGAAGGAGCATAAAGAAGGGAAAGATTTCAAAGAAATTGACCTGCTGGCGCGCCAGTCGGAGCGCCACGCGCGGATCGGCAAGTTTAACAATGGTGGCAACGAAGCCGACTTAAACCCTAACGTCGCCAACCGCAACAAAGGCCCACGCCGTCAGCCGGAAAAGAATGTTTTCACTGATGAACAGATCGAAAAGCTGGAAGAAGTCTTCCACGCCTCTATGTTCGACTATCAGCGTCACTGGTTTGAAGCCGGGAAAACAAACCGCATCCGCAACCTGCTCAAGTCGCGCCAGATTGGTGCCACGTTTTATTTTGCCCGTGAAGCATTGATTGACGCCCTGCTGACCGGACGCAACCAGATTTTCCTTTCTGCCAGTAAGGCCCAGGCACACGTCTTTAAGCAGTACATCATCGACTTTGCAAAAGAGGTTGATGTGGAGCTGAAAGGCGATCCGATGGTGCTGCCCAATGGCGCAGCCTTGTACTTTCTCGGCACCAACGCCCGCACGGCGCAGAGTTACCACGGCAACCTGTACCTTGATGAGTATTTCTGGATACCGAAATTCCAGGAGCTGCGCAAGGTTGCCTCCGGGATGGCCATTCACAAGAAATGGCGACAAACCTACTTTTCCACGCCGTCCAGCCTGACGCACAGCGCGTATCCGTTCTGGTCCGGCGCGCTGTTTAACCGGGGCCGAGCCAAAGCGGACAAGGTGGATATTGACCTGACCCACAGCAACCTTGCGCGCGGCCTGCTCTGCCCTGACGGACAGTACCGCCAGATCGTCACCGTGGAAGATGCGGTGCGCGGCGGCTGTAACCTGTTCGACCTCGACCAGCTGCGCATGGAGTACAGCCCGGACGAATACCAGAACCTGCTGATGTGCGAATTTATTGACGATCTGGCGTCAGTATTCCCGCTCAGCGAGCTGCAGGCGTGCATGGTGGACAGCTGGGAAGTCTGGACCGATTTTCAGGCACTGGCGCTGCGCCCGTTTGGCTGGCGAGAAGTCTGGATCGGTTACGACCCGGCGAAAGGTACGCAGAACGGTGACAGCGCAGGCTGCGTGGTTATGGCACCACCAACTGTACCGGGCGGGAAGTTCCGCATTCTGGAGCGTCATCAGTGGCGCGGGATGGACTTTCGCGCCCAGGCGGACGCTATCAAAAAGCTAACGCAGCAGTACAACGTGACCTATATCGGCATCGACTCGACCGGCGTCGGGCACGGTGTTTATGAGAACGTAAAAGCGTTCTTTCCTGCCGTGCGGGAGTTTGTCTACAACCCTAACGTCAAAAATGCCCTGGTGCTCAAGGCGTACGACATTATCAGCCACCGCCGTCTGGAGTTTGACGCCGGGCACACCGACATTGCGCAGTCCTTTATGGCTATCCGCCGCGCCACCACCGCCAGCGGCAACCGTCCAACCTATGAAGCCAGCCGCAGCGAAGAGGCCAGCCACGCAGATTTGGCCTGGGCAACGATGCACGCACTGTTTAACGAACCGCTGCAGGGCGAATCCGCCAATACCAGCAACATTGTGGAGATTTTTTGATGAGTGAACTCGAAGCCTTAACCAGCTCAACGCCAACAGAAGCTACGGTGCCTAAAAACGCAGGCGTAACTGCCGAGGCTTTCAGCTTTGGTGACCCGATCCCGGTGCTGGACCGCCGCGAGCTGCTGGACTATGTGGAATGCGTACAGATGGACAGATGGTATGAGCCGCCAGTAAGCTTTGACGGGCTGGCGCGAACCTATCGCGCCGCCGTGCATCACAGCTCACCGATAGCAGTGAAACGCAACATTCTGACCAGCACCTTTATCCCGCATCCACTCCTGAGCCAGCAGGCGTTCAGCCGGTTTGTGCAGGACTATCTGGTATTTGGTAACGCCTATCTGGAGAAACGGACCAACCGGCTCGGCGGCATTCTGTCGCTGGAGCCATCACTGGCGAAATACACCCGCCGTGGGATCGATTTAGACACCTACTGGTTTGTGCAATACGGCATGACAACGCAGCCCTACGAGTTCACCAAAGGCAGCATCTTTCACCTGATGGAGCCGGATTTAAACCAGGAGATTTACGGCCTGCCGGAATACCTGTCTGCCATCCCTTCCGCCCTACTGAACGAGTCCGCTACGCTGTTCCGTCGGAAGTATTACATCAACGGCAGCCACGCGGGTTTTATCATGTACATGACCGACGCCGCACAGAACCAGGAGGACGTGAACAACATCCGCCAGGCGATGAAAAGCGCTAAGGGCCCTGGCAATTTTCGAAATCTCTTTATGTACTCGCCCAACGGCAAAAAGGACGGGATTCAGATCATCCCGCTGTCAGAGGTGGCGGCAAAGGATGAATTTCTGAATATCAAGAACGTAAGCCGTGATGACATGATGGCGGCGCACCGCGTACCGCCGCAGATGATGGGCATCATCCCCAATAATACCGGCGGCTTTGGCGATGTAGAAAAGGCCAGCCGCGTATTTGTGCGCAATGAATTGATACCTTTGCAGGAGCGAATGAAAGAAATTAATGAATGGATAGGGCATGAGGTCATTAAATTCAAAGCATACATTCTTGAAGTAATATAAATATAGAAAGAGTGCCTTTAACAAAGGCACTCACCTCATAATATATCCAGCGCTAAAGATAACTAGAAACCAATATCTTATGAAACTAAATCTTGGCAAGCATCTCGTCTAAAATCGCTTGCCTTTTCATTCTATCATCCGTAATGTCATCGATCGACAAAACAATATCGACAGCTCTTTGAAAGGTTGCCTTTATTTTATCTCCATGTTTTGTCATCTCAGTTATAATTTTATTACAATAAATATCCATTTTCTTTGAGCCAAACTTTGGAATGTCCTTTCCAGCAATTAACACGCAAACAACAGCCATTAGATGCCATTTATACTTCCTAATGTTTTGTGGGATATCTGCATTCGATGTAAGCAAGTGAAGTCTATATAACGTTAGACATGCCGCATAAAATACAATTTCTTTCGTGTCATTAGAAAATATTTTCTCAGCCAGTAATTCGTACATTCGCTTTGGGTATCTGTATGAAAGATCTGGCCGACGGAAAAACATAGCTGCGACACATTTAGCCGCCATATGAACTGAAAACACCCTTACTGCAGGTATATCTCTACCGATAAATTGTCTTTCACGTCTTTCTAAATATAAGCGGCCGTCTTGTCCTTCATATGTGTCAAAGTACGCTTCGACTTTTTTAATTATTGGACGAAGAGAATAGAATTGTGTTTCGTCAACTTTAGTTTGGCTGTTAGTGGCACGAACTAGTTCTGAAAAAACATCTTCATTCAATGTTTCAACAACCTTCAAATTAACCATCATAGTATCATCTAATGAATCACGGCACTCATAAAGTACGTTAGATGTTTGACAACCGTTGACTATTTGAAAATTTTCCAAATGCAATATACTGCCTTGAAGCTTTACATCTGGGCTTACTATGGTAATCCCATTATTAAGAACAGGAAATCTTGAGGCCGCATCTCTATCTTTAATTGTCTCAGCAATCGACGCATTAACAGGGTTGTCTATTCCCAAGAAAGCTCGGACGTTCTCAACAAAAACATGATTACGAAGAGAACCCTCCTCCGTCATTAAAAGATTACTAACAAAATCCTTTGCTTTTACAACCGCAAGATAAGCCTCTTCGATCCCATTAATTTTTGGTAGAGGAGCATTACTAAACAATGGCAATTCAGCATTAACCACAGAGTATGTATCAATCCAAGTCCTAGTTAATTCATCACGATCTACAAACTCAACACTAACATTACAAAAATAACCTAATTCTTCGATTTCTTTTATAAAAAGTTTTCGCGCGGACTCTAACTCTCTAGGGCTCTTATATATTCCTGTGGCAACATATTTAGCGGTAAAACTTGGGCGGCCGCCTCTTATCTTAGGAACATTTTTTATCACCACGTCAAATACTTCATGTGCATTTTTTTGGATATCATCTAAACAAGAGTATGGAGACTCATCAATGAATCTAAAAACAGATGCTTTAAATTTTAAAAAATCGCCTAAATCAAATGATTCGCTACGCTTTGATTGTATAAAAACGATATCGACATCGTGATTTTTACGTTGAGAGGAAAAAATAGAAGACGCATCTTCCGGAGAGATGCATAACTCTTCGTCAATTATGATAGCAATACCATCCATGCCATCATCACCAGCTCCGGTCGTTACATCATCTATTTCAAAATCCATACTGATTCGAGAAGATAGCATGGCTTTGTTACAGAACAACTCGAACTGCACATCCTCTTCATGATTTTCAATACCGTAACTCTTTACGAAGCTATCAAGATGAGCCTTAACAATTCTATGCATGAGACATCCCTTTGCGAAATGACGAATTTTTCTTATCGTACCACTTGATTTCATCTTTTGACATGCTTGCGCGCGCTCGTATCCCCGCCACGCCTGCCCGCTTTATGTAGTGGTTTTCATGCACCTGCATGATCTACGCAAAAGCCCGCCAGAACTGGCGGGCCTTAACACAAAAGATCCTCAAACGATCATGCGATCTCATGCAGCATAGACATGCGCGTTTATGCAGAATGTGCAAAATCGTAACATAGTCCGTAAGCGTGAAACCTAGAACGTGACAGCCTTGTCAAAGCCAGAAATAATTGTATAAGAAATAGACGAGTTATCAGCCTTGTTCACTTTGAACTTGGCACCTTTGTAAGCGATAACATCACTTCCCTTAGAATCTACAGAAAAATCTGTTGTAAATGCTGCACGAGCCATATCGTTTGCAAATTCACGATAGGTGAACTTCATTACACCGCCTGCATTTCCATTGTATTCGATAGTCTTAACCAATGAGTTACTCACTCGACACAGTCCATCAGGAACACGTTTGATAGAAATTTCTGATGCAGAATAAGAAGTGCCATTTGGCGGTGATATCTCATTTTTTGCAGCATCGTAACTAACATAATCAACATAGTTACCGATTTGCCCATAGAGATTTTTTAACGCAACAGCTTGAGGGTTATGATAATTGCGGTAAATTCCATTCCCCTCACTGCAATATGTACCAGCAGCGATAGAAGACAATGCACCATTAGCCGCACCAAGTTCTAGTACGTCCGTTTTAAATCCAGTAGCAGATGTGATAATGGGATCGCCCATGTAGGCGGTAGCACTTTGCCCAATAGCAGGCTTCACCACTTCAATAGCAGTGATATTTCGGTTAGAAGCATGTGGCACGCAACCAGTTAGGATTACAGCAAGAGATATTGTTAACGCTACATTATTAATTTTCATTTTTAGCCTATTATTCTTTTCTTGACGAAAAACAAGGCGATATCTGATTGACATCGCCTCTCACTCATATGTAACCCTTTTTGATTAGTAAAAACAAGCGTCTATTGACAAAATCAATGTAGCCAGCTGTCGTCTTCCCACACCTTCTGCATAATTTTCATCACTTGTTTTCTTTCTTCATCCAGTTGCAATCCGGTCAGTTCCACACCGTTAGAGCTACCTTTGCGGATACGAATTACCGTTTTGGGATACAGGGGGCGCAGATTGCGGTAAAGCTCGGATTCAAGGGCGTCCAGGGTAGACTGGCTAATCTTCTGCTCTTTATCGATCATTATTTCAATGCGCATAAAAGTCACCTCAATTGATGACATCCATTGAGCGGTTGTATTCGTGGGTTCTGATTTTTGCCATGAGTTCATCTGTCAGTTCAGAAACCCACTGCAGGGCCAGCCCCTTCTCTTCATCACTACACTCACTAGCCGCTACAAGCTTAAGAAAAAAATCAATGCGCTGGAGCTTCAAAGACTCCAAAAAATAGTCCTGCATCTTTCCTCCTATGACACCACAAGCAATACTGTACATATAACCACTGTTTATATTTACAGTATATAATAATCTTACTGATGTAAAACGTTTTTTACGTTCATCAGCCTGATATGCCTGGTATTATTAAGAGCACGAATTGTTAACCCGCGTAATTAATACTGGTTCCGCCACTTATCATCTTCCTTCAGACGCTGGTTCCGATAGAAGATACGCAGGCCTGCTCCTGATGGAATACTGCCACCGCGAAGGAGCAAATCGACTTCTTTCTCGCTGCCATCAAATCCTCTGGACTTCAGTTCATAGACGAGCTGCTGATGCTGATGATCTGTAATTCGCTGTTTGTAGTCTTTACGCCTTTTCGGTTTAACCAGGCGCAACCTTGCTGCCAGCTCCCGGCGATCTTTTTTGCTCATACTGTACAGGTAATCGTGCAATTCCTTGTCATCCATGCGGGTAATGTCCGTTCTGGTGCCCCCATCAGCTGATTTATCTTTCTCCTGTTGGTTCAAATTTTCAGCAAGGGGACAGTTATTGCCACGAGTCCAAGGGGCGCAAGCGCCCTGGTCGGCTGCCGCCTCCTGAACGTCAACGGCCTTACGAACCTTTTTCCACTTCATCGCGTGCGTGCAAATCTTGCCCTCTGCAATCGGGGACCAGATGCCATAGATACGGATACCGTGATCGCCGTAGGCGCTCGGTTCGTCGTTAAGCTCATAAGCTGTGCGGACAAGGTGATGTTTGCGGGGAACCAGTACACCGCCCTGTTTCATGATGTAGGTGGCAAAGCAACCTGCATCCGCAGCTGCCAGTACCGCATCCAGACGCGGATTATCCAGTACCGGCGCACCCGCTTTGCGTTCGCCTTGTACTCTCGCCGCCTGACCTGCCAGCAAGCGCAGCTCGCGGTATGCCTGACGCCCCGGAATACCAAAGAAACGAAATTGCTGGACACGGTGCAGCGACGCCCAGGCGCTGACATGCTCGGCGCTATCACGCAGTGGTCTGCCGGTTTCTTTGCTGATTTCTTTAGCCAGCCCGCGCCCGTCGATGTTCTTACTGATGTATTTGGCGATGTAGCTTGTCGGCGTGCCCTTGCGCGGGTTGATTAGCTCGGACTTGAAGCGCGGCCCGGTATTGGTGCCCAGCTCCTCGCGGTCTTCACGGATGGCAAACTTACGCAGCAGCGCGGTGATGGAACGACGGTCTTTTTTGCGCATAAAGCACAGAAGATGCCAGTGCACGGTGCCGTCATGGTGCGGCTCTGCAACGCGGACGCCGTACCAGCGCAGCCCGGTCTTGTGCATGGCCTTGCGGAAAGCGGCGAATGTATCAACCAGATAGTCACTGCTCTGCCGGACCGTGGCACTGGTCCACTTCGGATTAGGCCTGCCGTTGTTGAGAGTTGCGTGGAAGCGTGACGGGCAGGTGATGGTATAAAACACCGCGCAGTCTCCGCGCATTTCCGCGATCAGCTCCAGCCCCTTAACACAGGCCATCATTTCATTACGGCGGTGCGCCGGGTTGCTGTTGCTGGCGTTCACCACGTCTTCCATGTCCAGCGTGTCGCCGTCTTCGTTGATCAGCTCATGCGAGCGGAAGAACTCCAGCGATTTGCGGCGCTGCTCGCGTTTGTGGATCACGGCTTCGTAGCTGACATACGGTGAGGCTTTCTTGTTGACCAGGCAGACGGCGCGCAACTGCTCCTCCCGCCACTCGCAGCGCATCTGCCACAATTTGCGACACCACCAGTCCGCGCACAGCATACGGGCCAGCGACGGTGGGATCAGTTCATAAGGCACCGGCTTACGGCGGCGCTTTTTGCGGCGCAACTGCTCAAAGGCTGGCGGAATGACCTCAAGGCGCATGGCTTCTGCAGCAACCCTTTCCCATGCCTGGCGGATTTCTTCTGGTTTAACATCGTCACTGACAAACAGATCACCGCAGGCCGCATCAAGACACATGCTCATATGTGCCGCAACCAGCGTGGATAGGCGTTTGACCTGATCCTGATTCATTTCAGGGAGTACCAGCAGCCCCTCCAGCCCGTCGTGGCTCGCCATGAACCGGAAAGACGCAGACACCTGGCTGTCACGCACGCGCTCCAGCCGCTCAAGACACGGCCTGATTGTTTCGCGCAGGTAGCGGGAATAAGCTTTTGCTCTGCCCAGGCTATGGAAATATTTAATCCGTTCAAGTAGCGGCTTGCTGATATGCGCCGGTTGGGCGCCCACGTCGGCAATAATGACCAGATCGGGATTAAAACGTTGCTGCTCACGCGCCGTTTTGGCATGGCTAATCAGCCGATCCTGCTCTATTTCACGCTGGACAGGATCACGGGATTCATTGAAGAAATAGCGTTCCCAGACCTCATCGCTCAGCGTCTCACGGCGCAACTGCTCCTGCTCGTTATCCGCAGCGTAAAGAGCGATCAGGTTTGAAAGCGCAGACTCCGGCGCAACTTCCGCTGGGTCCAGATACGGGTTAACCGCTTTTTTTGGGGTATTCCATGGAAAGACCACGGCGGCCTCATTCGAACCGCCGGTGGTTGGTGCATTATGTAATGTGAATTTACTCACTGCCACGCCCGCACCTCAGTTTCTACCGAGATATCAGGACCAGACGCCAAATCAACACCAAACCAGCATGCTGATTTTGTGGCGATGATTTCTACTGCAGTTTTACTATCACCGGCAGCCACGCCCATGCTGCGCTTAGCGGTTATACGATGGCGAGTAAAATCACGATAAAGCGAACGGGTCAGAGACGTATCGCTGTTGGACACGATAACCGGATGACCTTCTGATGACCGGCGTTCAAGAATAGACGCCAGATGGAACTGATCATTCTCTGTAAAACCAGCTGTGTGATATCCGTTAAACGTGCCGTCATATGGTGGATCGCAATAGACAACATCACCCGTTTGCAGCAGTGCCAGTGTCTCGTCATAGCTGGCGCAGATAAACGTTGCGCGTTTTGCTTTTTCTGCAAATGCACGTATTTCGTTTTCAGGGAAGTACGGCTTTTTATAATTACCGTAAGGAACATTAAAATAACCGTCCAAGTTATAGCGACACAGTCCGCGATAACCATGGCGATTTAAATATAAGAAATACAATGCCCGTTCAATTGCGCCACCATGGCGCAAGTTAAACTCCTGTCTCGTCTTATAATATGCCTCTGGATCATTACGGGCTTCAAAAAGATATCTGCCCTCTTTGATGAAGTATTCAACATCATTCTTAATCACCTGATAGAGATTAATCAGGTCTGGATTAATATCCGCGACAAGATAATGAGGATAGTCTGTCTCTATCATCACAGCGCATGAACCCGCGAAAGGTTCAACCAGTCGCGGGCCTTCTGGGAGGTGTTTTTTCAGTTCTGCCATGATGGCGGTTTTATTACCCGCCCATTTCAGGATGGTGCTCATACAGCACCTCCGTTGTAGTGTTTGCCTTTCAGCTCTGCGATTTCCTGACAGGTGATGCAGCACTGCACGCCCGGAATGGCGCGGCGGCGTGCTGGCGGGATCGGTGCATCGCAATCAATGCAGAGAACACGGGAAACGCCCGGCGTTTTATTGCGGGCGGTATGGATGTGGCGCTGGCGTTCTTCTTCAACGCGCTGCTGTACGAGGTCCATTGAATCAGCCATCAGTGGATCTCCTGCGCTTCGTTCTGAATCTTCACCGCTTCTTGACGCAGCAGCTCAGCCGCTTCCGTGTGGTTAAGCTGACGTGACACGATATGGGCAGCCAAAGAGTCCAGACGTGCTGCCATCAAATCAGCGCGTCCACGGCGTTCTTCCATGCGCGCATCAGTCAGCAGCTGATTAAGGCCAGCATCATCTGGTCCGGTTTTAGTGATACGGGTTTCAATATTTCGCATTGTTGTTTCTCCTGAATTTGGGCAATAAGAAGCCCGGCGGGTTTACGCCATTAATTTCTGTTGTGGGTTAATTCGGCATAGTTAGCCGTTTTGGAAATAAGCTCACCACTGCACGAAAATGATTCATTGCTTTAATCAGTTCCCGCTTTTCGTCAGTAGTCAGATCACTAATATTGACGCTATGACGTTCTGCTGGAATCTTTGCCATATAGAATATGGCTGCCAGTGCCCTCTCATTTTGTTTATTGTTAACATCCCTTTGGTCGCGCATATCTTCAATGAACCTTTCAAGCTCCGACTCAATATTCAGGCCGAACACTTTTGCGCGTAATTCAGCAATATGATTCAACCCATCCAGGCGTTTGCCGGGGCTTAGTGGAACTGTCGCCACCGGGCCATCAATAGCCATTCTCCCTCCTATCTCGTCGTACATATACCTATTTGAAGTTGTGCCGGGAATTTTTTCACACGCCCGGCGCGTGCCTTAGTGGTAGACTATTTGCGCCAACAATCACCTACCCCTCGAAGGAGAAACCTGATGTCAGACTCTGACAACTTCCATGTATTGCCTCGTCCTGCCCCTGCACCTAAGCCAGAACCGGGGCAAGATAAAAAATAGGAATCCGGCATGACTAAACAAAGCTCCGAATATTTCCAGTTGCATTACTGCTATTACCTTGAGCTTATGACAGCGACACTTCACGGTAGGGCTGACAAATTGATGACTGCTATTCAGATTATTAGCGGTACTGCTGTCATAGCCGATACCGGGCTGGAATGGGTATTCGCTTTGCCCGTTGTTGTAATCGCAACAATTCAACTTGTGTGGCAACCCGCAATTATTTCCGAGCGTGCTAGCGTACAAAGCCGTCAGTACGGTGAATTGCTTTATGCTGGGGATGAATTGACCCCGGAACTGATTGCACAAAAATTGAAAACACTGCATCACTCTGATTCCGCACCTTTCGGTTCTTTGTTAAATCCAGCCTACAAAAGAGCAGCTATTGCATGTGGTCGGTCTGACGACACTAAGCTCAGCTTCCAGGAAAAGCTTTTCGCCTGGTTTGCAGGATGCCTGCCACGTTAAAACTTAGACGTTGTAGCAATCTCTTTTTACCTATTCCCCGGACAGCCTGCTGCCGGGGAGACAGTTCAATACATGGATGCCACTTTTTTCCGCAAGGTAAATAAATCCAGCCGTGACCGTAGTGCATTGCTGGGCTTTGCTTAACGAGAAGTGATGCAAAAGATGGTTCTCTAGTCAGCATAGCCACCTCAGATCAGACCGAATGAAGCGCCGAGGCCCGTCACGGTATCCACCGCGCTTGCCATCGCCGGGTTAGCCTGCAAACGTGCCTGTATGGAAACGGCAGCCAGTGCCATTAAGCGAGTAACAGAGTTGATGCTACTGATAACATCGCGGCGGCCTGCAGTAGTTTTCACATCACCCGATACAGCACCGGCAGCAATACGTCCGATTTCAGCAGTAGCGCTCATGACATAATGTGGCAGCTTCTCTTTTGCCACTTCGTTCATCGGTACGCATGGCAGGCAGTGAATCTGAGCCAAAAAACCGTCAACGAGCGTAGAGTCCTCAGTAAGATCGGTAAGCAGCCAGATCTCCGACGGCGTGAGCTGATGCGGTTGTTCCGGGTTCAGCTTGTTACGCAGCGTCTGGACTTTCATTCCCGCGCGTTCTGCCAGCTTCGCCATGTTGTGACGCAGCGCGAAAACCCGGCAGGCTTCGTCAAAGTGTGGATGTTTGGAAATCTTATAATCAAACATGCAAGCCCCTTAGAAAGTTCTCATAATCGAACTTACTAACCAACAATGACGCGGAAGTTGGAATGACCAAGAGACTCACGAACCTGGTCGGTTTTGTACATCAGGTACCGCAGGCTTACACGTCCTTTATTTTTTTCTTTCTTCACCATGTACTTAGCAAGCTGACCATGGTGAATTTTTTGATACACAGAGCCACGGGAGATACCTTCCCACTCCGCGAACTCAGCAGGCGTTGCCATCTCTTTTGGTACACGAATTGAAATATCAGTACTCATAGTGCAGTATCTCTTAGTTTGGGTTCGTTTTATCTTGTTTTATGTGGTTTGGTTTTGCTTTTCAAACCATGAATGGATATTAAGATCACTTTTTATATACGTCAAGAGGTTTGATTATGAGTTTAATCAAGGCGGGGAATGATAGTGGTGGGCGCGATGCGATTAACAGGCTTATTAAGGCTTACAATTTCAGCTCACGACAGCAGCTCTGCGAACATCTGGAAGTATCAAAAAGCACTATGGCTAACAGATACTTAAGGGATAGTTTCCCTGCTGAATGGGTAATTCAATGCGCTCTTGAAACAGGAATTTCCCTTCTATGGCTGGCTACGGGACAAGGAGATATGTATGCGTGTGAGAACGAAGAAAGAAATCTCAAAAACGAAACCTCCGTCACGGTAAGACCACTTTCTAAAATTGTTGCTCCTAGCATCAAACATGTTGAACTGAAGAACGGTGAACTGCAGCCAAGTGATGAAATTCTTCTTGATAGCAGACTGCTCGATGGTGACTCATCCAACTCTTTATTTGTAAAAACAGCTACTGATAGCTTTGTTGTGGATACGTCTGTTAAACAAGTCAGTAATGGCTTCTGGTTAGTCGATATGGACGGAGTTAAAAGCATCGTCAAAATCGCTCGCGTTCCAGGCAACAAAATTGTAGTTCACCAAGATGAAACATCATTTGAATGCTCGGTCGACGACATTGAAGCTATCGGGCGTGCAGTCAAAGTAATCAAGAGCCTCTAACTTATGAGCATCAGAAAACAGCCTAACGGAAAATGGTTGTGTGAATGCTACCCGAACGGACGGGATGGCAAACGTGTACGCAAGCAATTTGCGACTAAAGGCGAGGCCATAGCATTCGAAAACCACACCATGGATGAGGTGAACAAAAAACCGTGGCTGGGGGAGAAGGAAGATCGGCGGCATTTGTCAGAAGTGATTGATCAGTGGCATTCACTTTATGGGCAGACGCTGGCAGACCCCAAACGCCTGATGGCAAAACTCAGCATTATTTGTAATGGCTTGGGCGATCCCATTGCCTCAGAGTTAACCGCAGGCGATTTTACGAAATACAGGGAGGCACGGTTAAAAGGCGAAGTAAAAAATGAAGATGGCGTGCTTATGTCGCCAGTTAAGCCCCGTACGGTAAACCTTGAACAACGTAACCTATCATCTGTTTTTGGCACACTGAAAAAGCTGGGCCACTGGTCAGCACCCAACCCGCTCGCTGGGCTGCCAACATTCAAAATCGCAGAGGGCGAACTGGCGTTCCTGGCACCGGAAGAAATTAAACGTCTACTGGATGCCTGTGCTGATTCTCAGAGTCCCAGTTTGCTGATGATTGCAAAAGTATGCCTGGCAACTGGCGCCCGATGGAGTGAAGCTGAAAACCTGCAGGGCCATCAGCTATCAAAATACCGCATCACTTATACCAAGACGAAGGGCAAGAAAAACCGTACCGTGCCAATATCTCAGGATCTGTATGACGAACTCCCCAAAAACAGAGGGAAGCTATTCACGCCATGCAGAAAAGCTTTTGAGCGTGCAGTAAAAAGAGCTGGTATTGAGCTACCAGAAGGCCAATGCACCCACGTGCTGCGCCATACCTTCGCCAGCCACTTTATGATGAACGGCGGAAACATACTGGTACTGCGCGATATTCTGGGCCACGCAGATATAAAAATGACGATGGTTTACGCTCACTTTGCCCCTGACCACCTCGAAGACGCAGTGACGAAAAACCCGCTTCACAACCTCAATTGGAAACGCTAATTTATGGCGGCATTTTGGCGGCAGGGCACTAAAAACGCGTAAAACGGACGAACACTGAATAATATTAACCCGCTGTTTTTAAACGCAATACACTGTTTTTACTATACTAAAAATGGT
>Escherichia coli HS phage 1
AACAAAAAACCCATTTATGTAAATGGGTTAATGAAAACAATAAGTTAGAGTAAAAACAATAAGTTGGGTTGGTGGTCAGTGGTGGTTATTACGGGGTAATGCCAACCGCTGCCGCCACTTTGTCGCCACTTGTTTTACCTTAGACGCCAGGGGCCTCTATCTTCAATCTGTTCGACTAACCCCTCCTCTTCTAGTTCACGCAATAGTGCAACAACCCAATATTGTTGGTTCGAACTTGTTGCTTTCCGTTTTTCTCCCCAATCGAGGCCGCTTAGACGAAATACCTCAGCTTGCTTAACGCCGTTGCCGTTTTTTTGGGCATCTGGGTGAGTTTTAAGTACGGATAAAGCCAATTCTTTGGCTCTGTTGCGCAATTCCGCTCCCTGATGCTGAAACTTATTCATTGATAGTGCTCCATGTGAAAAAAAGAATATTAGCTCAACAGGGCAAAATACGCATTTTCAAAAACTTGCTATTGATGTTGGTAGTGTTGCCAGCGGATTAAACCGTAATGCAGTTTCCAGGTGATCCGGTGCCAGATGTGCGTAACGCATAGTCATTTTTATATCGTGATGCCCGAGAATTTTTTGTAAGGCCAGGATATTTCCACCCGACATCATGAAGTGCGCCGCAAACGTATGGCGCAGAACGTGTGTCAGTTGACCGCGAGGGAGCACGATAGACGTTTTTTCCATCACGGATAAAAATTGAAAATAGCAGTCTGTAAAGAAATTGAACCCATCAAGCGCCATGATCTCTTCGTAAAGCTCTTTACTGATAGGGATGCTTCTGTTTTTCTTCCCCTTCGTTCTTACAAAGGTAATTCGGTATTTGGTCACCTGTGAGCGGGTAAGATTTACGGCTTCACGCCAACGTGCGCCTGTGCTTAAGCATATCTTAACTACCAGTGCCAGAATTGGGTCCTGACGTTTGCAATCAGCCAGCAATTCAACAATCTGCTCATGGGTAAGCCATGCCATCTCTTTTTCTGCGATGGTGAATTTTCGCATGTTCTCCAGTGGGTTCGGATACGACCATTCGCCCAGGCGGGATAGTTCGCTAAAAACACTACTTAGATAGCTTTGCTCCAGGTTAATGGTGACCGGGCTTGCTCCTTTCTTCCATTTCTCGCTGAAGTAGATCTCACCTGTCAGGCGTTTATCTCGATAGTGGGCAAACATTTTAGATGTGAGATCAGTTGCAAGGGGATTGCCCAGAGCGTCAACCATCAGCAGCAATTTGTCATAGACATGCTGCCCAGCAGTCAGTGATTTACCATGTAGTTTGAACCATAGCTCAACCACGTCTTTCAGTGTTCGACGATCCACTGATTCACCCAGCCAGGGCTTTGCTTCGGTTTCTTCCATCGTGTGACGCTCAAAAGCCAGTGCTTCGCCTTTGGTGGCGAATTGTTTACGCACACGACGCCCACTACGTCCGGCGGGGTAACATTCGCAAAGCCATTTTCCTGTGGTGAGTTTTCGTACAGCCATAAAAAATGCCCTCCAATAGAGAGCATTTTTACTGTATGTATAACCAGTGTCAATGTATGAAATCCTGCGACCATACATCTCACTGAAGCCATAATGAAGTAGGCTATTCTTTTTGCTATGTGAGCATGTAACTTTTGCGGTTAACCTGTGGCTCATTTTTATTTTAGGCGCAGATATAAAAGCAAAAGTTATCGTGAGTTTTTAGTACAGATTTTTTTGGATTTACTAATAGTTCCATCATTGCAAACGAATTTGCCATCAGAGGTACAGTGAGAAACACCTCCCTTTTTCCCTGAGCAGGGATAATTTCTAGCATAGGTAGCTAGTGGGTTTAATAACAAAGAACATGACAAAACCACAAAAAATACCTTACCAAGCATAATTTCCTCCCGGTACTATTTAACATACTTGACTGTTAAGCTTATAATTTTACCAATTATTTCAATGTCTTCTATCTTGCATTCGAAGGCTCTGTTTCCACCCTCGACGAAGATTCTTCCACCGGGTAAACGAGTAATGTCACGGATCGTTATTTCGCCATCAATACTTATTACCCATTTACCATCACGTATATCATCAAATTCCTTATCACAAATAAATTCAGAATTATTATCTGTGATTACAAAAAGATTCTTGAATGCCGACGGTAGAAATTCTCTATCGAAAATATAAAAACCGTCTTCACACAAGGCCCCATCAGATAATACATATTTAGCAACTTCCATAGTATTTGTATTACCTGAAGTTTGCTTTGAACCATGCCCGGTTGTGAGCCAATTAAGCGAGGTGCCTGTTTCAAGGGCGCACTGGATTACCCATTCTGCTGGGAATGAGTCACGCATGTAGCGTGTGGCGAGTGTACTTTTAGAGATTCCTAAATGATCGCACAACGCCTGTCGAGTCTTGAATCCATAAGCTTCTACCATGCGCTCTATAGCGCCTCGTCCGCCTTTCTCCAAATTCATGGTCACTCCAAGTGAACTTTTATCTTGACGATTTCACTGTGCGATCGTATGTTTATGGTGTTCACAAAATACAAACGATCCGTATTCGTCCTGATTAATCATCATTAAACGAGGAATGTTGCATCATGAGACCTAACATTTCAATCACTCTTACCACGCCTCATGTGACTATTGAACGCTATAGCGAGCTGACAGGGCTATCCATCGATACCATCAATGACATGTTGGCTGATGGACGCCTTATCCGTCACCGTCTGCGCAAAGATAAAAAACGCGAAAAAGTGATGATCAACATAGCAGCAATGACCGTTGATGCGCTTTCAGAATGCAATCTAAACCTTAATTAGTTCGATTCTGAGATACATCAGAGGCATTGACCATGTTTGATTACCAAGTTTCCAAACATCCACATTTTGATGAAGCCTGTCGTGCATTCGCATTGCGCCACAACCTGGTGCAACTGGCAGAACGTGCTGGCATGAATGTGCAGATTCTGCGGAACAAGCTGAACCCAGCTCAACCTCATTTATTAACCGCACCAGAAATCTGGCTGCTTACCGATCTGACTGAAGATTCAACGCTGGTAGATGGTTTTCTGGCACAGATTCATTGTCTGCCATGTGTACCGATTAATGAGGTGGCAAAAGAGAAACTGCCACATTACGTCATGAGTGCAACCGCAGAGATCGGGCGTGTTGCTGCAGGTGCGGTATCTGGCGATGTAAAAACCTGTGCCGGTCGTCGTGATGCTATCAGCAGCATTAACTCTGTAACACGACTGATGGCGCTGGCGGCTGTTTCATTGCAGGCCCGTTTACAGGCTAATCCTGCGATGGCGAGTGCAGTTGATACCGTGACTGGCCTCGGTGCTTCATTCGGTTTGCTGTGAGGTGCTTATGCTGACGAAAGAACCATCATTTGCATCGCTGCTGGTAAAACAAAGCCCGGCAATGCACTACGGTCACGGCTGGATCATGGGTGAGGATGGTAAACGCTGGCATCCGTGCCGTTCACAAGATGAATTGCTGGCAGAACTATCTACGAAAAAACGGGGGAACAAATGGCTATTGAAGGCACTGCGGCGACTGTTCCATTAAGCCCCGGTGAACGCCTGAATGGACTTAATCACATTGCGGAATTAAGGGCGAAAGTTTTTGGCCTGAATATTGAGTCAGAGCTTGAGCGGTTTATTAAAGATATGCGTGATCCATGGGATATCAATAATGAACAAAATAAAAGGGCACTGGCTGCCATATTCTTTATGGCAAAAATTCCAGCTGAACGTCATAGCACCAGCATTAATGAGCTGACCACTGACGAAAAGCGGGAGTTGATTAAAGCAATGAATCATTTTCGTGCAGTGGTGAGCTTATTTCCCAGACGGCTAACCATGCCGAATTAACCAACTAATGAAATTAATGGCGTAAACCCGCCGGGCATCCCTTTATCTAAATTCAGGAGAATTGATTATGCGTAATATTGAAATCCTCACGACTAAAACCGGACCGGATGACGCAGGGCTTAATATTTTACTGACAGAGGCTCGTCTGGAAGAACGCCGGGCAAGGGCTGAAGCAATGGCAGCTCGCCTTGATAGCCTGGCGTGTCATATCACATCCCGCCAGCTAAACCACGTCGAAGCAGCAGAACTGCTGCGTGTGACTGCTGAAGCAATCCAGAGCGAAGCGCAGGAGATCCACTAATGGCTGATGCAATGGATCTCGTACAGCAGCGCGTTGAAGAAGAACGCCAGCGCCATATCCGTGCTGCCCGTGCCAAAACACCGGGCGTGTCTCGCGTGCTTTGTATTGAATGTGAAGCGCCAATTCCGCCAGCACGCCGCCGCGCCATTCCGGGTGTGCAGCTTTGCATTACCTGTCAGGAAATCGCAGAGCTGAAAGGCAAACATTACAACGGAGGTGTTGTATGAGCACCATCCTGAAATGGGCGGGAAATAAAACCGCCATTATGTCCGAACTGAAAAAACATCTTCCTGCTGGCCCGCGACTGGTTGAACCTTTCGCGGGGTCCTGTGCTGTGATGATGGAGACGGATTATCCCAGCTATCTGGTTGCGGATATTAATCCTGATTTAATCAACCTCTATAAAAAGGTTGCCGCTGATTGTGAATCGTTTATATCTCGCGCCAGAGTTTTATTTGAGATCGCAAACAGGGAGGTGGCTTATTACAACATAAGGCAGGAGTTTAATTACTCAACTGAAATTACTGATTTCATGAAAGCGGTATATTTCCTGTATCTCAATCGTCACGGTTACCGTGGTTTATGTCGCTATAACAAGAGCGGGCATTTCAACATTCCCTACGGTAATTATAAAAATCCGTATTTCCCTGAAAAAGAAATTCGCGCATTTGCAGAAAAGGCCCAGCGAGCAACGTTTATCTGCGCCAGCTTTGATGAAACGCTGGCGATGTTGAAGGCGGGAGATGTGGTGTATTGCGATCCGCCGTATGACGGTACGTTTTCCGGCTATCACACTGATGGTTTCACTGAAGATGACCAGTATCACCTGGCATCCGTTCTTGAACATCGGTCATCAGAAGGACATCCGGTCATTGTTTCTAACAGTGACACATCCCTGATCCGTTCGCTGTATCGCAATTTTACTCACCACTATATCAAGGTAAAACGCAGCATCGGTGTGGCAGCTGGCGAGGGTAAATCAGCAACAGAAATCATTGCTGTTTCCGGGCCGCGCTGCTGGATGGGATTTGATTATTCGCGTGGCGTGGATAGTTCTGCCGTGTACGGAGTACGTGCATGAGTCATGCCGATATGAACAACTGCTGCGGCTTTAACGAGGCTGCCGCAGCGTTCTCATGGAACAGCCCGAAAAAGGCCATTAACCCTTATCTGGACCCGGCGGAAGTTGCGCCGGTTTCTACGCTTTCAAACCTGATCACTCTGTACGCTGCCGATAACGAGCAGGAACAGTTGCGCCGCGAGGCACTGAGTGATCAGGTCTGGGAGCGTTATTTCTTTAATGAATCACGTGATCCTGTCCAGCGCGAAATGGAGCAGGATAAGCTCATTAGCCGGGCAAAGCTGGCGCATGAGCAGCAGCGTTTTAATTCAGACATGGTCATTCTGGCGGACGTCAACGCCCAGCCTTCCCATATCAGCAAGCCGCTGATGCAACGTATTGAATACTTCAGCAGCCTGGGCAGGCCAAAGGCTTATTCCCGCTATTTACGTGAGACGATTAAGCCATGTCTGGAACGACTGGAGCATGTACGCGACAGTCAGCTATCTGCATCTTTTCGCTTTATGGCAAGCCATGAAGGGCTGGACGGCCTGCTGATCCTGCCTGAAATGAGTCAGGATCAGGTGAAACGCCTGTCCACCTTGGTAGCTGCGCATATGAGTATGTGCCTTGATGCAGCTTGTGGTGATTTGTATGCCACCGATGACGTTAAGCCAGAAGAAATCCGCAAGACATGGGAAAAGGTGGCAGCGGAAACCCTGCGTCTGGATGTCATCCCGCCTGCGTTTGAGCAACTCCGTCGGAAAAGAAACCGCCGTAAACCCGTGCCCTATGAACTCATTCCGGGTTCGCTGGCGCGTATGCTGTGCGCCGACTGGTGGTATCGGAAATTGTGGAAGATGCGTTGCGAATGGCGGGAAGAGCAGTTGCGTGCTGTCTGCCTGGTCAGCAAAAAAGCATCTCCCTATGTCAGCTATGAAGCCGTGATGCATAAACGTGAGCAGCGCCGTAAGTCACTGGAGTTTTTCCGTTCTCATGAACTGGTGAACGAAGACGGAGACGCGCTGGATATGGAAGATGTGGTAAACGCCAGCAGCAGCAACCCGGCGCATCGTCGCAATGAGATGATGGCCTGTGTTAAAGGTCTGGAGCTTATCGCGGAAATGCGCGGTGACTGCGCCGTTTTCTACACCATTACCTGTCCGTCACGTTTCCATTCCACGCTCAATAACGGCAGACCCAACCCGACATGGACAAATGCGACGGTAAGACAAAGCAGCGATTATCTGGTCGGTACGTTTGCTGCATTTCGTAAGGCGATGCACAAAGCCGGGTTGCGCTGGTATGGCGTGCGGGTGGCTGAGCCGCATCATGACGGCACAGTTCACTGGCACCTGTTGTGTTTCATGCGCAAAAAAGACCGCCGCGCCATTACTGCATTGTTGCGTAAGTTTGCTATCCGTGAAGACCGTGAGGAGCTGGGCAATAACACGGGGCCGCGCTTTAAGTCTGAGCTGATTAACCCGCGAAAAGGAACGCCGACAAGCTACATCGCGAAATACATCAGTAAGAACATTGATGGGCGTGGTCTGGCTGGCGAAATCAGCAAGGAAACGGGTAAATCCCTGCGTGATAACGCTGAATACGTTAATGCCTGGGCGTCTCTGCATCGTGTTCAGCAATTTCGCTTCTTTGGTATTCCGGGGCGTCAGGCGTACCGTGAATTGCGATTGCTGGCTGGTCAGGCGGCAAGGCAACAGGGTGACAAAAAAGCAGGTGCGCCGGTACTGGATAACCCGCGCCTTGATGCCATTCTGGCTGCTGCTGATGCTGGTTGTTTTGCCACCTACATTATGAAGCAGGGCGGCGTACTGGTTCCCCGCAAATATCACCTTATCAGAACAGCTTATGAAATTAACGAAGAGCCGACCGCCTATGGCGATCACGGTATTCGTATTTATGGCATCTGGTCACCCATTGCAGAGGGCAAGATTTGTACTCATGCAGTGAAGTGGAAAATGGTTCGTAAGGCCGTTGACGTTCAGGAGGCGGCAGCCGACCAGGGCGCTTGCGCCCCTTGGACTCGTGGCAATAACTGTCCCCTTGCTGAAAATTTGAACCAACAGGAGAAAGATAAATCAGCTGATGGGGACCCCAGAACGGACTTTACCCGCATGGATGACAAGGAGTTGCACGATTACCTGCACAGTATGAACAAAAAGGAGCGCCGGGAACTGGCTGCAAGGTTACGTCTGGTGAAACCGAAACGGCGTAGAGACTACAAACAGCGAATTACAGACCATCAACGACAGCAGCTCGTCTATGAACTGAAATCCAGAGGATTTGATGGCAGCGAGAAAGAGGTCGATTTACTCCTTCGCGGCGGCAGTATTCCGTCAGGAGCAGGCCTGCGTATCTTCTATCGGAACCAGCGTTTGCAGGAAGATGATAAGTGGCGGAACCTGTATTAATTACGCTGGTTAACAATTCGTGCTCTTAATAATACCAGGCATATCAAGCTGATAAGCGTAAAAAAAACGTTTTACATCAGTAAGATTATTATATACTGTAAATATAAACAGTGGTTATACATACAGTATTTCTTGTGGTGTCATAGGAGGAAAGATGCAGGACTATTTTTTGGAGTCTTTGAAGCTCCAGCGCATTGATTTTTTTCTTAAGCTTGTAGCGGCTAGTGAGTGTAGTGATGAAGAGAAGGGGCTGGCTCTGCAGTGGGTTTCTGAATTGACTGATGAACTCATGGCAAAAATCAGAAGCCACGAATACAACCGCTCAATGGATGTCATCAGCTGAGGTGACTTTTATGCGCATTGAAATAATGATCGATAAAGAGCAGAAGATTAGCCAGTCTACCCTGGACGCCCTTGAATCCGAGCTTTACCGCAATCTGCGCCCCCTGTATCCCAAAACGGTAATCCGTATCCGTAAAGGTAGCTCTAACGGTGTGGAACTGACCGGACTGCAACTGGACGAAGAAAGAAAACAAGTGATGAAAATTATGCAGAAGGTGTGGGAAGACGACAGCTGGCTGCATTGATTTTGTCAATAGACGCTTGTTTTTACTAATCAAAAAGGGTTACATATGAGTGAGAGGCGATGTCAATCGGATATCGCCTTGTTTTTTGTCAAGAAAAGAATAATAGGCTAAAAATGAAAATTAATAATGTAGCGTTACCAATATCTCTTGCTGTAATCCTAACTGGTTGCGTGCCACATGCTTCTAACCGAAATATCACTGCTATTGAAGTGGTGAAGCCTGCTATTGGGCAAAGTGCTACCGCCTACATGGGCGATCCCATTATCACATCTGCTACTGGATTTAAAACGGACGTACTAGAACTTGGTGCGGCTAATGGTGCATTGTCTTCTATCGCTGCTGGTACATATTGCAGTGAGGGGAATGGAATTTACCGCAATTATCATAACCCTCAAGCTGTTGCGTTAAAAAATCTCTATGGGCAAATCGGTAACTATGTTGATTATGTTAGTTACGATGCTGCAAAAAATGAGATATCACCGCCAAATGGTACTTCTTATACTGCATCAGAAATTTCTATCAAACGTGTTCCTGATGGGCTGTGTCGAGTTAGTAACTCATTGGTTAAGACTATCGAATACAATGGAAATGCAGGCGGTGTAATGAAGTTCACCTATCGTGAATTTGCAAACGATATGGCTCGTGCAGCATTTACAACAGATTTTTCTGTAGATTCTAAGGGAAGTGACGTTATCGCTTACAAAGGTGCCAAGTTCAAAGTGAACAAGGCTGATAACTCGTCTATTTCTTATACAATTATTTCTGGCTTTGACAAGGCTGTCACGTTCTAGTTTTCACGCTTACTGAGTATGTTACGATTTTGCACATTCTGCATAAGCGCGCATGTCTATGCTGCATGAGATCGCATGATCGTTTGAGGATCTTTTGTGTTAAGGCCCGCCAGTTCTGGCGGGCTTTTGCGTAGATCATGCAGGTGCATGAAAACCACTACATAAAGCGGGCAGGCGTGGCGGGGATACGAGCGCGCGCAATAAGTGTTTATACCAAAATATTGTCTTATGATATCTTTATCGGATTACTCTGGAAGTTCTATAGCGTCATAAAGGATTTTTTTAATGAACGAAAAACTAACTGAATTAAAAGAGAAACTAGATAATTTACATACAACACTTAATGGTCTTGTATTCCCTGTGGAAGATTTTATAAACCTTGGGCCGTACACATTTCCTTTTTTACATAAAGATGATCTGATAGAACTACCAAAAATGTTATCTGATAGAATTAATCAGATGCAGGAATTTGTACCATCTTCAGATGACATTGCAGTAATTGATGCGCTCATTTACACTCTGGATCATGCTCAGCAAAATATTAATCATATAAACAATGGTAACGCATCAGTTCAACAGACCGCTATACCATCTTATGTTATTTCAATGTTATATATCTCTCATAGGATTAATGACCTTTTTTCATTTGAGAGGCTGAAAGATAGAAATTTATTACCAAAGCAAATTTTACGCAGATTAGAATTATATAATTCAGGTATATCTGCAATTGCAGCTGAAACTGGTAATATAGAAGAGAAAATTAAAACTATAAATGAAGCATATGATGCAGCCGAGAATCTACCGACAACAGTAAAAATGCTTCGTGAAACAAATGATGAAGTTAAAAATGTTTACAATAGCGCAGTTGAGCATTGCAGAAATATTAATGGCATGCTTAAAGAGACTGAAGAGAACTCCAAAATCGTAGATGAGGCCAGACAAGAAATTTTGGCGCTGAAACAGAATGCAAGCAAGGATGCAAAAGATTATTTACAATCTCTCCGTGAAGAAGCTCAGGGTTATATTAATAAATGTGAAGAGGCATTTAGAACTACTACTTCAAAAGGTTTGGCTGGGGCATTTCAAGATAAAGCAGAAAAATTAAACCGGAGCATACGTTGGTGGGTATGTGGACTAATAGGTGCTTTGGTTGCAGGTGCTGCTGTTGGTTATACGCGTTTACATGCTCTCGAAGCATATCTGTCAAACCCTGACGCATCAGGTATAAAGTTAGCTATTCAACTTTTACTCTCCATTTTAAGTGTTGGAGCACCATTATGGTTTGCTTGGTTAGCAACGAAACAAATTGGTCAGCGATTCAGATTGGCAGAGGATTATGAATTCAAGGCCTCAGTATCCAAAGCTTATGAGGGATATAGAAGAGAAGCTGTCCAACTTGATAGCGACTTTACCCAAAGGTTATTTGGTAATGCACTTACTCGACTGGAGGAGCCGCCATTAAGATTTGTTGAAGAAGCTACCCATTCATCGCCTATAATGGAAATGTTATCATCGGAAAATTTTAAGCATTTCTTAGCTAATGGTGGCGATAAAATCGATTCAATTTTAGAAGGTGCAGGCCTTTCTAGAAAAGGTAAAGTCGAACAAACGCGCCATTTTAATAAGGATGTGATCCAGCCTGTAAATGAAACTTCAAACAAACCAGAAAATGATTAAAAATAGGGGCGTTAGCCCCCTATTTCATCAAAGCATATACTCATTAAAATTAATTACATCATCATCTAACCAAGTGTTCAGTTCCAGTATTTTTTTTTGTAATACTGTTAACTCATTTCTAACAAATACTTTGCAGGCTTTCTCCACATCCCCAAATCCCCCAACATTATTAGGCATTATCCCCATCATTTGTGGCGGTACACGGTGCGCAGCCATCATGTCGTCGCGGCTGACATTTTTGATATTCAGAAATTCATCCTTCGCCGCGACTTCTGACAACGGGATAATCTGAAGACCATCCTTTTTGCCGTTAGGTGAGTACATAAACAGGTTGCGGAAGTTGCCTGGACCTTTGGCGCTTTTCATTGCGTTGCGGAGGTTGTTCACATCCTCCTGGTTCTGCGCAGCATCGGTCATGTACATGATGAAGCCAGCATGACTGCCGTTAATGTAATACTTTCGGCGGAACAGCGTGGCGGACTCGTTGAGCAGGGCTGACGGAATGGCAGAAAGATAACCGGGCAGGCCGTAGATCTCCTGGTTGATGTCCGGTTCCATCAGATGAAAGATGCTGCCTTTCGTGAACTGATATGGCTGCGTGGTCATACCGTATTGCACAAACCAGTAGGTATCCAGGTCTAACCCGCGTCGGGTATATTTTGCCAGGGCAGGTTCAAGGGCGATAACTTCACCGAAGCGGTTCGTGCGTTTCTCCAGGTAGGCGTTACCAAATACCAGATAGTCCTGCACAAAACGCGAAAAAGCCTGCTGGCTGAGCAGCGGGTGAGGGATGTAGGTGCTGGTCAGAATGTTGCACTTTACTGCAATCGGGGAACTATGATGCACGGCAGCGCGGAAGGTGCGCGCCAGTCCGTCAAAGCTGACGGGCGGCTCATACCAGCGGTCCATCTGTACGCATTCCACATAATCCAGCAGTTCTCGGCGGTCCAGAACAGGAACGGGATCGCCGAAGCTGAATGCTTCGGCTGTAGTTTGACTTTTAAGCTGGATCTGTTTCGTCGCCGCAGCGCGGTTCTTCTTACTCTTTCCCATCAAAAAATCTCCACAATATTGCTGGTATTGGCGGACTCGCCCTGCAGCGGTTCGTTAAACAGTGCGTGCATTGTTGCCCAGGCCAGATCGGCATGGCTGGCTTCTTCGCTGCGGCTGGCTTCATAGGTCGGGCGGTTGCCGCTGGCGGTGGTGGCGCGACGGATTGCCATAAATGACTGCGCTATGTCGGTGTGTCCGGCGTCAAACTCCAGACGACGGTGACTGATAATGTCGTAGGCTTTGAGTACCAGGGCATTTTTAACGTTGGGGTTGTAGACAAACTCCCGGACGGCAGGAAAGAACGCTTTCACGTTCTCGTAAACCCCGTGACCGACACCTGTCGAGTCAATGCCGATGTATGTCACGTTGTACTGTTCGGTCAGTTTTTTGATGGCGTCAGCCTGGGCGCGGAAGTCCATCCCGCGCCACTGGTGACGCTCAAGAATGCGGAACTTACCGCCCGGCACGGCTGGCGGTGCCACCACCACGCACCCGGCGCTGTCGCCGTTTTGCGTACCTTTTGCCGGGTCATAACCGATCCACACTTCGCGCCAGCCAAACGGGCGCAGGGCCAGTGCATGAAAGTCGGTCCAGACTTCCCAACTGTCCACCATGCACGCCTGCAGCTCGCTGAGCGGGAACACGGACGCGAGATCGTCCACGAACTCACACATCAGCAGGTTCTGGTATTCGTCCGGGCTGTACTCCATGCGCAACTGGTCGAGGTCGAACAGGTTACAGCCGCCGCGCACCGCATCTTCCACGGTGACTATCTGGCGGTATTGCCCGTCTGCGCACAGCAGGCCGGGGGCCAGATTGCTGTGGGACAGGTCGATGTCCACCTTGTCAGCTTTGTTGCGCCCACGGTTGAACAGCGCACCGGACCAGAACGGATAAGCACTGTGGGTCAGACTGGATGGCGTGGAAAAATAGGTTTGTCGCCATTTTTTGTGAATAGCCATACCGGAAGCCACTTTGCGCAGCTCCTGGAATTTTGGTATCCAGAAATATTCATCCAGATACAGGTTGCCGTGATAACTCTGGGCCGTGCGGGCATTGGTGCCGAGGAAATACAGTGTGGCCCCGTTGGGAAGCACCATCGGATCGCCTTTCAGCTCCACCTCTACTTCTTTGGCAAAGTCGATGATGTACTGTTTGAAGACGTGGGCCTGTGCCTTACTGGCAGAAAGGAAAATCTGGTTACGTCCGGTCAGCAGGGCGTCAATCAGGGCTTCACGGGCAAAATAGAAGGTCGCGCCGATCTGGCGTGACTTCAGCAGGTTGCGGATGCGGTTGGTTTTTCCGGCTTCCCACCAGTGGCGCTGGTAGTTGAACATGGAGGAATGGAAGATTTCTTCCAGCTTCTCAATCTGTTCATCGGTGAAGACATTTTTTTCCGGCTGACGGCGCGGGCCTTTGTTGCGGTTGGCGACGTTAGGGTTCAAGTCGGCTTCGTTGCCGCCATTGTTAAACTTGCCGATCCGCGCGTGGCGCTCAGACTGGCGCGCCAGCAGGTCAATCTCTTTGAAATCTTTCCCTTCTTTGTGCTCCTTCATAATGAGCTGGCAGTAGCGTGCGGCGGTGGTGAGCTGCATCTGATCCAGCGGCCCATAGTCACCCCACTTGTCGCGTTTTTTCCAGCTGTGAACGGTTGCAACTTTCTCGCCCAGCATTTCAGCAATGCGGGCTACGCGGTATCCCTGAAAGTACAGCAGCATGGCCTGCCGACGGGGATCGAGATCTGCGGGTGTCAGTGTGGTGTTCATGGCACAAACCTACAGCCTTGAATGAAGGCTTTCCCCGCCTGCGGTTTGTGTGGTTGTCGGTACAAATACCGCGCATTGTTTCACTGCCCCCATCACCGCAACCATAAGGCTCCAGTAAGTTTTTTCTAACGGAGCACGGCTCATGACAGTGAAAGCAAAGCGTTTTCGCATCGGGGTGGAAGGTGCCACCACCGACGGACGCGAAATCCAGCGTGAATGGCTGGAACAGATGGCAGCCAGCTACAACCCGGCGGTGTATACCGCGCTGATTAACCTTGAGCACATCAAGTCTTATCTGCCGGACAGCACCTTTAACCGCTACGGCAAGGTGACGGCGCTGTTTGCTGAAGAAATCACGGAAGGTCCGCTGGCAGGCAAGATGGCGCTGTATGCCGACGTTGAGCCAACGGAGTCCCTGGTGGAACTGGTGAAAAAAGGCCAGAAATTATTCACCTCTATGGAAGTCAGCCCGAAGTTCGCTGATACGGGCAAAGCCTACCTGGTCGGCCTGGCTGCCACTGATGATCCCGCCAGTCTGGGTACGGAAATGCTGACATTCAGCGCCAGTGCAGCCCATAACCCGCTGGCAAACCGCAAGCAGAATCCTGCCAATCTCTTTACCGCTGCAGAGGAAACGGTGATCGAACTGGAAGAAATCCAGGACGACAAACCGTCCCTGTTTGCCCGCGTCACGGCGCTGTTTACCAAAAAAGAGCAGTCCGATGACGCCCGGTTCTCTGATGTGCATAAGGCCGTGGAGCTGGTCGCCACAGAGCAGCAGAACCTGAGCGCACGCACCGAAAAATCCCTGTCTGAGCAGGAAGAACGCCTGTCTGAGCTGGAGACTGCCCTGCAGGCACAGCAGACCGCCTTTAACGAACTGGTGGACAAGCTGAGTCATGAAGACAGCCGCCAGGACTACCGTCAGCGTGCAACAGGCGGTAACGCCCCCGCTGACACTCTGACCAATTGCTGATGGAGCACAAAACCCGATGAAGAAGAATACCCGCTTTGCTTTTAACGCTTACCTGCAGCAGCTGGCGCGTCTGAACGGTGTTGCAGTTGAAGAACTGTCCAGCAAGTTCACCGTCGAACCGTCCGTGCAGCAGACGCTGGAAGACCAGATCCAGCAGTCCGCCGCTTTCCTGACACTGATTAACGTCACGCCAGTGACTGAGCAGTCCGGTCAGTTGCTGGGGCTGGGTGTTGGCAGCACCATTGCCGGAACCACTGATACCACCGCGAAAGAGCGTGAACCTGTCGATCCGACGCTGATGGTCGATGTGGAATATAAATGCGAGCAGACCAACTTTGACACGGTGCTGACCTACGCGAAGCTGGACCTGTGGGCGAAGTTTCAGGATTTCCAGGTGCGTATCCGTGACGCCATCGTGAAACGTCAGGCACTGGACCGCATCATGATCGGCTTTAACGGCGTGAAGCGTGCGAAAACCTCCAACCGTAGCGAAAACCCGCTGCTGCAGGATGTGAATAAAGGCTGGCTGCAGAAAATCCGTGAGGATGCACCGGATCACGTCATGGGCAGCACCACCACGGGCGGTGAAACTACACCGGGTGCGGTGAAAGTCGGGAAAGGTGGCGAATATGCCAACCTGGACGCCGTAGTGATGGATGCCGTCAATGAGCTTATCGACGTGGTTTACCAGGACGATGACGATCTGGTGGTTATTTGCGGGCGTGAACTGCTGTCTGACAAGTATTTCCCGCTGGTCAACAAAGAGCAGGAAAACAGTGAAAAACTGGCTGCCGATATGATCATCAGTCAGAAACGCATGGGTGGCCTGCAGGCCGTGCGTGCGCCGTTCTTCCCGCCGAATGCGCTGCTAATCACCCGTCTGGATAACCTGTCCATCTACTGGCAGGAAGACACCCGCCGCCGTTCAGTTATCGACAACCCGAAACGTGACCGGATTGAAAACTTTGAATCCGTTAACGAAGCCTATGTGGTTGAGGACTACCGCTGCGCCGCACTGGTGGAAAACATCCAGATTGGCGATTTCAGCGCCGCCGTAGCAGAAACCGGAGAGTAATCCATGAGCCTGAGTCCCGCACGGCAGCATCGCCTGCGCGTTCAGGCTGAACAGGCCGCCCGCGAGGGCGGCAGTGTTCGCCACGCATCGGGCTATGACCTGATGCTGCTGCAACTGGCGGAAGACCGCCGCCGTCTCAAGGGCGTTCAGTCCACGGTCAAAAAAGCGGAAATCAAGGTGGAGCTGCTGCCGAAGTACGCCGCCTGGGCAGAGGGTGTCCTGGCTGCCGGAGGCGCTCAACAGGATGACGTGCTGATGTACGTGATGCTGTGGCGCATTGATGCCGGAGATTATGCCGGGGCGCTGGAGATCGGGCGTCATGCCCTGCGTCATGGCTGGGTGATGCCGCTGGGTAACCGCAACGTGCAGACCGTGCTGGCAGAGGAAATGGCAGACGCCGCGCAGAGCGCAATGCTTGCCGCCACCGGCTTTGATGCCGATCTGTTGCTGCAGACGCTGGAGCTGACAGACGGTCTGGATATGCCGGACCAGTCACGGGCGCGTCTGCATAAAGCGATTGGCGCTGTCCTGAGTGAAAACAATCCGGCTTCCGCCCTTAATCATCTCAACCATGCGTTACAGCTCGATCCCCGCTGTGGCGTGAAAAAAGACAAACAGCAGCTGGAGCGCAGACTGCGCAATGACAGCCGCTGACAGAACGTGCCCCCGCGCACGGGCGGCACGGGGTGGCGAAAGGCACTGCCACATCAAAACCCCGTCCACCGCCCTCTATTTCAGGAGAAAGCAGCATGAAGTTTGTTGCGCTAGAACAGGCACCGGAACAGGCGGAAATCATCAGAAATACGCCGTTCTGGCCTGATGTGGACCTGTCGGAGTTTCGCAGCGTGATGCGCACTGACGGCACGGTGACGCAGCCGCGTTTAAAGCAGGTTGCGCTGTCGGCAATTTCGGAGGTCAACGCAGAGCTGTATGAGTTTCGCAGACGTCAGCAGATGCTGGGGTATGTGTCGCTGGCTGAGGTTCCGGCTGAACAGCTGGACGGCAAAAGTGAGCGCATTCAGCACTATTTCAACGCGGTTTACTGCTGGGCACGCGCCATGCTCAACGAACGTTACCAGGACTATGACGCCACGGCATCCGGTGTGAAGCGGGGCGAAGAACTGGCAGAAGCCAGCGGTGATTTGTGGCGTGACGCCCGCTGGGCCATCAGCCGGGTGCAGGATGCGCCGCACTGCACAGTGGAGCTTATCTGATGAAAGTGCGTGCGCATCAGTATGACACGGTGGACGCGCTTTGCTGGCGTCATTACGGGCGCACGCAGGGTGTCACGGAGCAGGTACTGAAGGCAAATCCGGGGCTTGCCGAATACGGCCCCTTTTTACCTCACGGGCTGCAGGTGGAGCTGCCGGACATTCCGACCACCACCACCGTGCAGACCGTCCAGCTATGGGACTGAATTATGACGCTTGAGCGAATCAGCGCCTTTATCACGTATTGCATCGCCGTCGTGCTGGCCTGGCTGGGCGATTTGTCCATCAAGGATGCCTCAACGCTGGGCGGCCTGATGATTGGTGTGCTGATGCTGGCTATCAACTGGTACTACAAACACAAAGCCTACCAGCTTCTGCGCGACGGGCAGATCTCGCGGGAGGACTATGAATCCATCAATCGTTAAACGCTGCCTTGTCGGGGCCGTGCTGGCTATTGCTGCCACGCTGCCGGGTTTTCAGCAGCTTCACACCTCCGTGGAGGGGCTGAAACTGATTGCCGATTACGAAGGTTGTCGTCTGCAGCCGTATCAGTGCAGCGCGGGTGTCTGGACCGACGGCATTGGTAATACGTCAGGCGTCATTCCCGGCAAAACCATTACGGAGCGACAGGCAGCAGAAGGGCTGATCTCCAACGTGCTGCGTGTGGAGCGGGCGCTGGAAAGGTGTGTGAAGCAACAGCCGCCGCAGAAGGTGTATGACGCCGCGGTGTCGTTTGCCTTCAACGTGGGAACGGGCAATGCCTGCAGTTCCACGCTGGTGAAATTACTCAATCAGCGGCGCTGGGCAGATGCGTGCCGACAGTTGCCGCGCTGGGTTTATGTGAAAGGTGTTTTTAATCAGGGGCTGGATAACCGCCGTGCGCGGGAGATGGCCTGGTGTTTACAGGGAGCAAACTGAAATGAAAAAGAAATTAATCAGCGGACTGTTTCTGATGTTATGGATGGCGCTGTTAATCGCAGCAATGGTGTATCCGCAGGGGATTTTTCCGGTACTGGCAGCGTCCGGCGTTTGGGTAGCCTGTTTGCTGACATGGGCGGTAATTCCGGTAGCACTGGCTGCGTTAATTAAGAATGGCCCGCTCTGGCAGGAGTTAAGGGCATCTTTGCTGAAGACAATTACCCGAAAAGAAAACGTATTTACCAGTTGGGTGATGCGATTGCTGATTGTTGTAAGTCTCGCCTGGACGGGGTGGGCTATTACCCTGGTCTTTTATCTACTGACCGTTATTGCCTTCTGGATCACCCGTAATCAGATGGCGCAACAGGTAGCAGCATGAACCGGTTGCTGCTGGTTGTGCTGGCGTTATTACTGGCGGCGCTGGGCTGGCAGACGTGGCGGCTGGCTGATGCCAGCCAGACCATCAGCACGCAGGCAGACGAGCTGCAGAGCAAAAGCCAGGCACTGGCAAAGAGCAACAGCCAGCTTATCAGCCTGTCCATTCTGACTGAAACCAATAACCGGGAGCAGGCGCGGCTCTATGCCGAAGCAGAACAGACCAGCGCACAGCTGAGACAACGACAACGCCGGATCGAGGAACTGAAACGTGAGAACGAGGATTTACGCCGCTGGGCTGATACTCCTTTGCCTGCTGACATTATCCGGCTGCGGGAACGTCCGGCACTCACCGGAGGTGCAGCTTACCGTCAGTGGTTGTCCGCGAGTGACGCCGTGTCGGCTGGAGCAGGCAGCACCGCGCACTAACGGTGATCTGAATGCGTTGCTGGATGAAACGGAGGCCGCCTGGGCGGTCTGTGCAGACAAAGTGGACATGATTATTGCGTGTCAGGAGCGAAACAGTGAACAAACCACAGTCCCTGCGCCACGCCCTCAATAAAGCAGTGCCTTATGTCCGCAATAACCCGGACAAACTGCATCTGTTTGTGGATAACGGTTCGCTGGTTGCCACGGGGGCCAGCTCCATGTCATGGGAGTACCATTATACCCTCAACGTGGTGATTGAGGATTTCAGCGGCGACCAGAATCTGCTGATGGCCCCGGTTTTGCTGTGGCTGCGTGATAACCAGCCCGATGCCATCAATAACCCGGCGTTACGGGAAAAACTATTCACCTTTGAGGTGGATATTGTGCGCAACGATGTCTGTGATATCAGCCTTAACCTGCAACTGACGGAGCGTGTGCTGGTCAGTACTGACGGCAGTGTGTCGAGTGTTGAAGCTGTAGCGGAACCCGATAAACCTGAAGAAATGTGGACGGTGAAACGTGGCTGAATTGCAGAAGGTGGACGACTGGCTGAGTGCCTTGCTGGCGAATCTGGAGCCAGCCGCAAGAAGCCGTATGATGCGCCAGCTGGCGCAGGAACTGCGCCGGACACAGCAGCAGAATATCAGGATGCAGCGCAATCCAGATGGCAGCAGTTATGAACCGCGCAGGGTAACAGCACGCAGCAAGAAGGGGCGCATCAAACGTCAGATGTTTGCAAAGCTGCGCACCACAAAATACCTGAAAACTGCCGCCAGCGCCGACTCTGCCAGCGTACAGTTTGAAGGCAAGGTGCAGCGTATTGCCCGTGTTCACCATTACGGCCTGCGTGATCGCGTCAGTCGCAAAGGACCGGAGGTTCGTTACGCAGAGCGCCGCCTGCTGGGTGTAAATGATGATGTTGAGGCAATGACCCGCGACATGATTCTGCAATGGCTGGCGGGGTGATCTTTGTATCAGCACTGATACAAGTTGCAGCACTGCCGCCTTTCTTCCCCTGATGGCAACCTTTCCCTATGAACGCACAATTAACCGAAATCATGCGCCTTATCACCAATCTGATCCGCACAGGTGTAGTCACCGAAGTGGACCGGGAAAACTGGCTTTGTCGGGTGAAAACGGGCGACCTTGAAACCAACTGGATTAACTGGCTGACGCTGCGCGCGGGTAATGCCTGCACATGGTGGAAACCATCGGAAGGTGAGCAGGTGGTGCTGCTGAGTCTGGGAGGCAATCTGGAAACCGCGTTTGCGCTGCCCGCCATCTATTCGAATCAGTTCGCGCCACCGTCGACGTCGGCGGACGCCTGCGTGACAGAACATCCTGACGGTGGCTGGTTTGAATACGAACCCGCCACCGGGCGCTGGTATGTCAGGGGCATCAAATCAATGGTCATTGAGGCCGCTGACAACATCACCATGAAAACCAATGAGTTTGTACTGGAGGCTGACCGCACGCGCATTAACAGCGAAGTGGTGATCAATGGTGGCGTTACCCAGGGCGGCGGTGCAATGAGTTCTAACGGAATTGTGGTTGATGCACATCAGCATACTGGCGTCCTGAAAGGCGGCGACACAACCGGAGGCCCGGTATGACGCTTTATAGCGGGATGAACAATACCAGCGGCAAAGTCATTACTGATATTGACCATCTGCGCCAGTCGGTGCGGGACATTCTGCTGACGCCGCAGGGTAGCCGCATTGCCCGTCGGGAATATGGTTCCCTACTGTCGGCACTGATAGATCAGCCACAAAATCCGGCATTACGCCTGCAGGTCATGTCGGCAGTGTATGTGGCGCTGAGTCGCTGGGAGCCACGGCTGACGCTGGATTCCATCACCATCAACAGCAACTTTGACGGTTCTATGGTGGTGGAGCTGACCGGGCGGCGGAATAACGGTGTGCCTGTGTCCCTTTCCGTATCAACAGGAGCAGAGAATGGCAGTGATTGACCTTTCGCAGTTGCCTGCACCGCAGATTGTGGATGTGCCGGACTTTGAGACGCTGCTTGCCGAACGCAAGGCAGAATTTGTGGCGCTTCATCCGAAAGATGAGCAGGAAGCCATGATCCGCACGCTGGAACTGGAATCTGAACCCGTCACTAAATTGTTGCAGGAGAACGCTTACCGTGAGTTGCTTCTGCGCCAGCGCATTAACGAAGCCGCGCAGGCGGTGATGGTGGCTTACGCGATGGGCGGCGATCTTGACCAGCTCGCTGCCAACTACAACGTGACACGCCTGACGGTGACGCCTGCTGATAATGATGCTGTGCCGCCCGTTGCAGCTGTGATGGAAAGCGATGAAGCGTTACGCCTGCGTGTGCCTGCAGCCTTTGAAGGGCTTTCTGTTGCGGGGCCAACTGCAGCTTATGAATTTCATGCCCGAAGCGCCGACGGTCGGGTGGCGGATGCCAGTGCAACCAGCCCGGCACCTGCAGAGGTGGTGCTGACTGTCCTTAGCCGCGAAGGCGATGGAACTGCAGAAAAAGACCTGCTGGACGTGGTGGAAAAAGCTCTGAACAGTGAGAACGTCCGCCCGGTGGCTGACCGTCTGACGGTTCGCAGCGCAGAAATCATCCCGTATCGCGTGGAAGCCACCATTTTTCTCTATCCGGGACCGGAAGCAGAGCCGGTAATGGCAGCGGCAAAAGCCAGCCTGCAGAAGTACATCGCCAGTCAGACGCGTCTTGGTCGGGATATTCGCCGTAGCGCCATCTTTGCCGCCCTGCATGTTGAGGGTGTGCAGCGTGTGGAGCTGGCTTCTCCTCTGGCGGATGTGGTCCTGAACAAAACACAGGCGGCATCATGTACGCAGTGGAGCGTAACCAACGGAGGAACGGATGAATAGTCTGCTGCCACCGGGTTCAACACCACTGGAGCGCCGACTGGCGCAAACCTGCAGCGGGATTTCTGATCTGCAGGTGCCGCTTCGTGACTTGTGGAATCCGGCAACCTGTCCGGTCAGCTTCCTGCCTTATCTCGCCTGGGCGTTCTCTGTGGATCGCTGGGACGAGGGCTGGACAGAAAGCGTCAAACGCCAGGTAGTGAAGGATGCTTTTTATATTCATCAGCATAAAGGAACCACCAGTGCCGTGCGGCGGGTGGTGGAGCCGTTCGGCTTTCTGATCCGCATTATTGAGTGGTGGCAGACCGGAGAGGCACCGGGCACGTTTCGCCTGGATATCGGCGTGCAGGACCAGGGCATCACTGAAGATACCTATCTGGAACTTGAGAGGCTGATAAGCGATGCCAAACCATGTAGCCGTCACATGATCGGCATGTCCATCAATCTGCAGACCAGCGGCCCGTATTGGTTGGGGGCAGCCAGTTATCTTGGTGAAGAAATCACGATCTTTCCGTATATCAACGAAACAATTATTTCCGGCGGCACCGCGCATGAAGGCGGGGCGGTCCATGTTATTGACACAATGAGAGTGAATCCATGAGCACAAAATTTTATACCCTGCTGACGGATATTGGCGCGGCGAAACTTGCCAGCGCCGCCGCGCTCGGTGTGCCGTTAAAAATTACCCATATGGCGGTCGGCGATGGCGGCGGAACATTACCAACGCCGGACGCAAAGCAGACAGCACTGGTAAATGAGAAACGCCGGGCTGCGCTGAATATGCTCTATATCGACCCGCAGAACAGCAGCCAGATTATTGCTGAACAGGTGATCCCTGAAAACGAGGGCGGTTGGTGGATACGTGAAGTGGGCCTGTTTGATGAGTCCGGGGCATTGATTGCCGTGGGCAACTGCCCGGAAAGCTATAAGCCGCAACTGGCTGAAGGCAGCGGGCGTACCCAGACCGTGCGCATGGTGCTGATTACCAGCAGTACGGACAATATCACCCTGAAAATCGACCCTGCTGTAGTGCTGGCAACCCGCAAGTATGTGGATGACAAAATATCAGAGCACGAACAGTCACGACGTCACCCGGACGCCTCGCTGACCGCAAAGGGTTTTACTCAGTTAAGCAGTGCGACCAACAGTGAATCCGAAATACTGGCCGCAACACCGAAGGCTGTGAAGGCGGCATATGATCTTGCAGCAGGTAAAGCATCCGCCAGTCACACACACCCGTGGAATCAGATAACGGATGTGCCTGCAGCTTCACTGACGGTAAAAGGCACCGTGCAACTCAGCAGCGCCACTAACAGCACGTCAGAAACGCAGGCTGCCACACCAAAGGCAGTGAAGGCGGCATATGACCTTGCAGCAGGTAAGGCACCTGTCAGTCACACGCACCCGTGGAGCCAGATAACAGATGTGCCTGCAGCTTCACTGACGGTAAAAGGCACCGTGCAACTCAGCAGCGCTACTAACAGCACGTCAGAAACGCAGGCTGCCACACCAAAAGCCGTGAAGGCTGTATATGACCTTGCCAATGGAAAACAACCTGCCGACGCCACACTGACCGCACTGGCAGGCCTTGCCACTGCGGCAGACAAACTTCCGTATTTTACGGGGAATGATACAGCCAGCCTGACAACCCTGACTAACGTTGGACGGAATATTCTGGATAAAGCAAGCACACAGGCGGTTATTCAATATCTTGGTCTGAGCGATGCAAGTGGATACGTTGGACGCTGGCTGAATACCCAGGTTTTCACCTCATCAGGTACGTACACCCCGACGCCAGGAACAAAACGGATTAGGGTCACAATAACGGGCGGCGGTGGCGGAGGGGGCGGCTGCAAGGCTATATCCAATAATGAAACGTTTTTCGGTGCTGGCGGCGGGGCAGGTGGGACAGTAATCACCACGCTGATCCTGACGAAGGATAGTTATCCTGTCACTATCGGCGCAGGTGGGGCCGGCGGCGTTAGTGCGACGAACGGCCTCAAGGGCGGTGATAGCTCGTTCGGATCGGTAATAGCCCCTGGTGGTGAAGGTGGTGGAAAATCAGGAGTCACAAACACGAACGGTGGTAACGGCGGTGTGCCAAGTACTGGCGGTATCAACATCATTGGTGGAAATGGAGGCGACGGTCAGTCCGGAAATATCGGCGTCAGCGGTGAAGGCGGAACATCGCACTGGGGTGGCGGTGGACGCGCAGGCGCTGGCGGTGGTGTTAGTGGTAAGGCATATGGTTCAGGTGGCGGTGGCGCATACGATGCCGGTTATAGCGGAACCAGTATGACAGGCGGGAAAGGTGCCGCTGGGATTTGTATTATCGAGGAGTTTGCATAATGAATGCGTCATATGCAGTTATTGAAAATGGGATGGTTGTGAATGTCATTGTCTGGGATGGCGAGGCTGAATTCACAGTGCCGGATAATCAGCAGCTCATTAATATTTCTGATATCAGTGAGCAGCCCGGAATCGGCTGGGTTTATTCAGACGGGGGATTTACTGCACCACCCACCCAGGAACGTTCTCATGATGAACTGGTAGCTGACGCTGAACAGAAAAAACAGTCGCTGTTAGACGCAGCAATGGCCAATATCAGCGTGATTCAGTTAAAGCTGCAGGCCGGGCGCAAACTGACGCAAGAGGAAACTACCCGACTTAACGTTGTGCTGGATTATATCGAGGCTGTGACGGCAATAGATACCAGCACCGCACCTGATATCATTTGGCCTGTTTTCCCTGCAAGCAGATAAATACCGTCATTTTGTGTGAATAACGGTACAACTGCGCTTAGCTGCTTGTCAGACACAATCACTTCAACATAGGGCGAAGCCTAATCCAATCAGGAGGTTCGCCACTATGGCTCAGGATTACCACCACGGAGTGCGCGTTGTTGAAGTCAACGAAGGCACTCGATCCATTACTACGGTGAGCACCGCCATCGTGGGCATGGTCTGCACGGGCGATGATGCCGATGCAAAAATGTTCCCTCTTAATAAACCCGTGCTGATCACTGATGTGCTTACTGCCAGCGGTAAAGCGGGTGAGTCAGGTACGCTGGCCCGTTCGCTGGATGCCATCGCTGACCAGGCAAAACCCGTGACCGTTGTTGTGCGTGTGCCGCAGGGTGAAACGGAAGAAGAAACCACGACCAATATCATCGGAGCAGTGACCGCTGAAGGTAAAAAAACAGGCATGAAAGCCCTGTTATCTGCCCAGTCACAGCTCGGCGTTAAACCGCGCATTCTCGGCGTGCCAGGCCACGACACCAAGGCGGTAGCTACTGAGTTGCTGAGCGTGGCGCAAAGCCTGCGTGGATTTGCTTACCTGTCAGCGTATGGCTGCAAGACGGTACAGGAGGCGATCACTTACCGTGAAAACTTCAGCCAGCGCGAAGGGATGCTGATCTGGCCTGACTTTACTGGCTGGGACACGGTGCTGAATGCCGAAGCAACGGCATATGCCACCGCCCGTGCGCTTGGTCTGCGCGCCAAAATTGACGAGCAGACCGGATGGCACAAAAGCCTGTCCAACGTGGGCGTGAACGGTGTCACCGGAATTTCTGCTGATGTGTTCTGGGATCTGCAGGACCCGGCAACCGATGCAGGTCTGCTGAACCAGAACGACGTCACCACGCTTGTGCGTAAAGACGGTTTCCGCTTCTGGGGTTCCCGCTGCCTGAGTGATGACCCGCTCTTTGCCTTCGAAAACTACACCCGCACGGCGCAGGTGCTGATGGACACGATGGCAGAAGCACACATGTGGGCGGTGGATAAACCGCTTAACCCGTCGCTGGCCCGCGACATTATCGAGGGGATCCGCGCCAAAATGCGCAGCCTGGTCAGTCAGGGCTATCTCATTGGTGGTGATTGCTGGCTGGATGAGTCGGTGAACGACAAAGACACGCTGAAAGCCGGAAAACTCACCATCGACTACGACTACACGCCAGTGCCGCCACTTGAAAACCTGATGCTGCGTCAGCGCATCACCGATCAGTACCTGGTGAATTTCTCTAGCCAGGTCAGCGCGTAAGGGGACAACATGGCTTTACCACGCAAATTAAAACACCTGAACCTGTTTAATGACGGGAACAACTGGCAGGGGATCGTTGAGTCGCTGACGCTGCCGAAATTCACCCGCAAATATGAGAAGTATCGCGGCGGTGGAATGCCGGGTGCAGTGGATGTGGATCTGGGGCTTGATGACAGTGCGCTGGACACAGAATTTTCCATTGGTGGTACTGAACTGCTGCTGTTTAAACAGATGGGCAAAGCCACGGTGGATGGCATCCAGTTGCGCTTCACCGGCTCTATCCAGCGTGACGATACCGGAGAAGTGCAGGCCGTGGAGCTTGTGGTGCGTGGACGTCACAAAGAAGTGGATTCCGGCGAGTGGAAGACGGGCGAAAGCAACACCACCAAAGTGACCAGTACCAACAGCTACGCGAAGCTGACTATCAATGGTGAGGTGCTCTATGAAGTGGACCTTATCAACATGGTGGAAATTGTGGACGGTGTGGACCTGATGGAAGCGCACCGCAACGCCCTCGGCCTCTGATGTATCTGAACGGCGCGGAATGCCGCGCCAGAACCCAATTTACAGGACAGCAAAATGAGCGATAAGCAGACTGAAAAGACTATTAAACTGGATACTCCCATCATGCGCGGTAAAACAGAAATTACCGAAATTGTGCTGCGTAAACCGCAGTCCGGTGCGCTGCGCGGCACACGCCTGCAGGCCATTATGGATATGGATGTGAACGCGATGATGACCGTGATCCCCCGCATCTCCAGTCCGGCACTGACTGCACAGGAAATCGCAGAGATGGACCCGGCAGATCTCACTGCCATGTCGGTTGAGGTTGTCACTTTTTTGTTGAAGAAGTCGGTGCTTGCCGGTTTACCGACAGCCTGACGGTTGACGATCTGGTGGCAGATATCGCCACCATCTTTCACTGGCCGCCATCCGTTACTGACGTTATGCCGCTGACCGAAGTGCTGGAATGGCGGTATAAAGCGATTCAGAGAAGCGGGGCCAACGATGAGTGATAACAACCTGCGTCTGCAGGTCATTCTTAATGCGGTTGACAAGCTCACCCGCCCATTTCGATCTGCGCAGGCCAGTTCAAGAGAACTGGCTGCTGCTGTCAAAAAATCCCGCGATGCAATAAAGCAGCTTGATCAGGCCGGGAGCAGTCTGGACAGCTTCCGAAAGCTGCAGGCAGAAAATCAGAAATTAGGCGACAGGCTGAACTATGCCCGCCAGCGTGCAAATTTGCTCAGTCAGGAACTGGGAGCGATGGGGCCGCCTTCGCAACGTCAGGTTGTTGCTCTGGGCCGTCAACGGCTGGCTGTTCAGCGCCTGGAAGAACGCCAGAAAAAGCTGCAGCAGCAGACGGCGCTTGTGCGTGCTGAACTGTACCGGGCGGGAATTTCTGCGAAAGACGATGCGGGAGCAACTGCCCGTTTAGCCCGTGAAACATCACGTTATAACCAGGAACTTTCGAAACAGGAGGCGCGGCTGAAGCGACTGGGGGAAGCTCAGCGCAGGATGAATGCAGCGCGTGCCAGTTATACCCGTTCGCTGGAGGTGCGTGATCGTATTGCAGGTGCCGGAGCCACCACCACGGCTGCAGGGCTGGCAATGGGTGCGCCAGTGATGGCGGCAGTAAAAAGCTATACCAGCATGGAAGATGCCATGAAAGGTGTGGCAAAGCAGGTCAATGGTCTGCGTGACGATAATGGCAACCGCACTGCACGTTTTTATGAAATGCAGGATGCCATCAAGGCTGCCAGCGAACAGTTGCCGATGGAAAACGGTGCGGTGGACTTCGCTGCACTGGTTGAAGGTGGTGCGCGCATGAACGTCGCAAACCCTGACGACAGCTGGGAAGATCAGAAACGTGACCTGCTGGCCTTCGCCAGTACGGCAGCAAAGGCGGCAACAGCCTTTGAGCTGCCAGCGGATGAACTGTCAGAAAGTCTGGGGAAAATCGCCCAGCTCTACAAAATCCCTACCCGCAATATTGAACAGCTCGGTGATGCGCTGAATTATCTGGATGATAACGCCATGTCGAAAGGGGCAGACATCATTGATGTGATGCAACGTCTGGGCGGTGTGGCTGACCGTCTGGATTATCGTAAAGCGGCGGCGCTGGGTTCCACCTTCCTGACACTGGGCGCTGCGCCGGAGGTTGCAGCCAGTGCAGCAAACGCGATGGTGCGTGAATTGTCCATTGCCACCATGCAAAGCAAGAGTTTTTTTGAAGGGATGAATCTGCTGAAACTCAATCCTGAAGTGATTGAAAAGCAGATGACGAAGGATGCGATGGGAACCATCCAGCGCGTGCTGGAGAAGGTGAACGCACTGCCGCAGGATAAGCGCCTGTCTGCCATGACCATGTTGTTTGGTAAAGAGTTTGGCGATGATGCGGCGAAACTGGCAAACAACCTGCCGGAACTGCAGCGCCAGCTAAAACTGACAGCGGGCAATGATGCGCTCGGTTCGATGCAGAAAGAATCCGACATTAACAAGGACTCACTTTCTGCGCAGTGGTTGCTGGTTAAAACCGGAGCGCAGAACACCTTCAGCAGCCTGGGCGAAACGCTGCGCCAGCCGCTGATGGATATTCTGTACACGGTGAAAAGCATCACGGGGGCGTTGCGCCGCTGGGTGGAAGCTAACCCGGAACTGACAGGCACACTGATGAAAGTAGCGGCTGTTGTGGCTGCGGTTACCGTAGGCCTCGGCACCTTAGCGGTGGCGCTGGCTGCAGTTCTGGGGCCGCTGGCAGTGATCCGTCTGGGATTCTCTGTGCTGGGTATCAAAACGTTACCTTCCGTTACGGCAGCAGTAACTCGAACCAGCAGCGCGTTGTCCTGGCTGGCTGGCGCACCACTGGCACTGCTGCGACGCGGGCTTGCTTCATCGGGCAACGCCGCAGGTTTACTTACTGCGCCGTTGTCGTCTTTGCGCCGCACGGCATCACTGACGGGAAATGTCCTGAAAACTGTAGCAGGTGCGCCGGTTGCACTGTTGCGGTCTGGATTATCCGGTTTACGTGCGGTTGCTGTGATGTTTATGAATCCACTGGCAGCAATACGCGGCGGGCTGGCTGCCGCAGGCACGGTGCTGCGAGTACTGGCATCTGGTCCACTGGCGATGTTGCGCGTTGCCCTGTATGCCGTATCTGGTCTGTTAGGTGCTCTGCTCAGTCCGATAGGTCTTGTGGTTACTGCACTGGCGGGTGTGGCACTGGTTGTCTGGAAATACTGGCAACCCATCACCGCATTTCTCGGTGGCGTGGTGGAAGGATTCAAAGCGGCGGCAGGTCCCATCAGTGCAGCGTTCGAACCGCTTAAGCCTGTGTTCCAGTGGATTGGTGACAAAGTGCAGGCGCTGTGGGGCTGGTTTACTGATCTGCTGACGCCCGTTACGTCGACCTCTGCCGAACTGCAGAGCGCAGCGGCAATGGGGCGACAATTCGGGGAGGCACTGGCGGAAGGGCTGAATAAGGTTATGCATCCGCTGGACTCCCTGAAATCCGGCGTTTCCTGGTTGCTGGAGAAACTTGGCATTGTCAGTAAAGAGGCCGCAAAGGCAAAACTGCCGGAAAGCGTGACGCGTCAGCAACCTGCGACGGTGAATGCAGACGGTAAAGTGATGATGCCATCGGGTGGTTTTCCGTCATGGGGATATGGCTTTGCGGGGATGTATGACAGCGGCGGGTATATCCCGCGCGGGCAGTTTGGCATCGTCGGTGAAAACGGGCCGGAAATTGTTAACGGCCCGGCAAATGTGACCAGCCGGAGAAATACAGCTGCACTGGCTGCCGTTGTTGCCGGAATGATGGGCGTTGCTGCCGCGCCAGCAGAGCTTCCACCGTTGCACCCTTTGGCACTTCCCGCGAAAGGTGGAGAAGCAATTGTGAGTCGCGCAGCCACTGTGCCGCCCGTTCAACGGATTGAGGCACCGACGCAGATCATCATTCAGACGCAGCCAGGACAAAGTGCGCAGGATATTGCGCGGGAGGTGGCACGCCAGCTTGATGAACGTGAACGCAGGCTGAAGGCAAAAGCCAGGAGTAACTACAGCGATCAGGGGGGATACGACGCATGATGATGGTGCTGGGATTGTACGTGTTTATGCTGCGCACCGTTCCGTATCAGGAACTGCAGTATCAACGCAGCTGGCGACATGCGGCAAACAGCCGGGTAAATCGTCGTCCGTCCACGCAGTTTCTGGGACCGGACAACGACATGCTGACGCTTTCCGGTGTTCTTATGCCGGAGATAACAGGCGGCAGGCTGTCGTTGCTGGCACTGGAGCAGATGGCAGAACAGGGGAAAGCATGGCCCCTGATTGAAGGCAGCGGCACGATTTACGGCATGTATGTGATTGAGGGACTGAATCAGACTAAAACGGAGTTTTTCCGCGACGGTATGCCGCGCCGGATTGAGTTCACCCTGTCGCTCAAACGCGTGGATGAATCCCTGTCCGATATGTTCGGTGATCTCAGTGCGCAACTGAATAATCTTCAGGACACGGCAACATCTGTCTTAAGCGATATCAGTAAAACGGTGGGAGGGCTGCTGTCGTGAATTTCAGCTCTGAACTGCTTAACAAAGGCAACAAAACTCCCGCATTCAGCATCAGTATTGAGGGCAGGGATATCACCACAGTGCTGGACAACCGCCTGATGGGGCTGACGCTGACGGATAACCGGGGCTTTGAAGCAGACCAGCTTGATCTGGAGCTGGACGACGCCGACGGAAAAATCGTGCTGCCGCGTCGTGGTGCGGTCGTTACGCTGGCGCTGGGTTGGAAGGGGCAGCCGCTTTTCCCGAAAGGGGCATTCACGGTGGACGAGATTGAACACACTGGCGCACCGGACCGCCTGACTATCCGGGCGCGAAGTGCTGATTTTCGGGAAACGCTGAATACCCGCCGTGAAAAATCGTGGCATAAGACCACCGTCGGGGAAGTGGTGAAGGAAATAGCCTCGCGGCACAAGCTGAAGATGGCACTGGGTAAAGACCTGTCGGATAAGCTCGTAGAGCATATAGACCAGACTAATGAGAGTGACGGCAGTTTTCTGATGCGGCTGGCGCGCCAGTACGGTGCCATCGCGTCGGTGAAAAATGGCAATCTGTTATTCATCCGGCAGGGACAGGGCAAAAGCGCCACTGGTAAACCACTGCCGGTGATCACTATCACACGCAAGGACGGCGACAGTCACCGCTTTACCCTGGCAGATCGCGGAGCCTACACGGGGGTAATTGCCAGCTGGTTGCATACCCGCGAACCCGCGAAGAAAGAAAGCACTACGGTGAAGCGTAAGCGCAGGACTAAGAAGCAGAAGAAAGAGCCGGAAGCGAAGCAGGGCGATTACCTGGTGGGGACGGATGAAAACGTGCTGGTACTTAATCGCACTTATGCCAACCGGAGCAACGCTGAACGGGCAGCGAAAATGCAGTGGGAACGCCTGCAACGTGGCGTTGCGTCATTCTCGCTACAACTGGCGGAAGGGCGGGCAGATCTCTACACGGAAATGCCAGTGAAAGTCAGTGGCTTTAAACAGCCGATAGATGATGCGGAATGGACCATTACGACTCTGACGCATACCGTAAGCCCGGATAATGGTTTTACGACCAGTCTGGAGCTTGAAGTGAGGATTGATGATTTCGAAATGGAATGATTCTTCGCAATGGAGAACTTTTAAGTTTGCAAAATGGAATAATGCGGTATCATTATTGTGAATTTAGCAAAAATGGGGAGAACTCGAAAAATGATGATTTGCCCACTGTGTGGAAGTGCCGCCCATACTCGCAGCAGTTTTCAGGTATCTTCATTGACCAAAGAGCGTTACAACCAGTGCCAGAACATTAACTGCAGCCATACTTTTGTTACCCATGAAACTTTTGTTCGTTCGATTGCAACGCCAAAAGAGTCAAATCCGGTTCAGCCGCATCCAATGAAATCAGGACAGGTGGCGCTCTCTCTTTGACGCTGCCGCCATTTTGTCGCCATCGTTAAAAAATAGTGTTTCTAACATCATGATTTTAAACAGCTTAAATTTCAGGC
>Acutalibacter muris KB18 phage 1
ATGGTGGAGATGGCGGAGTCGTACTCGAACTTTTGAGCCCTTTGTCGTTGACGGGTACATCGTTCTCCCGATTGCCATATAAACGAAAAAAGCCCCCGGCAGCTGCCGGGGGCTCTCGTCTTATGCCAGGATCTCGCTGACTCGTTTCAGCACGGCTGCAGCATCGCAGCCGGAGCTCTTCAGCTGGGCCGCGATGTCCCGGGCCAGTTTTTCCGCTGCCTTCTGGGCCTCGGTCTGGCCGTCGTCCAGGATGGTGCAGTAGGCAGGGTTTTCGAGGTAGATCCAGCCTGCGCCGCTTTTCAGCTTGCCCCAGCCATCTTGCACCTCTGTGATGGTGAAGATGCCCTTGCCAGTCTGGCCCTTGACGGCGTAGCTCATGCCCGGGCCCTCGCGATAGTTCAGGTCGTTGATGATGATCCGGACCGTAAAGGGCACGGCCGGGAAGCTGCTGACGATCTGCTCGGTGCCGGTACCCAGCTTGGCATTGACCGCTTCCGCGATGGCACCGTGGCGCTGGTAGAGATAGTCGCCCGGGCAGGCCTTATTGGCAAACCAGCGGTGGACGGTCATGTTCTGCTTGTCCACCTGGCCGATCAGGCTCTTGTCTGCCTTCCAGAGCAGCTTCTTGATGCCGTTGCGCTTGCAGATGTCCGCCACCAGCTCAATGAGGGCCGCGTAGGCCGCGTCGGTCACTGCATACGGGTGACTGGTATCACTGGCGACTTCGATGGTGATGGCCCGGTTGTCATTGTCGCGGTTGGAGCTGCACCAGGAGCGATCTGCTTCCGGCACGCTCAGGCCGATGCTGCCATCCTTGCCCACGACATAGTTGGCGGAGCACTCGCGGTCTGTGGTCGCGAAGTAGTCGCAGCCCTGCTTTGCTGTCCACTGGCCTACAATACAATGGATCGTGATGGTGTCAATGGCGTGATTGCGCGGGCTGGTGCGGTTTTTGGTGATGTTGGTGTATGTCACCAGCGGGCTGTTGCCCATGATGTTGTCCTCCTTTTCGGTGCTTTTATTTGCGTAGGCGTCAAAATAAGCCTGGCCGAAGCTGGCCCGCTTGGCCTTGACGCTGCTGCTCATATTTGCCGGGCGTTCGTACCTGGTCAGCACGATGTCCGACGCTTCCCTCACTGTTCTGGCCGTCCGGAGAACTTCCCAAACGGCCGCGTAGCCCTTCAGCTCCCGGATCATAAAGTCCAGCTGCATCTCCAGGCTGCCGATGGACGCGCCGATCTTCCGGGCAAAGTTCAGCAGGGACTCCTTGCGGCTCCAGTAGGTCCACTGTGCCAGGCCGTAGCCAGCACTGTCATGGACAAAATTAGAATAAGCGCCGGAGTCCACGGCGGCCGTGTAGGCCGTATCCGTGAAGCCCAGGCGCTTCTCGTAGCTGTTCTGGAGGTTCTGAGGGTTGAGCCCGCTCTCAGCGTAAAGGTTGCCCATGAGCCCTGCCGCACCGGCAGGGCTCAGGCCTTTACATCTGAGAAAGTTCCAGATCGTCCTCTCCGTGGAGGACCCGGTCGCCTTCATGTCTTACTCCTTGGGCACCGGCGTTTCGCCGTCTGCCTTTTGCTTCAGGACCTCGATGGCCTTGACCAGTACGCCAGGAATAGGCGCGCCCATCAGTCCCGCGTTTTCAATGATCGAGATCGTCTCGTTCGCGATGAAGGCGATGATCGTCGCATCCCGGATGAAGTTAGACCCCATGATCAGATCCAGGCGGCAGGCTACCAGCACGACCAGGAGGGTCATGCCTTTGCGGCAGAGGCCCTTCCACCCGGCCCGGCTCTCCAGCGTGCCGCCGTCAGTCTTCGGGGATTTATGGAACACGCCAGCGACGACGAGGCCGGTGATGTAGTCCACGGCCATGAAGATCATCAGCGTGACCAGGGCCGTGTCCCAGCCGCCGAAGAGGGAGGCGATAAAGCTGCCCACCACTCCCACGATTGTGCAAATTCCGTTTTTCATACTTGTGTACCTCCTTTTTATTTACTCGGCATAGACTTCCCAGCCTGCCGGGTATGTCTCAGGGCTCCAGACGTTCCCGTCCATGGTGGAGATGTAGAGGGTGCCGTTGTGGCTCACGATGTCCCCGGTGTTGTAGGCGTCAGAAGCGCCCAGAGGCTGTACCCAGACCGGGTAGCCGCCCTCGGTCACGCCGATGGCCTTGTAGAGGCTCGTGGCGGTGTCAGGCGTCCACTCAGCAGCGCTGGTGTGGTCCTGCAATACCTGATAGAGCTGGGGATCGCCCACGGAGTTCACGCCGTAGGAGATGACGTCCTTGACCTTGTAGGCTTTGCCCACCTCATAGGCCGGGAACATGGAGGGGATCTCCAGCATCTTGTCCAGCTGGGTCTCCGCGTCCAAAGTGGTGACAAAATACTGCAAAGCGGTCCGCATTTCAGCGGCTAATTTTATCATGTCCATAGCTTATACCTCCCCCGTGAGCAGCACCTTCATGGCCTGCTTCATCTCGTTCATCTTGGCCTCCATCGCTTCCTTGGCCACTTCGTCGGCGGTCTTGTCAGCCAGGATAAACCAGTATTTTGTGCCGACCTTGCAGATCTGCACCAGTTTCATGTTTTCGTGCTCCTGGGCGCCATCCGGGCCCTCAATGGTCACTTTGCTGAGGTTGTCCCGGAAGACGTCCTCGGTGACTTTCTTGTCGCTGATGTAGTTGTTGCCGTTGAGGGTGAGTCCCTCCAGGGCTGTCCCATCAGCCAGCGTAATCTTGAATGTCCTTTTTTCCATGTTGGTCTCCTTCCGAAAAGTTGATAATATAGCAGGCTCATGTTGCTGATCTGCTGCCTTGACATGCGTTTCCAGTTGCCGCCCAGCCATGACTTGAAAGAGTTTTCCACGTCAAAATAGCTCATTTCCCCCGGCGTCCAGCTTCCGCTTGTAGGCCTTCAGCTTGCGGCGCTCCCGGGTGACTGCCTTCGGGTGGATCTTCCGGATCACGCGCCCCGTGTCAGTCAGAGAGTAGCCGATCTGCAGGTAGCGGTAAAAGCTGGACAGCTTGCAGATCCTCGTCTTTTTCTCGTTGATAATGATGCCGTATTCTTCAGCGATCTGCCTCACGCCCTCCAGCACGGTCAAAAGAAAATCTTTGCTGTCGCTGATGATGTGCGTGTCGTCGGTATATCTGCCGAAGAGCTTGCAGCCCATCACGATCGAGATGTAGTTGTCTATCCGGTACGGATGAACGATCCCGACGTCCTGAGAGACCTGGTTGCCGATGTCAACGCCTTTCTTTAGCGTCTTTTCACCGGTCAGCAGTTTCGGATCTGTGAAGCGGTTCATCATCGGGTCGACTTTGCTGTGGTACATTTCCGCGATCTCTTCATCGGAGAAGCGGGAGACGTCCAGCTCGAAGGTCCTGAAGATGTCCCGGATCAGTGTCATAGCCACCTGAGCGACGTCCGGCTCCTGCTCTCGCCGGATGAAATAGTCGAGCGTGGCCAGGATCGGCTCATGCTGGAGATTGCCATAATAACCGGAGAAATCAATGAAGAGCACCCAGCCCTCGTTGCTGCCGGTCATCATGTAATAGTGATGCAGATCCTCCTCGAAGTGCTTCCGATGAAAGCTGACGCCTTTGCCCTTCTGGCTCGCGCTGTTGGTATAGGCCAGGTATTTCTGGATCGACGGAGTGATCACCTCGTCGCAGAGGAGGTGATTGACTGTTTTGTCTCTCATGATGTTACTGGTGATGTACCGGCTGTGGCCCCGTTCATTGATAGGGAACTTCTGGCCGGGTCCTGGTCGGTACGCGCCGTGCATGAGCTCGTCCTGGAGTTTTGCAGTCTGGAGCAGCTGGGTCATCTCATACAGTTGGGTCTTGTACTTGAAGCGGCTGCCGGTCATTGCCGTAGATCCGGTTTGCATCATACAATTTGTTATCCATAAAAATAAACCACGCAATAGTGACAGCGATCGTAACCGGCCACGTCGCGGTTGGCATTTATCGGCTTAGCGGCCGAAGGGATGACTCTTCCTTTCCCATTGCCGTGCGCGGGATCTAGCCCGATAGGATGCACGGTTGTGAAATCCGGGCGGACGCCGATGGAGTTCGAGGCGTTCCAGTTGTTGGCATTGCCATTGTTGTTGACGTTGCAGAAGTTCGTCGCCGACTGAACAATATCAAGAGTCACCCGCTGCTTTGCGCTTTGGTCCTTTCAAGTGTTTTTTGAAACGGTTGTCAGACTGCCGGAGGCTCTTGATCGTGTTGAACAGGTGCTCGATCTCCAGCACGATGCCGGTGTACTTGTTTTTGTCTGCCGGAAGGGCTTCCGCGATATATTGGAGCTCGTCCTGGAGCATATTGCAGCACTCCATCGCCTTGTCCCATTGCAGCCGCCTCTCCTCATATTCCGACCAGTAGTCCGGCCAGATGGTATTGGCTGCCCGCATGTGGACGCTGATGTCCTGGCAGAACGTGAGCACCCTGGCCCGCTCCTGCTGGATAAACCAGAGGTTGAAATCTTCCTCCTGCTCGCGGATCTTTGCCGCCAGCTCCTCGCGCTCTTCTTCGTTGACCACATAGGCAGTCACGGCCTTGATGTGCTTTTCAAAGCGCTTTTGACTGTAGCCGAAGGTCGCCATCAGCTCGGCGGTGATCCGCTTCCTGATGTTGTAGATCATGTGTTGAGCGCGGAGAGGTGACTCAGAGCGCTCGCTTTTTGGGATGTCTGACATGCTTCGTTATCTCCTTATCATCCCGGGCCGCAAGGGCCCGGGGATTGTCGATCAGTAGATCAGGAAAGCCGGGCGGACGCCGAGGAAGCCCGAGGCGCTCCCGTAGTTGGCACCGCCATAGTCGTCGACGCGGCAGAAGGCCGCCGCCGAGTGAACATCCCGCAGCCACCAGTTTTCCCTATTCGTGATCAGATCCGGATGGGCCTGGAAGAGCGCCAGCTGGCTCTTGTCGATGCCAGTGTCGTAGCCGTTCTGTGAGCCACCGCCCCAGGCATAAGAGCCGTAGACCATGTGCTCATTCATGAGGTCGATCTGTGTGTCATACCAGGCCCAGCCGGAGCTCATGCCGTTGCTGACAGCATTGGTCAGGAGCTGGCGGTGGGTCAGGATGTGATCCGCGCCGAAGTCCTGCTTGATAGTCGCCAGAGCCGCAGCCAGGCCGGAGGTCTTCATCTTGCTGCCGTAGTAGGCGCCGGTCGTGACGTTGGTGTCGTTCATGACGCCGTTATAAAACGACTTGTCCGGAAATACCAGCATGTGGTGCTGGGTGAGTTCAGTGTCCCCGCAGTGGAGCCGGTAGTCGGCATGGGCCGCCCAGTATTTCCGGCCGTTGATGGTCCAGTAGCCCCCGGCGCGGACCTTGCTGAAGGTCCCCGAGCGGATGTCCTGGGACTGTTCCGCCGTGAAGCTGGTGCCCAGGTCGTACTCCACGAGGATGTCGGTCAGCGTTTCCAGGTCCTCGATCGCCTGGGCGTTTGTCTTGGTGTCTCCCAGCACCTCATTGAGGGCAGCGACCAGACTGGTCTTATCCGTTGTCTCCAGTGTGCTCAGGTCGCCAGTGATGAAGGCGCCCAGCGCGGACAGCTTCAGGGCCTTGACGCCGGTGCCGTCTGCCAGACGGACCAGAACGATGTCGTTGCCGCTGGAGACTGCCGCGATCGCGGGCTCCTCATTGAAGCGCTTGCCGTTTTCGATGTTGATCTGCATGTTGTTTTCTCCCTTCTTATGCGTACATATATTTCCAGTCGACCATGACAGCATTGTCATCGTCGTCCAGGATCACGTTGCCATCGTCATCCAGCAGCGGCGCGAAGAAGTCGTTGTGGATGTTCATGTATTCGAGCAGGCTGAGACGCTCGCCTTGCTCGTTCGTGATGTTGATCAGACGCCCGGCGACGTCCTCGTCGAGGAGCCCCTGCACTTCTGCAAACCAGGCGTTGAAAGCGTTCTGACTGTTCCGCTGGAACTCTTTCAGGGCCTCGGTGGTCGCGGTGAGATCCGCGTTGCCCTTTGCCTCCAGCTGCTCGATGTACTCGTCGATCGCCGCCGTGTAGCCGTTATAGGCTTGTGTGGCCATGTTCTGAAACATCTCGTAACTGGCGTCCGACTTCTCCACGAACTCCGTATAAAAAGCATTGAACTGATCATAGAAGACCTCCGTGTCGAGGTGGTCGATCAGCTGGGTGATGAAGCCGCAGACAGAGCTGTCCGCCCGGGTGTCCGTGATGGAGCTCTGGGTGATGACGCCCTGATTGGTGCCGATGCTGACCAGAGCCAGGCCCAGCTCATAATAGTCGCCGCTGGACGGTTGGAGAAGCTCAGGCGGGGCGGGGTTGGCCGCAGGTGTGCCGGTTTTGACGATGATCTCGCAGAGGCGCTCCAGGTAGTTGCAGCGGAGCACGACGCGGTCGATCCGGCTGTATTGTGTGGGCGCTGTCGCGAGCGCGTAGGTCTCCTCTGCCCCGTCATAGGCAAAGGCCCCGTTGATCAGGCCGAAGCCTGGGCGGATCTTTACGGTCAAGCCAGAACTGCCCGCGACGACCTGAAAACAGTCCCCGGGCAGAGCCAGCACCCCGTTGGTGAGCAGCTTCGCAAACAAGAGCCGAAAGAGCTCTGACGTTTCTGCTCGGTCAAAAATAGGCATACCCTCGGAGTCGACCCCGGTGATCTCTGAGTCAAAATATCCGTATCTCATAGCCATAATTTACGATGCCTCCCTCTTTATGATTTTTGTGATAGACGTCGCCATGTCATTGCCGAAGACCACGCTGAGCGTCTGCTTGCTGCCCTCGTAGACCTCCTGGATCTCGGTGATCCGCTTGGTCGTCTCAATGCCGACGTCGGTATAGCGGTAGGTGCAGAGGTCGCCCAGGTCGAAGTCTGTCATATAGACCAGATTGGCGTCCGGATCCACGTCGCTGTTGACCGTCTCCACTTTTTCGTATTCCGCCAGCTTTTCCAGGCCGCGCTGCCGGAGCAGCTGCCGGTATTGTGCCTGGGTGTAGGTGTGCTCGCTGCCGTTGTCGTCCGTGTAGGTGCTCTGCAGGTCTCTTGCGTCCACATAGAGCTCCCGGCGTTCCTCGTTCGGATTGCTCCGGATGTCCACCTCCACGATGACCCGGGCGGCCCCTTCACCTTCCCCGGCCACATAAGCGAAGTTTTTGCACTCCGACTCGTCCCGGTCATAAACCGCATTTTTGACATTGTAGAAGCTGTCGGAGAAGATGGCCCAGCTGTTGACCTCTTGCGCGTCGGTTCGATCCTTGCCCTGCCACACCACAAAGGAGAGGGTGTTGGCCTGATAGTCATAGGCGAGCCGGTGGCTGAGCTCCTGGGTCTTTTCGACCTCGTAGAGCTTGTCGCCCAGCCGGTCGCCGGTGGCCATGACGGTGATGCTGCTGCCGACGCCGGAAAGCGCTCCGAGCTGTAGGTGCGCGATCTTGCGGCCAGCGTCGGTCGGGTTGATGGCGAACTTCTGGACCAGCTGGCGGCCGATAGCTTCCGGAGTGCCGGTGATGTTGATCTGGGTGTTCAGGACCCGATCGTTCAGCAGCTCCTCCGAAAAATAGCCCTTGCAGTAGGCCGTCCGTGCGCCCTTGGCGTCCCGGGCAAAGTTGACTTCCCGGATGACGCCGAGATCAGTCCGGTCGCTCCGGTAGAGGTAGCGGCCGGTGTTCATAAGCTCAAAAAACTCGGCGGGAGTGTAGAGCTCAAAGAGGCCGGAGTCATAATAACGCCGATCCCATATCAGAGTATTGAAAACGCTCACCACGCCGAGCGTGTCCATGTTTTTGTCGAGAATGATCAGCTGCATAGGCTATACCCCCAGATACTTCGGAGTATAAAAAAGGTTGACGTCCAGGTTGGTGTAGTTCCCATCCGCGTCATACTCCAGATAGTTGTCACCCACGGCGAGCTGGAAGGGCTCGCTCTGGCGGTCAATGCGCTGGTAGCAGTTGACGCCGTTCAGCGTGATGACCTGGTGCCGGTCGTTTGTGTCGATCAGCAGGATGTCACCCTGCTGCATGACCACCTTGACCCTCATAAACTGGCCGGTGCCGGTGTTGGTGATCTTCGGGTTGGTAACGCTGCCTCGGGTAGCGATGAACTGGATCTGGACGCCGGTCGGGACGTCTCCATCGTTGGAAAGAACGACCTCCTTGTGCAGTGTCCGGTAGCCCATTGTCATGCCGCCCAGCATCAGCCCCCGGGCCTTCGGTGGATAGTCCAGCTTGCCCGTGGCTCTGGTCACCAGCACCCTCCAGGGGAAGGCGAAGAGCGGGGAGATATTGGCCATGTTTTTGCCGAAGTTGTCGACGTTCAGCATGTACGGATCCGGGCAGATCAGGTCAACCAGGATCCGGAGCTTGTTGTCCATGTTTTGAGCCGTGCCAAAAGTCCAGCCCTCCAGCTCGTACTCGATGTTCCGGCTCACGCCCATGTTGATGATCAGGGCGCGGCCGGTGTACTTTGGATTGAAGAACTGGATCACGCGGGCCCGGTTCTCGGGGTTGTTTTTGTTGCTCTTGAAGCTGGCCTCGATGTGGATCGGGCGCGGTTTGATCTTTTTGCCATCCACCGACGCCCCGTCCACCAGGGCGTTGTCCGACGTGCTGAGCTCCAGCTCAGAGGACTCCAGGCCCGTCACTTTGGTGATGTCGATGTCCTCGTTCGGGCCCATGCGGAGCGTCTTGCCGTTGCAGGTCAGCTCTATGGTGATTGTGTTTCGTGTCATTTCACACCTCCCACTATGTTCCGCAGCGCCTCGCGCTGGGCCTTGCTCACTTCGGAAGGCGTTGCCACGGGCACGTTGTAGGTGTTCTGCTGTTCCATGCGCTGGTCATAGTAAACACTGGTGCCGGTCGTGGTCAGCGCTCTCGCACTCGCCGCGCCGGAGGCGTTCAGGTTCAGAGATCCAGCGGAAGCTGAGACAGCGGTCTGCATCTTCGCGACCATTTTCTTCGCCTGGAGCTGCATGTCTTTGACAGCGTCAGGCATGGCTTTCTCAAAGCCCTCACCGATGCCAGGAGGGAGCCAGCGGCCAACCTCGTCCCGGAACTCCGTCGACGGCGAGTTGATGCCCAGGGCGTCCTTGGCTGCATCCAGAAGACTTGAAGCCAGATTGGAGACCTTATTCTTCAGCCAGTCCCAGCCGGAGCTGATGCCGTTCCAGAGCCCGCTGACGATGTTGCTGCCGACCTCTTTGATCTTATCGGGCAGAGACTTCAGCCCATTGACGACGGAGTCGAAGAGCTGCTTCGCCGCTGCAGCGCCCTTGCTGGCCAGCTCAGTGCCCCAGGAAACGACTTTTGAAGCCGCCTGGCTGAGATAGGTCCATACCTTCCCAGGGAGCTGCTGGAGCGTGCTGGACACCTTGCTGAGCATGTTGCTCATGGCCGTCGAGGCGTTGCTGAGCATCTGCTGACCCCATTGGATCAGCTTGTTCACCGTGTTGACCAGGTGCGTCCAGACCTTCCCAGGGAGCTGCTGCACGATGCTGGTGATCTTGCTGAGCATGTTGCTCATGGCCGACGAGGCATTGCTGAGCATCTGCTGGCCCCACTGGACCAGCCGGGTGACGGTATTGACGAGGAAGGTCCACACCTTCCCCGGAAGCTGCTGCACGACGGTGACGACCGCGTTCAGCATGTTGCTCATGGCCTGCTGGGCCTGGGCAATCATATTGCTGCCCCATGCCAGCAGGTTGTCGAGGACCATCTGGAAGATCTCGGCCGCCTTGTCCTTCAGCGTGGCCAGCCCGTCAATGATCGCGGTAACGATCCGGGGGATGGCTTCACCGAGTTTGGACAGCAGCTCCGGCACGGCAGCGGTGATCTGCCCCCAGAGGTTTTTCGCACATTCGAGGACCTGAGGAGCCGCCGCGACGAGCGCGTCAACGATGGCCACGATGATGTCAGGGATGGCCGCAGCCAGCTCGACGATGATGTCAGGGATGGCCTCGACCAGAGCCATCAGGAGGTCGATCCCAGCCGCCAGAATATCCGGGGCGGAAGCGGCCAGCGTGGTCACGATAGAGGTCACGATCTCGGGCAGAGCAGCGACCAGCGACTTGATGACCACGGGCAGCGCGTCGACCAGAGCCATCAGAAGCTCAACCCCAGCCTCCAGGATCTTCGGGATGGAAGAGACCAGGAACTTGACGATCGAGTCGATGATCTTAGGCAGAGCAGCGACCAAAACCGGCAGAGCGTCGAGGATCCCCTGAGCCAGACCGAGGATCAGATCCAGAGCGCAGTCGAGGATCGCGGGCAGCTGGTCCAGGAGCGAGGTCGTGACATAGCTGATCAGCTCAACCAGAGCGGGCAGAAGCGACGGCAGCATGGAGCTGATGCCGCTCACAATCCCCGTAAAGATCGAGGTGAGCGTGTCCAGGAGCGAGCCCAGCCCGTCCCCTTCGATGAAGCCCGTGATCGTCTGGACGATCTTGTCAGCGGTTCCGACAAAGTCAAAGCTCAGGACCGTCTCCTGGAGCTGCTTCAGAACACTCTGGCCAGCTGAAAGCACGGCAGGGACGATGGCCGCCACCAGCCCGGGGATCTGTGCAATAATGGCGCCGCCGAGGGCGGGAAGCGTTTCGGCAAAGCGCGGGATGATCTCGGCAAGGTTTTTGACGATATTGTCCGCCGCTGTGGCGAAAGCATCCGCCAGCTGGTCCGCGTCACCGGATCCGTTCATGAAGTTGTCCCAGGCGGCCTTGGCCGAAGCCATTGAGCCCTCCAGTGTGCTCGCAGCCTCTTTTGCCGTGGTGCCGGTGATCCCCATTTCTTCCTGGACGGCGTGGATCGCCTGGTAGACGTCGTTCAGGTTGTTGATGTCATACTTGACGCCGGTCAGCTTTTCCGCATCGGCCAGGAGGCGCTCCATCTCTGTCTTGGTGCCACCGTAGCCGAGCTTCAGGTTGTCCAGCATCGTGTAATTTTGCTTTGCGAAGCCCTGATAGGCGTTCTGGATCATGTCCATGGACGTGCCCATCTTGTTCGCATTGTCGGCCATGTCTATGATGGCCATGTCGGCCACTTTGGCCGCTTCCTCAGTGTTTCCACCGAGGGACTGGAGCAGAGACGCCGAGAAGCTCGTGACCGTGCTCATGTAGTCGTTGGCGGACATGCCCGCCGTCTGGTAGGCGCGATCCGCCGCCGCGATGACCGCGTCAGCTGCATCGCCGAAGAGCGTCTCCACGCCCCCGACGTTCTGCTCCAGCTGCCCCACACTGTCGAGGGCAGACTTTCCGAGGTTGGCCAGAGCATCAACCGCTCTGGTCATCATCTGGCCGGTAAACACGCCCAGCGCTTGCTGGGCGACGCTTGCGACCTTGCCCATACCTGACTGTAGACCGCCAGTGTCCAGGCTTGTATCAAATTTCAGAGTCCCGTCTGATGCCATGACCTTCTCCTCCTGCTAAAAAGGCGGCAGGGTTGCCGCCGTTCATGAGTAGAGAGTTCAGGTCACTTTCGAGCTGCTGCCGGTCAGCCGACTGAGGGAGCGCATAGACGCGCTTCAGGTGCTCATAATGCTGCCGTTGCTCCTTGGACGCTTTTGCCGGGATCTTCATCGTGCGGTAGCCGATGATCTTGACCAGCTGAGTCTCTTCAGGGAGTGATCGAAAAAGCGCTCGAAACTGCCACCAGTGGAGGGGGTGCCGCGCCAGGTCCAGACCGTAGGCCTGCATAAACGCGGAGTAAATATAGTCGGCGTCATACTCGTAAGAAAAGGGCGGGTCTTTGTCGCTGTCCGTGGCGTCAGCCTCCGTCGTCTCAGCGGGATCCGCGCCGCAGCGATAAAACCAGATCATTTGATTGATCGCCTCGTCGAGTACGCTGCCATCAAAAACGGTGCCCGGAAAATAGAGGTCCAGCGCGGTCCGGAGCTTTTCCAGATCGTCGAGCTGACCGTCTTGCAGGACTTCCTCGAAAAGGATCCCCGTGCGAAAGTCAGTAGTGATCGGGACCATCTGACCCGCGATCTCGACCTCTTCGGGCAGGCCGTCGATCAGAAGGTTCAGTGCCTTTTACCCTTGCCGTGACCGTGCTGCTGGGAGACGAACTGCGCGGTCTGCATCTGCCGGGTGGCGGCCTGCTGGCGCTGGGTGTAGCGGTTGGTGAAGTCGTTGAGAGTCTTCCTCTCGCTGGCAGCCCACTCGCTGACCTTCTCGATGGCCTTCAGGTGCTCCATGACGTTCATCTTGCCGTGGAAGAGCCTGTCGGCCGTTCCGGATCCGAAGATCTCGTCGAAGCACACATTGACCACTTCACACTGGGCGCGGTAATTGGCCGCAGCGGTCGGGAAGTTCTCGCGCTTTTTGGCCTGAGCCGTGTCGCGCATTTTGATCATGGACTGCTCAAACTTCTCCATGAAGTCCGCATCCATCAGATCGCCTTCGAGTTTCACGTCGTTGATAATCAATTCCATTATTCTGTTTTCCTCCTCTGGTCGGTGCTATAAAAAGAGCACCAGCAGGCTGCACCGTTGCGCCTGCTGGTGCCTGGTCGCTCACTGCCCCATCGGGCCAGTAGTACGGAGCCAGTGTTTACTTGTTTAGTCGCCGGAAACGACGGGAGCGTCGTATTTGCCAGCGAAAGTGCCAGCCGTGAACTTTTTGCTCACGGTGTCAAATTTGCCCTGGATGGGATCGCCGACCGCGTGAAGCGTGCCGGAGACGCTGATCTTCTCGCCGCCTGCTCCGGAGTTATCGCTGACCTCATTGGCCACGGTAAACTGGCGGGCGGTGTATTCGGCCGATGTCTCGCTCGGGGTCCCGATCGGGTTGAAGAGCTCCACCCGGACATATTTTAGCTGAGCCTCGTCGCCGGTGGCGTGGTCGCGCCCCATCTTCCAGAGCTTGTAAATCGCTTTCTGGGAAGGGATCAGGCGGGACTCGTAAGAGAACTCGGTCTCGTAGCCGGTGATGTCAGTCGAGGCTGTGACCTCGTTGACATAGGTCTCGCTGTCGGTCTGGGCCCCGGGACTCTCGTCCAGGGTAGTGAAGCCGGTGCCCATGAGCTCGTAGGTGCCATCGATCTCGGCGTAGTCCGCGATGGCGTTCCGGAGCAGGGCAGCGCGGCTCTCGTCAAAGAGCTGAAGATCAAAAATTTTCTTTTTCATGCGCTTATGCCTCCTTGTGATAAATGAGTTCGATCTGTATCTGGTATCTGGCGTTCTGCATCGACTCGTCGAACATGTAGCCAGACGACAAAACAGCGAGCTGCTCCGGGTGCATCCCCTCAGGGAGCTCCGGGAAGTTGCCCGCTGTGCTCTGGGCCTCCACCCATGCCGCGAAGTCCTCATAGAAGGAACTGTTCGCGATATTCTGGAGGCGGTCCATTCCGTAATACTCGCGGCTGCCAAAGTTGAACTGGTAGCGCCGGTCTGAGCTGCCGTCGATGTAGGTCTCGATCACGGGGTTGAAGATGCCGGTCTCGATGGTGTACTCTTGCGGCTGGTCGCCCAGGGCGTCCACGCGGAACACTCCGTCAGCCAGCAGAGGGCAGTCCAGGAAGAAGGCAGTCACGCCCTCAATAATTGACTTGACCATGCTTGGCCTCCTTTATTTGCTGTTGATCAATCGCAAGAGCGCCGCCCGGTTGGCCGTCTTCATGCGCTCAAACCACATGCCGCCGCGCCTTGGATCATAAGACCGGGTCTGGCTGGTGTTGTAATACTGGGCCCTGGCGTATGGCGCGATATACTGCACCTCGCCGGAACCGATGACAGTGCCCAGAGTGCCGGAGCGTTCCAGGGCGCCGGTCCGTTTCGGGACCAGTGGAGCGCAGCGCCGGAGCACCTCGCTGTCAATGATCTCCTGTTTTTTGCTGAGGACGGCGTTCATCTTTGGCGCGCAGCCGTTGTTCCAGATCAGCTGGACCCTGCCATTGCTTCCCTGGATGATGGCCCCTCTGGGGCTCCTGATCGGCTTAAATGCCATATTATTCGCCCCCTATCCGCCAGTGCTTGACCGCTGCTGAGCCGCGGATCGTGTTGTCGGCGTATTCTTTCACCGTGATGACGTCCACGAACTCAGTGGCGGCCAGCTGCTTGACAGCAGCCTCGTCGATCGGATCCGTTAGGGAGGTTTCACATGCCAGGACAATGTCGCCTTTCTGAAGCGTCCAGTGTTGCCTGGCTTCCTCCTCTGTCATGGCCTTGAAGGCCCTCTCGTTTGCATGGATCCGGTCGTTCTGGACCTTTGCGTCAATCGGGATCCGGAGCTTATAGGTCAGACTTTCAGCGTGGGCACCATCCGTGGAGTGGCCGGAGCTTTTCGACTCATAGTAAGAGGCGCCGGAGATGCAGGTCGGAAAATAAACCTCACGCCGGTCAGCGCTCAGCCGCTTATTGAAGACTGTGATCGTAACCTGCACATACATGACAGCACCCCACCTTTCTGCTGAGCCAGCCGGTCGGCAGCAGGTAAAGCCTGACCGCCTCGGCGATCTTCTTCCGAAGAGCCGCCTCAGCGGTCTGACCGTCCTGGGCCTCAGTCACATAGGTGACAGAGTAGCCGTCATTGCTCTCGCTTTTTACACCAGCGGACCCGCTGGCGCCGTTGCTTTGTTTGCTGTTGTAGACGACCTCCGCCGCAGCGCACACCGCGAGCTTCACGCGGCTGTCCTCTTTGGCAAAGATGTCGCCGTTGACATAGGTGAGGTAGCTGATGACCGCCTCAGCCTCCGCCTCGACCCTGGGGAAGTCCTTCTCCGGGATCAGGGTCCCGAAGGTCTCAGTGTAAAACTCATAAGAAACGTACATCAGCCATCACCCCCTCTTAGGCCTTGGCCGTGACGGTCGCGTCGCCGGTCTTCTCGCACTTGCTGGTGCTGTCAACCTCCACGATCACGATCTTGTCGCCGGTCTTTGCGGCGATGTCAGCGGAGCCGTCCCATGCCGTGTAGCCGCTCTTGCAGATCGCACCGATGGCGGGCTTGGTGACGCTGGGGCCGGTCTTGTACTTGTAGCTGTTGCCGTCAGAGAGCGCCGGGCTCACGGTGATCTTGGTGTCGCCGCTGTTAGTGCCTGCGGCAGACGTAACGGTCAGCGTGGTGCCCGTAGTAGCGGGAGCCAGGACCGCAAACGGGAAGCGTTTGGTCTTGTCCTGCTCCAGGGAGTTGATCGGGTTCGGGATCTCCCAGCCCAGACGCATGACAGCCCGCAGCGCGACCATGTCATTCTGCATCAGGTTGTAGGCGATGGTGCCGTCCGTGTTCTGGACCACGCCCTCGGTGAAGAGCTTGAAGGTGATGTCCTTGCGGATAGAGTAGACCAGCTGGGAGAAGTCACCAGAGATCAGCATCGCCTCAGTCTTGTCGAAGGCCCCGTTACGCGGGAAGTAGATGGCAGAGCCGTCCAGGCTGTAATTGCCGGACTGCTGCATGGAGTTCAGGAAGAGCGGGCGATCGTTCTGGTCCTTCAGTCCACGCAGCTTGGCCCTCAGGGAGATGTCAGCGACGTGGCCGTTCACGAAGAAGCCGGACTCCTCCACCTTGGAGATGACGCCACCCTCGCCGAGCAGGTCGGTGAAAAGGTCGTTGCCCATGACCACGGAAGCGCCCGCAGTCTTCGCAGAGGGCACCAGGCCGTCGCGCCAGTTGGTCGGCTTGCCGTCTCCGAAGAGGATGGCCGCGTCGATGACCTTGCCGAAGGCCTCCTGCACCCTGGGCTTCACCTCGCCCCAGATGTCGTAGTCAGCGTCGTCCAGGACCGCCTCGGGAATGGGCACGATGACCGCGATCTCCTCGGCGTAGATGACCTTCTTGTCCCATGCCTGCTTGGTGGTCTTCTTCGCGCCGGTGTCGCCGTTCACAAAGTAGGCGATCGGCAGGGAGTCCAGGACGGGGAGCTTGTTCTGGGCGGTGGTCATGTCTGCCAGACGACGACCGACCGAGAGGACAGCAGACTGCTCGATGGCTCCCTGGATGATCTCTTTGGCCCTGTCCTCGGGGATCAGAGCCTCCGCGCCCGAGCGGTCGATGATCTGGGCGTCGGTGTCAAAAAGCTGAAGATTGAAAAATCTCTTTTTCATAGTTTTACCTCCATAAAGTGTTGATGTTAGCGTCGCGCTGCTCGACGGATGGCGTCATTGATGGCGTCGTTGGCGCCCTGGCCAGAGCTTCCGCCCTGCCCGGAGCCGTCCGTTCCGGTCTTCACCTTGTAGGTGCCGCCCCCGGTCGTGAAGCGCGGGTTTTCTTTCAGGTACTTGGCGACGGCCTTCTCGAAGTCCAGCTTGTCATCCGCCTGCATGAGGGCGCTGACCTTGAACATGACATAGTCAAGATCCTCCTCGCGGACGCCCTTGGCGCGGAGCGCGTTGCTGTTCTTCAGGGCCGCCAGCTCAGCGAGCGCGTCGTCGCGCTCTTTTGTGATGCTGTCGACGTTGGGCCTGCTTGCCGCCTGCTGGGCCTTATAGGTCGCGATGGCCTTGGACACTTCTTCCTCGCTCATGCCCTGCTGCTTGAAGTAGGACGCGAGAGCGGCCTTCTCGGCGCGTTGTGCCCTGGCGTTTGCAATCTCCTCGGCCTGCTGGAAGCTGTAAGAGCCGCCCCCACCGTTGTTCCCGGCGCTTGCTGCCTGGCCGCCGTCACCAGTCCCGGCTGCTCCGCCCTGGCTGCCGCCAGCGCCGCTCTGACCGCCGTCGTCAAAGAGCTGAAGGTTGAAGTGTTTTTTCATGGTTTATTCCTCCGTTTTTATAGTGTGCGTGAACACGTTCCAGCTCATTGAGGCAGAGCCGTCCGGCCATAAAAAGAGCGCCCTGGCTGGGCGCTCAAATTATCAGTATCGTGTTGTCGTAGCTGTCCCGGATCCGGATGATCCCGATGTACCAGGTGTCGATCAGGGCCTTGCCGATGGCGTTCACTTCCTCCCACTCGATCCGGACGTCGCCAGGATCATCGAGGGCCTTGATCGTCATGCCTGCAATAGCCTCCAGCCCTTCGATCAGGGTGAGGGTGAGGGCGGAGACCGCAGCGCAGACGATGTTCTGGCCCGGCGCTTCGCCGTTGGCCCTGGGCGCGTGGCCCTGGACAGTTATGTGATGAAGATCGAGGTGTACTTTGATCATAGGCTCACACCTCGATCGGCTTCATAAGCGGCAGCTCCGCCAGATGCTCCGGGGGAAAGAACTCAGCCGCGATGCCGTTCTCTTTGCTGACAGATACGGGCGCGACGTCCGGCTCTTCTTTTGTCTCAGCGTTGCGAAAGCTAAAGACCCACTTGTCCGGGAGTTCACTCGCCTCCGATATTTCAAGCCCGGCGCCCATAAAATCAAGCGCCGCCTTCTTTGCCTGCTCTATTGTGACCATGTTATTCCTCCTTTTGCTTAGCACATAGCTCTATACGATCAGTAAAGTCCAGATTGTCGATCCGGACGAGTTCCGTCATGCCTGGCTTTATCATGCCCGCCGCAAAATAGCCCGAACAGTCCATGCTTCCGGATTGTGGATCCACGAAAACAGTCTGCCCATCCACTTGCAGCGCGTTGAATACATGGCCGCCGCCAGACTTCCAGCGCACCCGGACGATGGCCCGGGCTCCGTCGCCCCAGTTTTGCATCTCTGACTCAATCGTGGCCCGACATGCCTTCCCGGTGCTCTTGTGTACGCTCGTAACCGTGGCGCCGTTATAGACAGAGAGCCAGCCGGTCCTCGCGTTCATATAGGGGAGCTCGTCGACGCCGGTCAGTATGCGGGCCCTGGCTTCCACATTGTAGCCGCGCATCCTCGCCTCGAAGGCGGAGACGCAGCGCTGGCAGTTTAGGGTCCATTCCTTCGTGTAGAGCTTGAAGTTCGGGTTTGTCCCGGTCACGGCCTGCTGGGCCGTCATCGGCTCGCCCTTCTTCCAGCTCGCGGGCACGCCCGGGTCTCTCTTTATTGTACCAGATGCCGGAGCATTTTGTGAAGCCGCTCTTTGTGCGGCCCTTATATCGGCCTGGCGCTTTTTCTCCTGGCGCTCCTTCGCTCTGTTGATCTGCTCCGCTTGCCACTTTGCGTAGGTCTGAGGGCTGGGGGCGATCCGTCCCTGGGTGCGCCCGGTGTAGACCCGCTCCATCTGCTCCGGCAGTCCCATCGCTTTGCTGAAGCGCTTGTACTCGTCCAGCTGGGCCTGGTATTTGCACTGGGCCGTCGTGATGTCCTCCGGATCAGCCCCTCCGTCCCGGAGAAGCTGCACCTGCTCACGCCTTGCCCTCATGGCGGTCTCCATTTGCCGCTGCTTCTGGGTGGCCTCATAGGTCGTATATTCCCGGCCCCGGAAGCGCTTCGGCGTAGCTTCGCGGGCGTTCTGCTCTGCAAGCCATTCGTCCGTATAAAGCCGCTCACTGATGCCGGGGATGAAGGGGTAGTAGGTGTGGCGGCAGTTCCAGCCCAGCAGCCCCGGGCCGGTGCCCAGGCCGCACTTGGTCGTCAGCTGCTCCTTGGTGTAGACCTTGCCCTGCCAGACCGCGTGATCCGGTCGAGCGCCCGCGTGCCATGTGACCTCGAAGTATTGAGTCCCGAGGCGCTGGGCGTTCATGTCCGTGACCCGGCCGGTCAGCTGGCCGAAGCCGGTCAGCAGCGCTCGCCTGGCAGCGACGTCGATCCGGTTATGCCAGCCGCTCGCGTAGTCGATGCCGTAGGCGTTGCCCCCATCGCTGAAGGCGTGGTCTGTCCGCAGCCCGGAGGCCGTCATCTGGCCGACCATCCTCCGGATCAGTGTGTTGTAGTCATAGGCTCCGTTGGCCATGCCCGTGATCGCCTGGTCGAGATAGCCGTTGTAAACGTCAGCCAGCGGCGTGAACACTTTGCCGCCGTGTCCGTTGTCTATCATGAAGCCCATCGACTTCGTGATGTTGTAAAGCTCCTCGCTGGACTGATCAACGAGGGCGTTGGTGATCTGCTGGAGCTCGGGGTTCTGCTCATAGGGGATGAACTCCTTGCCCACCTGCTCGTAGAGGCCCCGGTCCCGGGTGTATTCCCGATCAATAACCTCAGCGTAAAGCCTCCGGACCTCTGCCTCGTTTCCGTCCACTGCCTTCCGGATCAGGTTCTCGATGTCCTGGGTGCTGTTGCCCAGAATAATGAGGCGCTGGATCTGCCAGTCGGCCGAGTCTGTGATCGTCCCAGCTTTCCGGATCCTCCGGACGATGTCGTCCATGATGTCCTGCTCCAGCTGCCGGTATTTCTTTTCTATGCCTGCCGCCAGTAGGCTGTGGTAGCTCTCGTCCATAATATCACATCAGGATCCCGCCAGACTGGTCCGGGAGCTTCTGCTCGGCGACCTCTTCGGTCTCGCCGTACCACTTGGCGCGGTATTCTTGCAGGCTCATGGCCCCCATCGCGACGTCTTGGCGGTCTTCCTGCCTCTCTGTCTGCTTGTCTTCGATGATCGAGTCATCAAAATCTATCCTGATGTCAGTCTCCAGCACCAGCCCGGGGACGTTTGCCGTCTGGCCCAGGCGTATGATGCAGCGGATCAGATCTGTCAGAGCGTCGCCCAGGATGATCTCATGCTTCCGGATCGTCCGGTACATGTCGGAGTTTTCACTGATGACCTGGGTGGCCGTTACGACTGACCCACGCTCAAAGCGGTAATACTGGGTGCCGAAGCCGCACTTGAAGCTCAGCAGGTTCAGGTCGTTGTTGATGGCCTGCTCATGCTCCTGGATCCTGAGGGTCGGGTTGACTTCGTGCATGGCCTCCTTGGTGTCTTTGAAGTAGTCCTCCGGCAGTTGGTAGAAGACAGAGTCGTGAGGATCAAAGACCGGGGCGCCGTCCACATTGGTCAGCATCTCCGGCGAGACAAAGATCCGCTTCCGGCCCAGGGAGAACTCATTGGCATAGCTGTCATACTCCAGGTCGAGCTTGGCCAGAACGTCGACGCTATTGGCAAAGAGCGAGATCCCCATCGGGTTCGAGTCGTCCTCGTCGACATTGTTGGCGATGTTCAGCTTGTCGATGACAAACTGGGGTTGATCGGATCCAGTCTCCACACGGGCCGCCAGGCCCTCAAAGTGAGGGATCTGGTTCCACTCCTCAGGCGTCAGCTCACGCCCGGCCCCGGACGTGCAGAGGACCACGCTGTTCTCGATGACGTACTGGAAGCCCAGAGACTCGCCGGTCGTTTCATCCTTCCGGGGTTCGAGCTTGTGGTGCTGGAACTGGGCGTACTTTTTCCGCTTGTATGTCTTCTCAAAGACGAAGATGACCTCCGTGATCCGGGAGTTCTCCCAGGCAGTCGGGAAGATGTTCTTCGCCACTACATAGTCCAGTTTTACCTCAGCATTGACCACACGGCCCTGGTCGTCGATCTCCATGTTGGTCAGATACGGAACATAGGCCACGGTGCCGCAGGCCGCTTTCCGCTCCTGGTATTCGTTGCCCTGCACGGTGAAGTTGGCAGCGTTCAGCACGCTCTCGACAAAGGCCGCCGTGGTCTCGTCTGCTATATTAAATTTGACGCGCTCATTCAGCAGCAGGTCGCTGATGTCCTCGCAGAGCTTCTTCGCCATGCTGAGGCTCTTCCGCTGGCAGCGCTCGTAGTTGCTGGCGCCATGATAGACCCGGTACTGGTGGAAGTTCCGCACGTTGGATCTGTACCAGCTGTCCCATGCTGCAATCTTTGTGTAGAAGGAGCTGTCGATGGTGTCGATCCCCTTCTTTTTGAAATACTCGAAAATGTTCATTTAATGACTCCTTCCGGCTCCTCGTCTTCTTTATCCTGCACGGGGAGGAAGTGCTTCAGCTTTGACCAGAGGCCCATCACCAGGTAGCGGATGGCGTCCATGCAATGATCGGACAGCTTGACCGGCTTCTCCAGGCCCCGCTCAATACTCTTTTTGTCGTACTCGTACAGACCAAACTCTTCCCGGGCGTGTTTCTGCCCAGGGTCTATGCTGAGCATGTCAAAGGTGAGGAGCTTCTGCACCCTGGAGATGCCCAGAGCGACGTCGTTCTCAGCGTCCCGGATCAGGACCGTGTAAGACGTCCCTCTGGCGGCTCTCTTGATCTCCTCCATCAGGCCCCCGGCTGAGGGGTCAATGTAGACATAGAAGAGGCCGCAGCTGTATCGCTCATGAAGGTCATCCAGGAAGCCCACAAAGTCCCCAGCGTAGTCGCTCGGGCTTTTCTGGGCTCCCGTTTCCCGGCCGCTGTAGTAATACTCGGCCAGGCCCTCCAGCTTGTGCTTGGCCACGTTCAGCCCGGCCGCCTGGTAGGTGGTCGCGTTCTGCTGGCCATAGTCGACGCCCACGCCGATGATCTGAAAAGCGTCCTCTTTGGTCCGCCCGACGTGCCGGTCGCTGAACATGTAATAGATCAGCTCGTCGACGCCGATGGACTGGCCCAGCCAGAGCCAGCGCCACTGGCGTTCGTCCACCTGGCGGAGGATCTCCGCCGACTCCAGCAGCTTCCGGCCGATCCACTCAGGGGGCACGTCTCTGTAGTCCACATGAACGTGGACGCAGTCGGGGCGCTGCTCCATCTTGCGGGTCCATACGACGACGGGAGCGTTGGGGTTCTTCGGCGGGTTGTAAAGGTAGAGCATCTGGAAGCCCTCGTCGTTGCCTCTGATGAAGGTCGCCTCAATGTTCTGAAGCTCGTCCTCGCCTTCGCCCTGCTCAAAGAACTCGTTCACCTCGTCGATCAGCACCAGCTTGATCGGCTTGCTCTCGTCGATGATGCCCTTGGTGTCGTCGATGTTGTCGGAGCCGGTGAAGTATATCGTGTTCCCGTTCTCCAGAAACGTGATCTCCATCGGGCTCACGGTGATCTTGAAGAGCCGCTCGTCCAGGCCCAGCCGCTTGATGGCCCTCTTTATTTCCTTGTAGACCGTCTTCCGGAGCTTGTTGTGGCGCTTCCGGATGACGACGGCGCTGCCGTCGATGTCCTGCACAATCTTAAAGACAGTCTCGATGGCCGCCTCGCTGGACTTGGTCCCAGCTCTTCCTGATGTCAGGATCTTGTGAGTGTGCTCGTCATCGTTGAACACGTCCCAGAACTTCTCAATAATCAGATCACTGATCCGGATCTGGCTGTCGCTTTGTGTCATTGATGATCGTCACCTTCTTCACCTCTCCAGAGCCGCTCCCGAGTTTTGCCCGCAGCAGCTCCAGGCGAAGCCGTTGCTCCTCCGTGGCAGCCTCACCGGCAGCTCTCAGCATATCGTCGTATTGTTTGATCAGCCCCCGGAGGGAGTCCATCGCCCGGGCCTGGGCCTTCATGAAGTTGGCCTGCTTATCCCATGCCTCCTGGACCTCCCAGCGCTCGCCGATGACGTTGCCGTCTTTCTCCTCAACCTTCTCGACCGTCTTGTCGTTCTGATCTTTGACATAGGCGATCTTCTGGGCCCTCACGATGGCCGCAAAGGCCAGCTGTATCTGAGCCCAGAGAAGATCCAGGGGAGAGGAGTCAGCGGTCAGGCCGACCAGCTCCAGCGTCTCCTCCGGCAGATAGCGAGAGAAGAAGCCGAACTTCTCCGCGTGCTTATTCCCAGGGGGCCCGGTGGCGTTTTTGTTCCCGGGCTGGCCGCCGCGTTTCCGAGCGTTCGGTTTTTTCTTTCCCGAACGCTCGCTTTTTTCTCCGTCCCATTTATAGGTACACTTCCAGCGGCGGACGGTTCCCTCTGGAAGATCCAGCTTTTTCGCGATGTCGACGAGTTTGAGGCCCTGCCGGTAGAGCGCCAGGGCTTCGTCCGCCTTCGCGTTCTTCGCCTTGGGCACGACCTCACCACCTCCGCTATTCGTCGTTTTGGTGGCCATGAAAAAGAGCAGGCGGTCCTTCGCCTGCTCTCATCATTCCACGCTATCATAATAGCACATTTATTTTTGCAATGTTCGCCGACTTTTCAAAAGTCCTCCAGCGCTCGCTCGTTTTCTTCCCGGATCCGGCTGCTGGCGATCTCAAAATACTGATCAGACAGCTCCATCCCGATAAAAGACCTCCCGGTCCTGACAGCCGCGACGCCGGTGCTGCCGGATCCCATGAAGGCGTCCAGGACAGTGCCTCCCGGGGGACAGATGGCCAGAAGCCTCTCCAGGAGCTCGACCGGCTTCTCCGTCTGATGGAAGCGCTGCTTCGGATTCACCATCGGGACATGATAGACGCCCGGCATGGCCTTGATGCCTTTGGCAGCCTTCCAGTCGATAGGGAGGTCGCCGTTGGAGCACCAGACCACATATTCGCAATCGTTCCGGAAGCGCCCCGGCTGGTTTCTGCTGGTGCCTTTGTCCCACACAATGACGCCCCGCCATACCCAGCCCGCCATCTGGACGGCGTCGGTCATTGCTGGGAGGTTCCTCCAGTCCACGAAGATCTCCAGGATCCCACCCTCCCGGGTTTTCTGCCTCAGCTCGCTGCACACCCATCGCATGAAGGCCGTGAAGCTCCGCTGGTCCATGTTGTCACCGGAGAACGCTGGCAGCCTTGCGGCGCCGTCAAAGTCCCGGTCGGTGTACTTGGCGGTAGTGTTGGCTTTTCGGTCGCCTGCATGAGTACCGCCGCTGGAGTAGGGAGGGTCGCAAAGCACCAGGTCGACGCTGCCAGGCTCCACCTCCTTCATAAGCGTGAGACAGTCCCCATGTAAAAGCTGGATCACGATAACACCTCCCCCAGATGGATGACGCCCTGCTTCCTGAAATAGTAAGCCCTCCGTGGGCTGTAATTGATCAGCGCCGCCACCTTCTTCATAGACACTCGGCCTATGTAGAACTCCGTGAGGACGGTCTTCTCATTATCGTCAGGAAGCTGCTCGATCGCCTCGCCGATCTCGATGATCAGCATGGCCTTCTCCTGCATCAGCACCTCGATCTGGTGCTCCAGCTCGTCTACTTTGGCCATGATCTCCGGGAGCTTGTCCCTCGGTGAGGTCTGGACCTTGTCGAGGTCGTACCGGATCGCGCCCGGCAGCAGGCAGCTCCTCAGCTCTTCACACCGGAGCTGCTTCCGCTTGATGGCGTACTCCGTTTTCCGGATCCGCATAAGATAATCATAAGTCGCCTGCAGGTCCATGGTCATCACCTCCTCCCAGAAGACTGTCCAGGGAGACGACGATCTTGTCGGTCCCCAGGGCGAAGCCCAGCTCTCTGTTAGCGCCCCGGGAGCCCTCCCAGTCGGGAAGCTGCACCAGGACGTCAGCCTTGGCCAGCAGCGCCAGATCTATGTCCAGGAAGTCCTCATAACTGGCGCCCTCGTGTAGCACCCCGATCATCTCAGCGGGATTGATGACCTTGTAGCCCATCGCTGCCAGTCTGCCCCTGGCCGTTCTGAAGATCTCCTGATAGTTGTCCACGCCCGTGATCGGGCCGCTTAGATATAAAATCATGCTTCTTTCCATTCCTTCGCTCCTTTCTCATTATTCGCCCGATCGCCAGATCAGCGGTCGGGTCGCTGTAGCCCTCCCTGTTCATCTCTGGCGCCTCTCTTTCAGTGCTGCCAGGAGTGCGGCCTGGCTCGTGTCTTTATGCTGTAGGGCCTGCATGGCCTCTTCGTCGACCGTGCCCTCGGCGATCAGGTGGTGGATGATGACCGGCTTCTCCTGGCCCTGCCGGTAAAGGCGGGCGTTGGCCTGCTGGTAGAGCTCCAGGCTCCAGGTCAGGCCATACCAAACGATCACATGGCCTCCCTCCTGGAGGTTCAGCCCATAGCCGACGCTGGCCGGATGCGCCAGGAGCACCTGGACCTTCCCGGCGTTCCAGTCCGCTATGTCCTGGGCCGTATTCAGGACCCTGGCGTCTTTGATCTTGCCCTGGATGGCCGCGAGGTCGTGTTTGTAGCTGTAGAAGACCAGGACCGGCCCATCCGTTGTGTCGATGATCTCGGCCAGGGCCTCCAGCTTTGCGTCATGGATCCGGACGATGCTGCCGTCGACGGAGTAGACGCTGCCGTTGGCTATCTGGAGGAGCTTGGTCATGACCGCCGCCGCGTTCAGGGCCGCGATGTCCTCGTCCTCGATCTGGAGGAGCTGCTCGGACTCCATCGTTTTGTAGGCCTGCATCTCGGCGGGAGAGAGCTGCACCGGGATGACGTTGTCGATCCGCTCCGGCAGTTTCAGGTAGTCCGCCGCGCTCATGCTGATGCAGATGTCGCTGATCTTGGCCTCGATCTCTTTCTGTGCGTTCCGGTAGGGCTCCCACTTGTAAACGACGTAACCGTTCCGGGCTCCCGGCCGGAAATACTTTTCCCGATAGGCCCCCAGCGTCTTCCCCAGGCGCTCGCCCTGGTCCAGAAGATACACCTCAGCCCATAGGTCCATCATGCCGTTGGGGCTTGGTGTGCCGGTCAGCCCGACGACCCGCTTCACCAGCGGGATGACCTTCCGGAGGGCCCGGAAGCGCTTGGCCTGGGGGTTCTTGAAGCTGGAGAGCTCGTCGATCACGATCATATCAAAGGGCCATCCCTTCCGGAGTCCTTGATAATACTCAGTCAGCCAGATCACGTTGTCACGGCCGATCACATAGATGTCGGCCTCTGCCTTCAGCGCCCGGACCCGCTGCTGTTCATTTCCCAAAACCTTCGAGATCCTCAGGTCTTTGAGGTGGTCCCACTTTGCGTGCTCCCTGGTCCAGGTATCTTCGGCCACACGCTTCGGCGCTATGACCAGGACGCGGGAGACCTCGAAGCGGTCAAACATGAGTTCCTGGATCGCGGTCATCGTGATGACCGTCTTGCCCAGACCCATGTCCAGGAAAAGGCCGATCCTCGGGATGTCGATCACCAGCTGGGTCGCTCGTTTTTGATAATCATGTGCTTGATACTGCATTTTGCACCTCCATCCTATAGCAGACCGTCCTGCTCGTCTCTCAGAGTTTCGATGAAGACCCTGGCGCCTATCATACCTTTGACCACTATGGCCGGGACGTCTCTCTTTTTGAGCTGCTCAATTTGCCACTCCTGGATGGCCGTCGTCCGTCCCTTGCTGGTCTTCAGCTCCACAAACCAGACGTGGCCCCCTGGCATGATAGCGATCCGGTCAGGCACTCCATCGTTGCCGGGGCTCACGAACTTCATAAATAAACCGCCCATTTCCTCGACTTGGGCCTTCAGATATTTTTCAATGTCGCGTTCTCTTTCCATGTTTTTCCTCCTTTGGTGCTCTGGTAACAAGAGCCCGAAACTTTTCTATATACGCCTATACGCGGGGGCGCTTTTCGCGGGTTTTATGCGGTGTTTACCGTAAATATAAAAACTCATAAGGTTTTAGTCGTTACCTCGTTACCACTTACCATGAAAACCTTGTGTTTACTGGCTTTTTGCTGGTAACGGCGCTGGTAACAATCGCCGTTTTTGTCGTTCCGGTCGTTACCGTTTGGGTGCTTTACCCGGTAACGATGATTTTGATCTCGTTACCGCTCAGGGCGCTATCGTTACCGCTTGCACCTTGTAAAAACTCTTTGCTTGCCGTATTCGTTGATCCTTGCAGTCGCGCCAGTTCTTTCCCAGCCCGGGATCCTTGCCATTATGCTGACGATCTCGTCGCCGTCCCTCCGGGTCCATTGCTGCTTAGGCCGTCCGAAGCACTCACAGAAGACTTCCAGAGCGCAGACTCTCGCCCGCTGCATGGTCCCTTTCTGCTGTTCAGGCGCCAGGACATCCCTCTGGCGAAAATAGTCCAGACGCTTGTCCAGCTCCCAGCTGTACCAGTCATCCGGCAGCAGCGTCTCCAGGTAGTCGATCACTTGGCCCTCGCGTTCGTCGTACATGAGCGCTGCCTGCTGGGCTTTCGCCGCCTCTTTTTCCATTTCAGCGTCCAGGAAGCTGTCCTCGCCCTCCGCCGTGTAGGCCATCGCCTCGGCCCAGATCTGGGCGCGGGTCTCCTCGGTCATGTCCCAGACGCTCAGACGGCTGCCGCCGTTCACGGTCACGGGCCAGAAGCGCCGGTTGCCGGTGGTGTCCCGGAGGAAACCGGTGGTGCTGTTGGTGGTGCCGCAGATGATCGCGGTCCTCGGGTGGCGCTCCACCACCCGGCCGTAGGCCGCCCGGTATTCATCCACCTGGCGGCTAAGGAAGCCCTTCATCACGTCGACGTCGGCCTTCCGGGTGCCTTGCATCTCGCCGATCTCCATGATCCAGACGCCCTGGAGCTTCTCGGCGGCAGTCTTGTCCCGGGTGTCGGCCAGGCTGAGGGAGTCACTAAACCACACCCCGCCCAGCTTCCGGAGCAGGGTGCTCTTGCCGATGCCAGGCTTCCCGTCCAGGACCAGGACCGTGTCGAACTTGCAGCCGGGCTCCAGCACGCGCTGGATGGCCCCGATCAGGGTCTTCCTGGTGACGGCCCGGGTGTAGGGTGAGTCCTCTGCACCCAGATAGTCCACCAGCAGCGTGTCGACTCTGGGGACGCCGTCCCAGTCAGGCAGTCCCCTGATGTAGTCCCGCAGCGGATTGAAGCGGCGGCTGTCCGCGACCTGGGTGAGCGCTTTTGTGAACTTGTTCTCGGGGAACTGGACCTTGTACTTGTCGGCCACCCAGATGTAGAGCTGGGCGTCGTCAGCATCGCGCCAGTATTTACTCGGGCGGCTCCATGGAAGCCTGCCCTTGACCTCGATCGCCCCAGACAGCTCATTGAAGCGGATGCCCTGGAGAGCCGGGTCGTTCTGGAGTATCAGCACGGCGTTGGTGATCACTGTCCGGATGTCGCCGTTCTCGTTCCGGAGGAGGCTGGTCTTCCATGTTTCGTCCGTGTCATCATCCGGCAGCTCGTTCTCGAAGTCGAGGACGGCACTGTCTTTGTGGTCTTTGTCGATCGTGCGGATGGTGGCGGGATCCTCAGAGGCGAGGGTGGCCATCGCCTTGTAGCTCGGCCGTTCCGCGCCGCTCTTGTCCTCCTTGCCGTCATCCAGGTCGCCGAACTTGTGGATCCGGACGAGGTCGAAGGCGTTGCAGAGCTGCCCGCCTGCCGGATCCGTGCTGTGGTTTGAGTAGGCGAAGAGCTCACCATCATAGACGACGAGGCCCGCAGCCGTGGAGCCCGCCGCGTAGGTGTAGCGGTCGGGCTTCGCCGTCTGGGTGTAGATGTCCGGCAGGAACTTGGCGATCGCCTCGGTGATGTTGTATGTCCGGCAGAACGCGCCGACGATGCCCTTCTTCTCCAGAGGATCCCCCTGCTTGTCTGCCTGGCGCTTCCGGATCCCGGTCATCCTGGAGGACTCCGGCCAGTAGCTCGTGTCAGTCCAGTCCGGGTATTCTGCCAGGACAGCGTCGGCCGATAAAAACGGCGCGTCGTAGTAGTTGAAGAAGGGCTCGACGCCGGTGCTGTTGCTTGGCCAGTACATGAGGCGCGTCGGCTGGAAGGTGGAGTCGTCAAAGAGGTCGATGCCGACCTTCTCGGCGATCTTCCTGGCGATGGCCTCGTATTCGTCCGGCGTGACTTCCCGATCCAGAGGCATGATCAGCCGGAAGCGTGGTGTCCCTGCTGAGTGCTTGTGCGTCGAGTAGACTGCCAGGGCGCTGTTGATCTCCAGGTTGTTCATGAGCGTGTCCCAGAAGTCAGCAGGAGGGAAGTCCAGGTCGAGGGTGAGGATCTGGCGGGCCAGGACGCTGCCGGTCTTTCTCCGGCCGTTTTCCAGATGCCCGCCGACGAAGCCGCCGATGTCCTTGATCCGGTCCTGCTGCTCCTTTGACATTTTCATGTATTCGGCGTGGGTCTCCGGTGTCTCCACGGACTTCGAGAGCCGGGCCAGAAGGGAGGACCAGAGGATCCGCTTGTTCTTCCATGCCGTCTCGAAGCGGCTCTTGCCGAGGGAGATCAGGAGCTCGCCGTTGTGCTTTATTCCGATGTTGTAGTCGGCCAGGTTCATGATCCGGGCCGTGTTGTCTTTATCGTTCATGCTTTGCGACCTCCACGTTCTTCTTCAGCTTCTCGGCCTCTTTCTCGGCGCCGACGAACCGCCTCTGATAGTCGCGGTAGAGAGTGAGCGCGTGCCGCTGCTGTTCCTTGATCTCTTTCAGCTGAGCCTTCAGCTCTTTGAGCTGCTGGCGGTAGCCCTGGCCGCCCCGCTTGCAGTAGGTCTTTACATACCGCTGGAGAGTGTCAACCTGCCGGGCCATCTTGTCGATCTCAGGCTGCAGCTCCGTTGCCTTTGTGTGGTAGTTTATGGCCTGGTTGGCCAGATCGCTCCGGCCGTCCATGAGGGCCTGGGCGCGTTGACCGCAGTGCTGGACGACGACGGCCCGAAGCTCGTCCCGGTGCTCGTAGTCCTCGTCGATGATGCTGAGCAGTTTCCGGAGTCGGGCTGCATCGGTCGGGAAGAACGCGTCCAGCATGACGGTCATGTGCCCCATTCCTTGGTGGAAAGTGATATTGATAATTTTCTGATCCATCGGTTCCTCTTTGCTGGTTTATTGCCAGATGTCCGGGGCCGCGGGGGCCCCGGGATTGTATGATCAAACGATAAGGAAAGCCGGGCGGACGCCGACGGAGTTCGAGGCGAACCAGTAGTAGGCACTGCCACCGTCGAGGACGCTGCAGAAGCCCGTCGCCGACCCTTTCCTCTTGTTCTGGAGCCAGCCCCATTCCCAGGAGTTGTCTCGGAAGGCGATCCGGTTTTTCCGGTCCTTCATGAGCGGCCACTGCTCGCAGCCGTCCGGCTCGAAGTAGTTGGCGTCCTCTTTCCCGAAGATCTCACCGAAGAAGGGGATCCGCAGCAGGTCGCCGTTGTCGAAGGGCTGCATCCGGTCGCGATATTCCGCGAAGATCTTCAGCACCTCCTCGCTCTGGAGCGTCTTCCTGAGGTCGCTGGCCTCGTAGCCGCCCCGGTTGCTGTCTTCCGCGTTCATCGGGTAGGCCTGGTCGAGATACTGGTCCAGAAGGAAGAGGGCGCCCGCCTGGGTGATTTTTTGGCAGGTTGCGGTGTACTTGCTGACATGGATCTGGTCCCCGACCATGATCTCCAGGCCCTTCGTGCTGGCCTTTCTGATGACTTCGATCGGTTGATTGCTCTTGTAGATAGGCATTTGTGTGTCCTCCTTAATCTTTCTTGTAGAAGGGCGTCTCATAGGTGTCGCCCTTTAGTGGAAGCCCCTCGGCCCAGTCAATCGGCTGGGCCATGATGGCATTGATCCTGCCGGGGGCCTCGGTGTCTGTGTTCGGCACGTCGACGATCATCTCGTCGTGGACGTGCATCACGATCTTGTAGCCCAGGGCGCTGACCCTGGTCATGGCCACGGCCAGGCAGTCCCTCGCGGTTGCCTGGACGATGTTCTCGACCAGCTTCCCGCCATAGGTTTCGGTCTCTCCCCACTGCTTTGTCTCCTGGTTCACGCCCATGTAGGTGATGGAGAGCCGGCCGGTGTAGTCGTCCTGCTTCAGCCTGGTGTCCCAGTAACAGAGCTTCCGGCCGCTTGGCAGCTGGATGAAGAGGTTCCGGTTGATGTAGCTGAAGGCGATGCCGTGGGCCAGGCGGACGGTCCGGTGCTCCTGGATCGCCGTCTTTGCTGCCAGCTCGCAGGTCCTCCAGAGCTTCACGACTTTGGGATTGGCTTCGCGCCATTGATCCACGACGCTCTGAAGCTCGTCCTCCGGGATGCTGCCGCCTTTGTCCATGCGTTTCATGGCGCCGACGCCTCCCTGGTAGCCGCAGGCCAGCACGGCGACCTTGCCCTTCTGACGGAGGTGGCTGTTCTGTCCGTGCTTCTCGACCGGGACGCGGTACATCATAGACGCGGTCTCGCAGTAGATGTCCTTGCCCTGCCGGAAGGCCTCCAGGGTCCATTCCTCGCCAGCGATCCACGCCAGGACGCGGGCCTCGATGGCCGCGAAGTCGCTCACAACGAAGCGGCAGCCGTCCGAAGGGATGAAAGCCGTCCGGATCAGCTCGGAGAAGACGAAGGCCGTCTCTCCGAAGAGCGTGGCCAGCGTGTCAAAATCTCCGGCAGCAGCCAGCTCACGGGCCAGATCCAAGTCTGGCAGGCTGTTTTTGGCGAGGTTGTGCGTCTGCACCAGGCGCCCGGCCCATCGCCCTGACCGGTTGGCCCCGTAGAACTGGAGGATCCCCCGGAGGCGGTGATCTTGGCAGACCGCCGTCAGCATTGTGCTGTACTTGGCCACGGAGGTCTTGCCGAGGGCGGTCCGGATCTCCAGCATCCTCCGGACATTGTCCGGGATGTCTGTCTGGAGCGTGGCCGCGATGGTGTCCTTTGTGACGCTGGTCATCGTGACGCCCTGCTTGGACAGCCATTTTTTAAGCTGGGCCAGGCTGTTCGGATTGGCCAGCCCCGTGAGCACCTTGGCTTCTTCCTGAAGCTCTTGGCGCCGCTGGGTGTCATACTCGACGATCTTCTCGACCATCGGGATGTCCAGCTTCACGCCGTTGTCGTTCATGTGTTGATCCAGAGCCCAGAGCTGCTGCTCTGACTCCGGCGTCTTGTATATGTCCAGCTGCCTGAGGATTTCCTGCTCGGTGACGACGTCCTGCCGGTTGTATTCGATGAAGAGCTTCCACTTCGCGGGGTCGTGCGCCGGAAGATTGCGCGTCCTCTGCCCGTTCGTCCGTGTTGGCTTGCAGGGCTTTGAGAAGAACTGGATCAGGGCCTTGCCCTGGGGGTCCTTCAGCTTTTCCTCCGGTAGTCCCATAGCGATGCCGACGTCTGCCAGGTTGCCCGGCAGGCCCAGGGTGAGGGCCTTGATCATCGTGCAGCGCCATTCTTCCGGAGGCATTGCCGCGCCGGTCCACTTGGCCAGGCACGTCCGCTCGAAGTCCGCATTGAAGGCGGTCTTGATGATGCCCGGGTCGGTGAGAGCTTCGCGGAACTCGTAGAGCTCCGGGTCGAAGTCCCGGTCGACCGCGAGCGTGTCGATCACATGGACCTCCGCCTCGTCGTCGAATTTATAGCCGATCAGCAGGATGTCGAAGTCGGGCGCCTCCGTGTAGGCGTAGACGCCCGACCCGGCCAGATCCACGGAGCTGTAGGTTTCAATGTCCACACCCATGACTCTGTGCATCTGTTTTCTCCTCTCTTAGAAATCGTCCTCGTCGTCCTCGTAGCCGTCGCCGAAGTCGGTCTCGGCGGAAGCACGGGCAGCGCCCAGCCGCTCGTCGTCCTTGAGCTTCTGGATGTTGTTCAGCCCGACGCCGACGCCCTTGTTGCCGTTGGTGTTGAACGGGTAGAAGTTGATCGAGGCCCGGCCCCAGCTGCCGCTGTAGACTTCGTCCGGGTCGAGGATCTCGTTCAGATCCTTGTCCACGATGCCGGGCTTCTGGGTGCTGTTGGCGTTCAGGAAGAACATGCCCTCATACTCCGGAGCCTCGTCGGCCCGCTCGTCGTCGCCGTCACGCAGCGGGAGCTTCAGGTTGCCGGGCTTCTTGCCGCCCCACTTGGAAGCGATGCCCTCCTGGATGGCCTCCTCGATCGCGGCGCGGATCTTCTTGACGGTGGCCTTGTCTTCCTTGGGGATCAGAAGGCAGACGCTGTACTTCGCGTCCTGGCCGCTCTGGAAGGCGCGGCTCTTGAAGATGTTGACGTAGGAAAAACGGACCTTACCGGTAATGACTTTAGTGCTCATGATGTTATCCTCCTTAAAATTGCGGGACGTTCTCGGCGTCCTCGGTGTTGTCAAAGTCAGCCTTTGCTGCTTCGGTCGTGTTGATTGCTTCGCGCTTGTCGCTCTCCGGGACCAGGACAGGCTTGCCTGCCGGTTTGATGATCAGGTCGCCCAGGGTCGTCGTGAGCTTTTTCTTGCCGACGAGCTTCTCCATCGCGGTGATGCCGTAGAGCTTGCGCTCGTAGAGCATGGCCTCGTCATAACCGGCAGCCACCAGGGTCTCGGCCACCTTGACGTCGTCGGCATACTTCCGGTTGCTCCGGCCCTCGACGAGCTTCCAGCCGTCGAACTGTTTGCCTGCCAGAGCTTCCTCCAGGGCGTAGGCCTGGATGTCGCTGGTCCACTTCTGGATCTCCTCGGCGCGCCTCAGGACCTCGCCGATCTCTTCGTCCGTGAGGAGCGGGGGAGCCTTGAACTCGTCCTTTGCCAGCTCCAGATTGTACTCGGCCCGCTTCCGGCAGACCGCCTTCGCCGGGCACCAGCGGCACCAGTCGCCGCAGGCGGTGTAGTCTGTGCCATCCATCGCCATCCGGGCTTTCGGTGCAACTTCTTCCTCGGCCCAGAGCAGCAGCTCCTTCAGAGGGATCTCCTCGCCGCTCACATGGTCCAGCCGGGGCTGGATGATGGTCGTCCGGACAGTCTCAAAGTCATAGAGATCCCCGAAGAGGGCGGAAGCGCCCAGGCCGTAGAGCCTCAGCTGGGGGTTGTTCTTGGCTTCCACTTTGACCCCCTTGCCGTACTTCAGGTCGATGACTTCGATCGTGCTGCCGCCGATGATGACGGCGTCAGAGGTCCCGAAGCCCTCCGGCACCCAGTTGTCCAGACTGAACTGCTGCTCGATCATGAGCTCCGCGTCCTCGCCTGCCGCTGCCAGATGCTCCTGGACGGTTTCAGCGTAGAAGTCGGTGGCTTCGTCCATCTCGCCGCAGTAGTATTCACTGGCCTGGATCTGGGCCAGCTCCTTGTCGTAGTTGCCCGCGTCGCCGAGGAACTTCCGGAGCTTCAGCTCGGCGAGTGCGTGGGCCAGGGTTCCTTCGTCCGCGTAGGCGCTCGACCCGGGGGCCGGGAGCTGGTCGGCCAGTACAACGGATCCGGGGCAGTTGATCCACCGGAAAGCGCTCGATGCGGACAGTTTTGCATGTTTACTCGGCATTGAGGGCCTCCTTTGCTTTGCTCATGAGAGCGGGGAGATCAGCCAGAGCGACCTCGGTCAGCTTGTCCACACCGAAGCCCTTGATCAGCTCGCTGGCGATGTTCTTCCCGACCTTTTTGTTCAGCTGGGCCAGGGTCTTCCGGACCTCCACGCGGAAGTCTTCGGTTACTTCGGGAGCCGTGGGCGTTCCGGGTGCGGGAGTGTCTTCCATCAGATCGTCCTCAGCGGGCGCCTGGGCGGCCTCCTGAGGCTTTGCGGCCTTCTTCGTGTCCTTCTTTGCCCCGGTGCCCTTCGGCGCTTCCTGGGCCGGTTTGCTCGGGGACTGGATCCCCATGTAGGTCTGGAACTCTTCCAGAGTGTCAAAAGTAACTGTGATTTTCATTGAAAAATGTCCTCCTTTTTGCTATAATTGATGTGTGTCTTCCTGGGCTCCGGAAATTTCTCCGGGGCCTATTTTATTGAGTCCAAAGGCCTCACCTCCTCCGCGTTGTCATGCTCCTGCCGGAGCTGCTCAGCCATCTCGATGACGCTGCTGGCGTACCAGCTCAGCTCGCCGCGCTCCAGATAGGCAGCCATGTGATCGCCTCCGCCGTTGTAGTACATCAGAGCCGTGCCCAGATCGTCATAGCGCCGGATCAGCTCGTCCAGGAAGTCCGCCGCGACCATCATGCTCGGCCCGGCCTTCCAGAGGTCTGCCTCGGTCACTCCCAGGCGCTCCATCCGGTCTTCGTGCCAGTAGGTCGCGATCTGCATCAGGCCGATGCAGTCACCGTTGACTGCGTCCAGGCTGTAACGGCTCTCATGAAATGCAACGGCTTCCAGAAGCTCAGGAGATAGGTCATAAGCCGCTCCAGCGGCTCGTGCAGCCGCTTCCACGTTGTCCGGGATGTTCGGGTCGTTGTAGGGCTCAGGAGGCGCTGTGGGCGTCTCTGGGGCTTCCTGGGTGGCCGTTATGGCCGGGGGTTCAGATGGCAATGAGACGATAGCCTGCCTGTGCTGCTGGACGCTGTTCGCGTGTGCCAGCCCCGCCAGGAGCCCGATCATGATGCCGATCGCCAGGCTGAGCAGCTGCTCCCGCAGCGTGTACCTCCGCCGCCTTCTTTTCTTCTCCATCATTTTCCTCCATGTTCCTCCGGATCGCGTCATAGGCGGCCAGCGCCAGCATTGTCAGATCCGGATTGTTGTTTTTTCGTGACATGTGTGTCCTCCTTGTAGAAAAATTTTCTACTTTCAGCTTAAAAAAATTTGTTCCCGTTCTTCCGCTGTTTCAATTCCGAGGATCTCGCTGAGTCGTTTGATCTCGGCAGCTTTGAACTGGGTCTGGTTTTCTATCTTCATGGTCAGTGCTTTGGGCGAGATCCAGAGCTGACTGGCAATGTAGGCGAGCTTCAGCCCGCTGGCTTCAATTTTTTCGCGGAGTAGCTTTGTGTTGGTCATGACTTTCCTCCTTTTCTTCGTCTCTTTTTCTGTGACACGGCGATCTTGATGTCGGCGATCTGATTGGCGGTCAGAGCGCTCTCCTGATCGTAGCCGTGGATGTGATGCCGGTTTTTGACCGCGTGCTGGGCCCTCGTCTCCAGGATCAGATTGTCGATCCGCCAGTCAAGCGTGTCACCGTTTGCAAAAGTCACCATGCTGCCTTCAGGGACCGGACCGTTGTGTTCCTCCCATTCAATGACGTGCTTCATCCGCCAGACGTTCGGCTCTGCGACTTTTTGCCAGTAATAGGGGTGGGAGCCTGGCCGGTTTCTGTGGCCGTGCCTCAGTCGGATGGTGCCGACCGGGGTGCCTCCATTGTGGGGCAGGTGTCCAGGCTTGAAGGTGGTCCTCCGGCTGGCGGCCTGGCTTTCCGGGCTCATGAACTCGTCCCAGGTCTTCCCCTTATTGGCCGGGACGGAGCCTTTTTCAAAGCGCCCCGTGAGGCCGCTGTCCAGCTTGTTCCGGTTGTAGTAGTTCTTCATCTGATCCTTGGTGAAGCTGGTGCCAAAGCGGACATTGAGCAGATCGGCCATTGACTGGTAGCCGGTCCCTTCGAGATGTTCCCGGATGAAGGCGTCCATCTCTGGCGTGGTGATCCGCTTGTCGGGGTATTTGCGCCCCAGTCGAGGCGCTGCATGGATCTTGTGGCGGGAGAACATGCTCTTCATCTGGTCGTAGGTGAAAGAGGTCCCGAAGCGGCTGTTGACCCGCTCCTGCATCTCCCGGACGCTTCCCTCGTGCCCATGCTCTCGGACAAAGTCCGTTATTTCATCCGGATACTTCCACACCTTCTTCATTCAGTCCCCCCCCTTTGTGTGGGCCTCCAGCATGACGGGGATCTGCTGGCGGCCGTTGTTATAGCCGTACTCGTCCATGTGGACCATGGTCTTGAAGGCGAGCTCGCCGTTCTCGATGATCTGGGTGGCGATCTTTGTCATGCCCTCCGCCCGCCTCAGCTCTCTGTCAAGCTGTTCGTCTGTCAGGTCTTCGTCGTTCAGCCGTTCCAGCTGCTCAAAGAGGTGGTTGTTCAGGTCTTGCAGTGTGTTCTTCATGTTATCCCTCCTCTCTATGCGCTGAGCTTACAGTGGCAGAAAGCTCCCCGATTGCCAGTGATCGGCATGTCCGACTCATTGAATTGCTGTTCTGTGTAGTAGTCGGAGCAGTTCAGGATCCCCGGGGTTCTATCAGGATAGTGCTTCCGGAATATTGCATGTGCGTCTCTCATGCTGGGCGCGACTATCTCCACCCAGCCGCCGCGGAAGGGAAAACGCTCGTCAGAGCCGAAAGTGTAAATGACTTTTATGGCTTGTGTGTTGTCTTCTTCCGGAAGAGCAGTCGAGTTGCTTAGGCGGTTGTAACCGTTCTCATAGTGCCAGCGGATCCCGGCCGCCAGCTCGTTCACGTTCATGTCTTCGCCGAGGTGTCCACAGTAATAGCCGTTTATCATGACGGCGTTGGGGTCCTGCTCCAGGATCTTGCGGACTTCCGGAAGGTCATCATCCTCAAAAACGTCAGTGTCGCAGCTCAGCCAGAACGCTGAGGCGTTCCAGCCTCGCCCGGTTTTCCATACCACGACCCAGGCGATCCCCTCGCGGATCTCATTGGCGTAACTGCTCGCGGTTTCTCTCAATGTTGCCATGTAGGTGTGTCCTCCTCTCGTTTGTTGAGTAGAATATTTTTCTACCCATGGATAGTGTACCTCCGGGCAGAAAGAAAGTCAACTATTTTTTCCGAAAAAGTAGAAATTTTTTGCCTCTCATGGTATAATGGTTTCTCCGAGGAGGTTGTGATCAATGGATAATTTAGGGCAAAAAATTAAGAAAAGACGGGAAGAGCTTGGCCTCAGTCAGGAAGACCTGGCGAAGATACTGGGCTATAAGCATAAGAGTTCGATCAACAAGATCGAGCTCGGCGCGGCGGATGTTCCACGGGCAAAAGTTCCGGCCTTTGCTAAAGCGTTAGGGATGACCGCCATCGAGTTCTCCGGCTGGACAGAAGACCGGAAGACGGTCAGCTTCTCTTATTGTCTGGAGCAGCAGATGAAGCTCCTGGGCTGGGTTGTGCTGTATGATGCAGACGGAAACGCGATCCTCACCCATGACGGAGTTGAGTATGAGGTCACTGAGGAGAAGATCAAAGAACTGGAGAGTCGGGTGGCTCTGTATATGGACTTTTTGCTGAATGATCTGGCAAAGAACTCTCGGAAGATAGGAGGGTGACGGTGATGTTTGGACACAAAGAGAAAAAGAAAAACGCGGAGCTCCTCGCTCCCATCTGGCTGGACGATATGCGAAAAGCCCGGGACGTAGTAAACAATACCACGGATCCAGACTCGTTCTTTACTGATTACGCGAGTTTGAAAGACTTGGCCGGAAAGCTGACTGAGCTCTCGAAGTATGTCAAGTTTAAGGGTACGAAGCCCGCAGAGGTGCTGAGAATGGCCCAGGAGCAGGAGGAAGCTGCCACCCGTGATTTCATTCTGAGATACTTCCAGAAGACTCTGCTGAACGCTGAGAAAGTCAAAACTGTTAGAGGGAAGCGCTCCCAGTTTGAGAAGTTTCAGACGGCGCTGGAGCCGTACTACTACCAGATGTCGGCGGCCAATGTTGCATTGGTGCAGCAGCTTCATGATGAAGCGCTTGCAAAGATAGGAGGTTGACGCTTATGCTGGGCGCTATTTATGCGAGATACTCTGCAGGACCAAACCAGACGGACCAGTCCATCGAGGGCCAGGTCGCTGACTGCCAGGCTTATGCAGAGAGAAACGGGATCCAGATCGTTGAAATATATGCCGACCGGCACATCTCAGGGAAGAGCATCGTCGGCCGGAATGAGTTCCAGAGGATGCTGCACGACGCGGAGCAGCATCGCTTCGAGTGCGTGATCGTCTGGAAGATCGACCGCTTCGGGCGGGACCGGCAGGACATCGCCCTCAGTAAAATGAAGCTGAAAAAGGCGGGCGTCCGTCTGCTGTATGCTGAGGAGTCTGTCCCGGAGGGCCCGGAGGGGATCATCCTGGAGAGCGTTCTGGAAGGCCTGGCCGAGTATTACTCCGCAGACCTCCGGCAGAAGATCGTCAGGGGCATGAGGGAGACCGCGAAAAAGGGACAGTATTGTGGGGCGCCGCTGCCGATCGGCTACACGGTGGACGACGAGAAGCACATCATCGTCGACGAGGAGAAGGCTGCCGTTGTCCGGGAAGCCTTCTGGATGCACAACGCCGGGGCCCAGACGAAGGAGCTGGTCGAGCTCTTCCGAAAGCACGGCGTCACTGGCCAGCGCGGGAAGCCGATCACCCAGGCCGTGATCTATCGGATGTTACGGAACGAAAAGTACCTCGGCCGCTTCGAGATCCAGGGGGTTGAGATCCTGACGGATCCCATCATCGACCTGGCCACCTTCGAGGAGGCGGCCAAACACTTCGGGACGCCGCGCAATAACGCGGCAGGGAGGGCAAAAGTGGACTATCTGCTGAGCTGTAAATGTTTTTGTTCATACTGTGGGGCGATGCTGAACGGGGAGTCCGGCACCAGTAAAACGGGGAAGGTGTACCACTATTACAAGTGTGGCGCGAAGAAGCGCGGCGAGAAGTGCGAGCTGAAGCCGATCCCCCGGGATCACTTCGAGGATCGGGTCATCGAGGCCACGGTCGAGGACATGCTGACCGAGGACATGATCGAGAAGCTCACGGTCCGGATCCTGGAGATCCAGGAGCAGGAGGACGCTCTGGATCCGGCCGCAGCATACCGGAAGCAGCTCGACTCAAACCGGAAGCGCCAGCGGAACATATTGGACGCCATCGAGGAGGGCACCGGGGCCCGGGGCCTTGCCGGTCGCCTGGCGGAGCTGGAAGCCGAAGAGGAGGAGCTGCTCGTGGAGATTGAGCGGGCAGAAATGAAAAAGCCCCGGCTCACCAGTGAGGCGGTCGGGGCTTGGCTTCGTTCGTTCAGAAATGGGGATACAAAAGACGCCGCCTTCCGGCAGCGTCTCGTTGACACGTTCATCGCCCGGATCGAGGTCAGAAACGGCCAGGCGATGATCTTCTACAACATACAAGAAAAAGGACCGCACTCAAAAGTTCGAGTACGGTCCGA
>Akkermansia muciniphila YL44 phage 1
CTTAAAATCTGTTGTCCGCAAGGACGTACCGGTTCGAGTCCGGTCGGGGGTACTTCTTTAAATAACAATGAATTATGTAAATTAAAGGCTCGCTTTTGGCGGGCCTTTTTTGTTTTCAAATATGCTGAATTTACCCCTTTTTGCTTGTATATCCGGTCAAAAATAGTTACCCAGTAGTTACCCGGGATGGAAGAGAAACGGAAAAAGAAAGCGGCTCCTTTGACGCCTGTAAAAGATGTTTCCCGTGAAAAGATGGGGAAAGCCTGCTGGCGCCTCTCAATTCCCGCCTCCTTTTCGGAATCCGGAAAGAGGGAACAGCGGTTTTATCCCTCCTATAAAAAAGCATTGGCGGCGGCCGGGGAAATCAAGCTTGGAAAAGTGGCTGTGGATGCCGGGATTGTTGAATTAACCCAAGCTCAGGCGGTAGAAGCTTTATCTGCGCTGGATATTTTGGAGGGCTCTGGAATAGGGTTGGTGGATGCTTGCCGACTCGTGAAAAGAATGCAGGAAGCCGGGATAGGAGATATAGCCGAAATAGAGCATGCTTTCAAATTGGGAGCCGCACAGATACGGCATGAAAAGAAGTCTCCTTCCTGGAGTGAAGCCGCTTGGGAAATGGTTCGTGTGAAGGAAAAAATCACAAGGCGGCGTGAGCGTACCTTGCAACAAATTCGGTATATGATTCGTCGCATGGAGAAACGATGTCCCGATTTTTGTGTGCGCCCCATTGGAGGCATCACAGGAGAGGAATGTCGTGCGGCGTTTGGCAGGGCTTTTGATTCACCGATTCAGCAGGATAAAGCGAGAGTAGTCTTTTCCGGCGTCTGGACGCTCGCTATGAAGCGTGGATGGGCTCTTTCCAATCCGACCCGCATGCTTGATGCGTTAAAGACGCAGGAGCGGGAAATCAGGGCATTGACGCCTGAAGAAGTAGAACGATTGCTGCTCGCTTGCCGACCGCCTTTGCCGGATGATTCTTCCCAGTTGGATTTGACATCCGTTCAACCTGCCGTGGCGATACTTGTTTTTGCCGGTATTCGCCCAGAAGAATTGATGCGGTTAACGTGGGAAGACGTATCTTTCGAGGATGGCGTTATTACTGTCAGGGCTGCAGCTTCCAAAACAGGGGGAGCAAGGCATGTGACGGTCTGCGAGGCTTTGCGGGCATGGTTGTCCCTGGTTCCGGGGAAGGAACGCAAGGGGGCTATTATTCCGGAATATTGGCGCTCCCGGTGGGAAGCAGTCAGAAAGCGGGCAGGGTGGGGGAAGAAAAAGCCTTGGCCTAAAGATGTATTGCGTCACACTTTTGCCAGCTACCACGCGAAAACCTATGCAGACTTTGGAAAGCTCCAAATGGAAATGGGACACCGTTCCGCCGAACTTCTACGTAATAGATACACCAATATGGTTGGACTTACCGGAGAGATGGCGAAACAGTTTTGGAAGTTGAAACCAAGTTTAGGTAATCAAATTTAATAGAAAAGGATCATGTTTCCCAGTCTTGAGGAGTTGGGGTATCCGATTGACTTCTTAATTCTTTTCTATGTTGTAATTCTTGAGCCATTTGCTCTTCCTGCCTTTGAATACATTTATTTTGCATAATAGTTTCTTCAAGCTTCTCAAAAGCAAAAAGCACATAAATGTATTGCACGCAACAGGCCAAAAGCATTGAGCAAGATAAGGATAATACAAAATTTCCAAAAATATAACTTTGGAGAATAGTCTTTGTTGAGAAAAACAAGAAGATTGATGTAAGAAAACTTAACAAAACAAGGTTTGTCAAAGTACAACTTGTTTTCCCCATATTTTCTTTCACCTGCTCTGGAGAAAATCCCTGCTCAACGAGCTTAATGGAATAGTCGAGTGCTTTAAGCCGTAGATTATACGAAGAGGCTGAGAGGATGGCAGAAAGCCCAGCTAGCAGTTTCAAAACATTTGGAGTGTTGGGCCAGTATGTGATCACTGAAAAACCTGTACACGATAATACACCGAAAACAACTACACCACCAAAAATAGGAAACCATGTAGCAATCTGAGTGCGCAATACTCCATCTTTCAATCCCTGCCTGATGGATGTCATCTCAACGAATAATATTTTCTTCCAACTGTGACGTCAACCATTTTGATACGGATTGCATGGCGTTTATTTGACTAATTACTCCATTCTTAAAGAGAATTGGAATTTTCCCGCAGGGCAATAACTTATCTTTATTGATTTTTTGCCCGTTTTTCAAAATTACAGACAGGTTATCTAAATCAGTATCTGTTGCTCGTTTAGCAAGCTTTCGGATGGATTCCAAATCGTGGTTCTTTTTTGACCCCGAGGAAATGATTACCTGAACTCGGCAATCATCCAGGGATGGAGGTGGTATTACATGAATGATTGGAGAAGCCGGACAAGTTAAAGATTTTTTCACTTCATAACCAATTTCTCCGCAAGTCTGGTTCGGTTTATAGTCAAGTTGAACCGTTTTTACTCCGTACTTTTTAATAGATTCCTGAATATCAATGCGAACATCATTGCTTAATTCTATGATCGTGGATATAGGTAAAAGGTGTGTTCTACTCTGCAAGATCCAAGAGAAGAATTTTTTTAGGCGAATATCTCCATTACCGGTATCTGCAACATAAGCCAGATGGTTGCCTGAGACCGCAAAGATAACTATTTTTTCGACAGGATCGGCAGATACACCTTTTTCTGTGACGGGTTCTGCGTTAGTGATAAATACACCAGCATCTGAAACTCCTTTGGCTGGAACATGTTTACCTTCCTGTGTTAAAAAAGTTACTCCACATTTGCATGCTCCGTATTTGGCTAATTTCATATACGGAGCAGAAAATTCCTCTATAATGTCTGAGTTGCCATTGTAGGGCCTATTAATACCAGAACTGCCATCCAGTTTATCAAATGCTTCATCTAGAAGATTCTCCAGAGTTTTGCCATGCAACTGTGTGAACAAGTCTGCTACTATTTCACATTTACGGTAATGAACTGTTCTGTTTTTTGACTCGTTTTGTTCAGCTGTCATAAAACTATAATTAAAATACAATATTTATAAATCCTCTAATTTTCTTTGTATATCTTCTAAAGAACGGTTCATTTCCTCTGTTCGCCTATCTTCCTCTTTTCTATTTTCCAATTTTTGCATTGCTTTTTTGACCTCTTCTTCTTTCCCTTTCTGTTTAACCTTTAATAACCACTTTTCCGCTTCTTCATAATTTTTATCAATCCCGTCACTATTCATGAGGTGTTCGGCAAGGCAAATAGCCGCATCTGCATGACCTTGTTCCGCCGCTTTTTTATACCAATGCAATGCTTTTTCTTTATTTTTAGGCAACGATGAACCAAAATCAGTTCCGATTTCGTATGCAAATGCTACCCAATATTGAGATTCTGCGTGTCCTTGTTCCGCTGCCTTTTTGTACCATTTGAATGCCTCGTCGTCATCCTTTCGAATTCCTATTCCTTTGGAATAATGCCATCCTAAACAGTATTGAGCTCTCGCATGATTTTGATTTGCGGCTTTTTTGTACCATGATACAGACCGAGGTGCATTTTGCTCCACTTCTTCCCCATCATAATACACGTCTCCAAGTAGACATTGGGCTTCGGGATCTCCTTTAGATGCTTTGATATAAAGTTCTTTTAACTTAGGAGTATTAAGTTCTTCAGGGATGCTGTTTTTCTTAGGAACAGATTTTGCTTTCTTTACTCTGTTTTGAACAATTTTTTCCGCAGTATTATTTTCTGCAGGTTGGATAATTGATTTTCCTACGAATATGCCAACACCTCCCCCAATGAGTAAGCATGCACCGCCAACAATAAGATAGTTTTTAATAAGGTTTAGGGTACTCACGTTTCTGTCAGACATAGTAGGCTGGTGAAGTTATTATTTCGAGGCTCCGCCACAAATCTTGCAATTTACGCCGCTGGGCGTATCGCTGGCTCGTCCTTTGCAAGCCCGGTAGTACCGGCAGTTTTTGTTATGGGTCTTGCCCGTTGAGCTGATCCAGTACGCTTTTTCTTCCGCTGCCGGTTTGGCTGCCGGTTTCCGGTGGTAGTGATATTCCCCTGTTTTGCGGTTGTAGTGACCGCCGTTAGCGTCCAAGCCGCCAGGGTGCGCTTCCGAGAATGAAGTGAGGGAAATAACAGCTAAAATGAGAGAGAATAGTTTCATACAAATTCATAATACCATGAAATAAAGAGAGTTGTAAATAATTTGATTAACTCTTTCAACGGCATTATGAAATGATTATTTCCAACATTTTAGGAGATATTTCCTTCTCGACTCTAGGTAGCAGTAACAAAAAAGCCCCTGGCCCGGAGGCCAAGGGGCGAAGTGTTCTACGATTCTTCCATCTTCTTTCTTACCCATTTATCAATATCTACCACTTCACCAGGTTTCAGGTGCAACGCAATCCACGCCCGGAGGATGGTGTTTTCCAGTTGCAGGGCTTCAAAACTTCCCGCCTGCACTCCTCGAATTACTCCCAGGGGTTGTTTCACCTCCCCCATCAGTTCTCCAATACGTACTCGTGATTTGGCAGGGATAGAACGACGTGACGACATCCAGCCATAGACCGTGTGAATGCTGACTCCGCATTGTTCGGCCAACCAGTCACAGTCTTTTCCATTTTCCTTGAGCCATTTCTTGATGTCACTTTTTGAGTGCATTCCCCAGAATTATCATACCGGAAAAGGGAAAACAAGAGGTGATGCATTCAACAAAAAAAGGGCTACCCCAATAGAGGTAGCTCCTGAATGGAGTCAGAGGCTGTTAATTTTCCCAGGTTCCACCTGCAGCTTCAATAGCATCCCGTACCTGAGCTATAAGATAGTGGGGGGCATTGTCATTATCGTGGCCCGGGATAGTCACCGTCTGTCCATGAGGATGATCGTATACACGATGGGAACCCCGTCCTTGTCCTTGCTGCAGGATGAATCCGGCATCTCGTAAGCGTCTAATCAGATCTCGTATTCGCATAAGTGATGTTGAAGATACGAGAAGAGAGGAGAGTTTCAATGGACGCTGTCCGAATGGAAGAATCAGCTTATTTAATAATTGGGTTGCTTTGGAAAACTAAGATCGTGATTCCTACTTGGCATTTACTATCAACAATAAATCGTTCCAAGCATTCCTTTGGTCAGTAAGAAAACAGTATAGTTATATCAACTTAGCATAAAATTTCACCTACAAAATATAGTGTATTAGCTTTACACACGGATATTGCTTTCATAACGAATGTTAGTATATAAAATGTTATTTTTTTAGATAATTTGGATCTAAAACAGTTTCTATTAATGAGATAAATATACAAGCTTTACAATATTTATTATAAATTTCCTCTACGGTAGTATTTACGTCGGTCTCTGCAAAATTTTTGTGGACTAATAAGTTTCTTTGTTGTCCAAGCTCAAGGAAGCTTTTTTCTGCCTCTTGTAGTTGTTCATCGTTTTTTATTTTTATTCTAACATCGTTTTTTGTTTCTTCTCCAAAAAACTTCCAAAATTTATTTGTATTGCCACTATCCCAATCAAATAATGTGTGGTATTGTCGTTCAACAGCTTTTGATTTAACAAGATGTACAATCCTTTTATCTGTTCCACAAGCTTTCTCTGCATATCCTGATATCAACTCTGAAATCTTACTTTCAAAATAGCTTGCTGCTGATAAAACTAATACTTTTTTATAAACATCATCTATGTATGAAGCAAAGGAAATTTCTTTTTTTTCTAAAAGATATTCATATAAATCTTTTGAATCTTCGTATTGGTTTTTTATCCTTTCGCTTTCCATTTTTAATCATCGTTATTGACTGATTCAATTTCATACAGATATTTACGAGCAAGACGTAATCTTGTCTTTACGCTCTCAACATGAGAGGTACTATGAGTAATGGCTTCCTTAAAATCGTTATCCTCTTTTAAGGCATCAAAATTTTCTTGTTTGATTGCTGCATTATCAACTCCTTGTGCTAAAATTCTTTCTGCCACGGTGACAAAAACGGCATCAAAAAGGGATACATTAAAGCTTTTCGTTTTCGTTAGAAAATCTTTTTTATCAATAGAAGCGCATATTTTCAAAAAATCAAAAAAGAGAGCCTCGCATTGTGTAATTTTGTTTGTGTCAAATGTTTGGGCTTCCTTTGAAAAGCGATTTAGGAAACGGATCATTGAACCAGAATAAGATGCCTTATTATATAACAAGGCATATGAGCGCAATAAAATTTCTATATCCCGGAATTTGTCGTCTTCTTCCTTTTTCCCAATCAAATTTCTCCAATCATCTTTTGAGTTTAAATTGTAAATCAGCTTATAGAAGTCAGAACGATATAAACAACCTCTAATTTCTTGCGGAGAAAGGTTTAAACCTCCTGTGTTTAGCCGACTAAAAATCTCGTATATTGACCCATTATCTTCAGGTTTGTTTTGCCTTATGGACATGCATCTGATTGGCATAAGGTCAAAAGAGCTTTTCTGTGCAATATCTAATGTTTGGTATTTTTTGTTATTTAACGGATGCGGTTCACCATTTTCTTGTTTAGCAAATTGCAATTTAAAATCTTGAAAATTTTCGTTGTTCGATAAGATACTATCAGGGATATGGCCATTCTCATCAAAAATTTTACGGAGAAATGTGCGTTTGCCACTTCTTGGGAATCTTTGTTTTATAAAAAAATAAATTGTTAAAAGGCGTTGCTGTCCATCAATAATGTCATATTTATTCCTCTCTCTTTGATATAAAAAAATCTGAGGTATGGGGAGTCCTAGAATTAATGACTCTATAAATCTGGAAGCACGTTTTCTATCCCACACATAGTTACGCTGAAAAGTGGGCATTGAAATTACACCAGATTCGATAAGGTTATTTATTGTCATAACATTAAAGTCATTAGGAATAACACTAATATCATACGAAATGACAGATATTTCTTCATCTTGTAGGTCGTAATAATCAGACATTGTAAGTTTCTCCTTTTATAAGTTGTCGGATTGTATCCATAATATTCATGGCTATTCCCTGCGATAATAAAACCGGTACTCCATTTCCAATCATCTTAAATTTTGATGATAATGGTAAATGTGCAGGAAGTACGAAATCGGCAGGGGCTGATTGTAATGCTAAGGCTTCTGCTACGCTAATTCGACGCATTTTGTATGGATGAAGATGTACTTCATTATTTCCGTAAGCAGAAGTGGGTGCATATCGCCAGCGGTGAAGTCGCTTAAAAGATTTGCCAATTGTTGCCCCTTCATAAATATTTTCATACTTATGAAATACTTTTACTCTAAATATATCTTTCCCATTTGGATGGGTTTCAACTTTATTTTTATTAAACCAAAATTCAACTGTAAGATCAGCTGGAATCCCTTTGGGACAATCTAATTTGTTATCAATAGAAAATGGAGATGTAATAGGCCAGGGCAATGATAAAATATTATCTAAGTTATATTTTTTGTGAGAACTGGTAATATACGCCATTTTTCTTCCAAATGTTTTAGTAGAAAATCCAATTAAAAATAAACGATTCCGATATTGAGGGACACCATATTCTAATGAATTTTCTATTGAGTCGAACAGTTTATAACCAGATTTTTGAAATTGTGTTTTAATTTCATTATAAAATTTTCTATGCTTTTTTGTTTGATAAAGCCCTTTAACATTTTCAAAGACGAAAAAATCTGGATTTCTCTTAATGATTAAATTAGTATATGTTGAAGTCAATTGACCATTTGCACCATCTTTTCCTATGTTTTTTCCTGCTACAGAAAAATCTGGACATGGTGGTCCACCAATGAAACCGATTAGCTTTTTTTCTCGTTCGTCATAAGTCGGGAATGAATGATGCCACACATCATCCGATAGGTATTCCCTAATATCTCTATCACTATATCCATAAACAGGCAGATGTCCACTATTTTTCCGTGCATACTGATATGCCTGTAGAAACCGTTTGTTATATTCGTTTACGAAGACGATATTGAACCCTGCATTCTCAAATCCTAAATCTAAAAGACCTAATCCCGAGAAAAAAGAAAACACTTCTACATCTATTTTTTCCACTCCCATAATAATTCCCTTCGCTCAACCTCCATTTTCAAAGAAGAACTCTTGTGTGAACTTCTTGAAACTACTTAAACTTTCTCCCAGCGTTCCAGCGTCTCCACGTACACGCCGGAGATTTTGCCGCCGTCCATTGGTTCGATGTCTCCGAAGGCAAGGTTGATGGGATGGAGGGTGTATTCCATTTTGCCGGTTTCCGGGTTTTTCCTGCGGACCAGTTTTTTGAGCGTCACGCCGCGTTCATCATGGTATTGAACAATGGTTCCGGGTTTGGGGATAGGGGGGATGGTGTATTTTTTCATGATGACTACGGAGCCGTCCGGAATGGAAGGTTCCATAGAGTGACCGTTCACGCGCAGCAGGTATTCCCCTTTTTCCAGTTCACGGTATAGCCGGATGTCCTGCGGGATGGTGTCTCCATCCGCCAGGTTGCCGGCGGCAATGTTGCCGATGATTTGTCCCTGGGCTTCCAAGGGGGGGGCTGTGAATGTTTTTACCGGGGTAAATTTCTTACGAGCAGCTTCTTTTTCTTTGGCGGCGTTTTGAAGGGCTATGTCTGCAAACTCTTTGAGCGCGTTACGGAAGGCGCTGTTGATAAATTCCATGAACGTTTGCTGGGTGGCGGTCATGGCTGCGCTTATTACCTCCCATTCCTCGTCCGTGAAATCAATCTCCACTTGGGGAGGAATGGGGGAAATTTTATCCGTCATGAGACGCTGAATGATGAGGAGGGCTTTTGAGGGAACTTTACGAGAGACACTCAACCAGAGATCAACAGTCCTTTTATCGACTCCACATTGTTCCGCGAGCCATTCGCGGGATTTTCCGGAGTCCTTGAGCCATTTTTTTATGTCTTCCTTAGTCGGTGTCATACGTTGATATTACTACATTTTGTTGATATTGCAACATTAAAAAATGAATCAATATCAACAAATGCAGAATAATTTTCTTGCGAAACGTAGACGTTCGCAGTAATTTGTGTTCATCAAACGTAACACGCCATGTACTCAATCATCAAATTCAGCGAAATGGAGGACGGCATCAAGAACTGTCTGCTGGCCTATGCCGAACAAGGAATACGTCCCAAAGAAGTAATGAAGTCCCTTCTTATCCGAGAAGCTCAAAGGCTTGGGTTTGTACTAACCACGGCCCGCGATCTCCCCCGCTCGAAGAACCCCAAGAAGCCGGTAGCATGAACAAAAACCAAACGATAGTCAACCTGCTCATTGAGCTGGATAAAATGCTCAAAGTCGAAACCATACAGGACGCCAATCCATGTTTCAGCTTCAATGAACCTGAAGATAAAATTCTCCGGGCGAAATACGCAGGGAGAATTTACGGAGCCCGGAGGCTTTTAGGATTGAGCCTCGCCTGTAAGCCGGGGGGATTACTAAAAGAGGAAGAAAAAGATAAGTTTACCTCTCTTCTAGAGAAGGCTCAGGAATCTCTCTTTTGAATAAGAACACCAAGGATGGATCTCCGTGCAATTTTTCAGAAATAGGATAAATAGCCGACACAAGTTCCCATTCATCTTTTCCTTGATTATTAAGAACTTCTATATGCTTTTCCCATACGTCCTTATTGTGGTTTACTGCCAAGTATTTATATTCGAATTTAGCCATAACCAAGCAATAGCAATTTTACATTAAGTTATCAATATCAAACGCCCCGGTACGAAGAATTTAGCCATTAACCGTTCAAAGCCGAAAGGCAGGGGCATCATCAAAGAAATCTACGGCCTAATGGAAGAAGCCCTGATCGAAGAATTGAAGCTGCTCGGCTGGTATGAGCTTTAACCCGGTTTAACAAACGATAAATACCATGCAAAAGAAATTATTAGAAACAGTCTACGATGGTTTTGAAAACAAGCCGTCCCCCGAAAACCCTTTTCTTCCGGGCGATATTGTACAGTTCACCTACGAAGATGATTCCATGTTGTATGAGGTCTATCAGGCCAGGCTTGATAGAGTCCTGTTGATTCCTCAAGGGACTTACTGCACAGATGCGCCAGCCTGGACGCTTAAACTGGTGCAGAGGGATCCCACTGTATTGAATAGAAGGGGAGGGCATGCCCGTGTCCGTATTGGGCATGCTTTATCCTTTCATACTCAAAAGCAGGAACAATGTATTGCTCTTGTCCATCGGGGGGGCCTGTTGAAATGGTTGCCACGGTTGTTTCCTGCCCTCTTGGCGGTTCTATTCGTATTTGGTCGAGGAAAGCACAGATAACTTCATCCGGCCGCCAATATCCGTGAATTCCGAAAACTTCTTTAGGCTCAACCCAGCGATAAGAATAAAATTCTATTTTCGAACGCATAACTTTAACAAACTAAAACGAGATAAACAAGAAATCAACAATGAAAAAAATGACGAACGAACAATACTGGATGCTCCGCGACCGTGCCTCGAAAATGGAGGTTCTTTACGGTTGCCCGTTGAACTTTCCGGAAAACGCTCTCAAGCCCCGGCCCGGTATCGTACAGAACCTTGTCTTTTCCGCTCTGCTGGTTGGTGCCTTCACGATTGTTTATTTTATTTACATTAACATTAAGTAATTATGAACCAAGACCATAGGTTGCCTGAACAAGTGGTCAGAGACATTTCAAAAGGATTAGCTGATGTCCTGTCTCAATCATGGCCTAAAAACGCCGATGCCACATTTGCCGGTGCACCTCAAATCAACATCAATATCACTGCTCCCCCGTTGCCGTCCCGGCTGGTAAGGCTCTCCAAGTTTGCACAATGCGGACTATTTGCCAAAGGTTCTGAACCGAGCCGGGCTATGTTGGAAAGCGCCGACGGTAAAAAACTGCTTCCGATTGTCAAATGTGGCGGAGTGCTTTACGTGGACCTGAATCGGGTTACAACCGCCATTATTGAACAACTCTCTGATACAACGACCGGAAAGCGCTACCGCAAAACCGGCTCGTTCAATGCAAATCTCTAACTACCTGAAAAAAGATGGCCGGGGCCAGCAGGAACTGACACCCGACCTGAATACAGTCAAACAAGGAAATAATATGAACCTATTACAAAACATCAAGCGCGGAGTGCAGCAGCGGCCGCAGCGTGTCATCATCTACGGGCCGGAAGGCGTGGGAAAATCCACGCTGGCGGCGGGGCTGCCCGCCCCTGTTCTGCTGGACACGGAACAGGGATCTTCCCACATCGACGTAGCCCGGCTGGATTGCCGGAGCTACGGAGACGTAATCAATGCGATAGAAGAATTGACGCAGGGCGGGCACGAATTCCGGACGGTCATCATTGATTCCATAGACTGGTGCGAGCGTTTGTTTGTGAACGCCTTCATCAGGGAACACAATAAGCGGGCCAACGCCTCCCTGAAATCCATTGAAGATTTTGGATACGGCAAGGGGTACAAGATGATAGAGCCTGTGGCCATGGATCTCTTGTCACGCCTCAACGCGTTGATGAGCGCAGGAATGAATGTGGTGCTGGTGGGACACTCCCGCCGCGTCAAATTTGAAATGCCGGAAACCGCCGGAGCCTACGACAAGCATGAACTGAACCTTTCCAAATTCGTTGCCCCGCTGGTCAAGGAATGGGCTGACGCCATGCTCTTCTGCAACTTTGTTGTAACAGTCCAGGACGGCAAGGGGCATGGAGGCAACCAACGCATGGTTTACACTTCTCCTTCCGCCCCGTGGGAAGCCAAAAACCGGCACGGGATGCCCGCCGTGATGGCGATGGACGCCGGGGAAATCTCCCGCCTGCTGTTTGGAGAGGGCTGCGGATCTTCCGGGAACGCTCCGGACGGCGAAAAGCAGGCGCCGCCTCCGGCCGCATCCGCGGGAGATCGTCAGGCGGATGCCCTGGCCGCGGTGATTGACCACGCAAAAGACGCCCTCGCCTTCATGATCAGCCGCGGAATCATTACTGCCGGACAAGGGCTGGAAGAAGTCCCGGCGGAATATGCCGCCCGGATTTTGAAAACTCCCGCCCGGTTCAATAACTCCGTAAAAGAATTCATGGAAGGAGGGGCGTGCCGATGAAACCCGTCACCTGCATCAACGTCGCCCGCGAAACCGGGCATGCCGTCCTCTCCCTGGACGGAGTGGAATACGCCGTCAACCTGGACGACCTGCAAAAAATCCTCTCTGACATTGCCGCCCCCCGTCCGGCACCGTCCACGGAATTATTGAGGCCGTCCCTGCTCCCCAAGCTGGCGCAATGTCCCTGCTTCATCTCCTCCCCCGACGCGGGGGAAGCGGCCCAGAGGGGAACCCGGATGGACGCCGCCTTCCGGGATCTGCTCATGGGCGTGGACGAATTCAGGGCGTGTGAACACCTGCAAGCCGATGAAAAGAAATCCATCCTTTGGGCAGTGAAAACGGTCCGGACGCTCTGCTCCGGAGAAGAGGTCATTGCCGACAAAAACCGTTGCGCCTTCCCGCAATGGCACCCCCGAGTGACAGGCGGGGAAGCGGACTGCCTCTGCCCCGCGCTGGGCAAACTCTTCGACCTCAAAAGCGGCCAAATCCGCAACTACTGGGAACAGCAGGCCTCTTATGCGAAATCCTTCATGGAACGGGAATTCTTGGATGAAATCACCTGCCACCTCCTCTTCTGCGACCAGCAGCAAATCGTCACCCGGAAATTCACCTACCGGGAAGCAATCTCCATCGTCAACGACGTGGTGGACTCCGTGGACCGCGGCGGTGGGCCGCGCCTCTGCGACTACTGCGGCTGGTGCGCCTCGCAGGACACCTGTCCGCTGCGGAACCGGGCGGCGCAGGAAATGCTGTCCCTGGCGGAAACCGGAACGCTGGAAGCGAGCTTTGCCGAAATCGCGGAAAACCCTTCCAGGCTGGCGGAATTCGTCACCAAGGCCGGAATCCTGGAATCCTATGCCAAAAAAGGAAAAGAAAAAATCCTCGACTACCTCAACAACGGAACGGAAGTCCCCGGATTCAGGCGCGTCTCCCGGAAAGGCACGGACACCGTCGCTCCGGAAGACGTGGCCAAATACGCCACCTGGATTGGCGTGCCGAAACTCCTGAAATCCTATGGACCGCTCAAGGCGGACGTCTTCCGCGCCCTGTTCGCGGAAGCCCTGCCGGAACAACAATTCCCGGAAGAACTGGTCAGGACGGGGGCCGGATCCTCCTACGTCAAAAAAATCTCCGTCTCCAAAACCACAACCAACAAATAACCATTATGTTTAGCTATATTTCAGAAGGCGAGCCCGGCGAATACGGATTCCTCCCCGCGGGCGTCTATGAAGGAAAAATAGTCAAGATGGAAGAAGGAATTTCCCAGGGAGCCAAAACGCGGGGATGCCCACAGCTGGCTGTCCACATCAGGGCCTTTGGTCCTGAAGGGGCGGCGACGGTGCGTCACTACCTGACCGCCTCGAAAGACCTGGCCTGGAAAATCGACCTGTTCGTTAAAAACGTAACCGGGAAGGTATTTGAGGCAGGCCAGCAGGTCATCATCAACCCGGCGGAATACCTCGGCAAGCCCTGCTACGTCCGGCTCAGCGTCAAACGGGGAGACAAGCCCAGGGCGGACGGGAGTTATCCCGAATTCAGCAACTGCGAAGACGTGCTGGGGCCGGACGAAGCCCGGGCCATCATGGCGGCGCAGGACAGGGTAGCGGCGGGGCGCGGCAGCGCGTCCCTGCCTCCGCGCCCGGCGGATCTGCCGGCCAACAACCACATGAGCGCCACGGCGGGACCGCCGACGGAAGAAGACGAAATCCCCTTCTAATCAACAATGATGAGCGCGCGAACGGAACACGAAAAAGAAACCATCCTGGAAGCCGTCCGCATGGCCTTTGATGAATTCGACGACTACGAAGACATCAGGCGCCAGGCGGCGGAAGACGAATCCGATTTCAGCCTCTCCATCAGTGTCAAAATCCCTGACGGGGAACAGAAAGTCTGTGTGAAAGTGTCAGGCTCCATCAAGAAAACAGCTGTGGCGAATGCCTGGTTTGAGGACGACGGCCAGCTGAAGCTGGACTTCGACGCCGAATCCCAGGCCCGGGAAATAGAAAGGAATTCGAAAGCGTCATGAACAAGCCGATGACCATCATGCTGCCGATCGTTCCCCCGACGAAAACGCACCAGAACAAAAAAATCGTCCATATCGGGGAACACGCCAAACTGGCGGACACGAAAGAATTGAAACTGGTCATCAGCGATTACCTGACTCTGCTGAAACCTTATCAACCGGCCCGGCCCCTGACGGGGCCGGTCTCCCTGAAACTGGCTTTCGTCTGGCCCTACCGCAAAAGCGAGCCGAAAAAAAAACGGATCGGGCTCATTCCGAAAACGACCAAACCGGACTGGGACAACCTGGCCAAAACCCTGCAGGATGTCATGACCCGGTTGAGATTTTGGGAAGATGACGCCCAGGTCTATTCCGCAAGCGTGGATAAATGGTGGGGTGAAGAGCCGCAAATAACAATCACCGTGCAGGAAGGATCAGAGCCATGAAACGGAACCCTCACATCATCGTCCAGCAGGTCTGCCCCATGAAGAAAACCGACGATGGGAAATATGAAGTTCAGGCCGCGATTGTGCACCACAAAGGGATTATCGCCCGCTATCGCATGGAGTACCCCACGAAACGGCATGCCCGGTGGGCGCAGCACCTTATTTGCACGACAAGGAATCATACACGTCTACGGGTATTTGATGAATTAAGGGCCATCATTGACGGAAAGGAGGCCAGTAATGATTAACATCCTATTATCCGTCAGGCGGCCTTTCTCTGGGAAAATTCTGTCCGGCGAAAAGACATTGGAATTACGGAAAAACATGCCTCGCCTTAGGGGTAGAGAATTTGAAACGATATGGCTTTACGAATCCGGAAAGGACGGAGAGCGGGCAATTATCGGCAAGTGCAGACTTGCTCTTTGTTTAACAATAAATAAAGAGGTTTCCCCAGATAGTTTATCAGCCGTTTGCAAGTCGGCGTGCGTGACGGAAGAACACATTTTTCATTATATTCCTTGCTTCACCTGGGTCGTCCGGGATCCCGTCCGGCTCCCTCATGCTGTACCACTCTCTGCCATTGGCCTGACCCGTCCGCCGCAGAGTTGGCAGTATCTTACCCCGGAACAGGCATCTATTTTGGAAAGGAGGTTCGCATGAAGATCATGCCCTGGACGCCATGCCAAAAGGCGCGCATCGGCTATTGGAAGGCATACAAAAGACTTGCGGAATTCCGCCGGGAGTATGCCGACTATGAGTGCTTGTGTTATATGCCGTGGAGGCACGAGCTGCGCAGAGCGCCCCTGACCGGAAAAAAATATCATCTTGGAGAGCTGGCGCTCGCCGCAAAGCATGCTCATTTGATTTTGGATGCTTGGGAAAAGAGGCAAATCCTTAGGAAAGGAAGCCGGCAAGAAGATTGAATCCTGTGGATGAACTACAACCCCCAACTGACGCTTTTTTTATTATGGAATTCATCAATATCCCAACAGCCTTGTTTTCCAGCCCCGAATATATCGGGGCGGAACCCATACAGCGCGCCACCTGGATCTCTCTGCTGGCCTGGTGCTGCGAACAGGAAAACGGCGGCATTATTGAGGGTTGCCGCTCCTGGGGCATGCGCCGCTGGATGCAGACCTGCGGCGTGACGGATCAGGAAATCAGCGTGGAAAACGAACTCTACCACTTTGACGGCGACAATCTCGTCGTATTCGGCTATCCGCATGAAATTCAGGCAAGCGTGCAAACGCGCCGGAAGACCGCCCGTGAAAATGGAAAACTTGGGGGGAGACCCAGGAAAACCGACATTGGAACCAGTGTAGAAACCGAAAAGGAAACCCACGAAAAACCAACGTCAGTTATTTCCGAAAACCCAGAAGAAACCCAGTCGGTTTTTTTTAATAACCCAGACATAACCCATGAAGAAACCGTAAGGAAGGAAGGGAAGGAAGGAATTCACCCCCTTACCCCCTCTCCATGCACCGTGGAGGAAGTCGAAGCTCATTTGCAGGCCGCGGCTTTTGCGGGGCGTGTGCGTTTGGCTCCCGACCAGATACCGGACTGCGCCACGGCCTACTGGGGAAGCAGGGACGCCGTCAACTGGACCCGCAACGGCATCCCCGTGACCAAATGGCAATCCGACGCCATCAGCTTCGCCACCAGCTACGCCCTCAACCATCCGCCGCCTCCTGAAAACGGAGACCCCTATTCGAACCTTCAGGACCTCTAACCCCCAACAACTTCAACAACATGATCGACTCGCAGACACTCATTGACGCCGAAAAACTGGTGCTCTCCCAGGCAATGGACGGCGCCCAGGCATTGGCGGACCTCCGGGACAAGGGCATCAGCCGCCAGACATTCGGCCTCCCGGCGCACCAGCAAATCTGGACGGCCCTGGAAACCGTCGCCGGCACGGGAGGAACCGTGGACGCCCTCACCGTCATCGCCCGCCTTGAAGCCCAGGGCCAGCTTGACGCCGTGGGAGGGCACGCCGGAGTTGTGGAAACGGCCACCTACGGAGCCCTTGCCCGGTACAAAACCGCCGCCGCCCTGGAAATGGTCACGGAAGCCGCCAAAAAACATGCGCTGCTCGCGTTTGCCACCCGGATGGCGGAAGCTGCCGGCGATCAGCTCAAAAGCGCGGAAGAAGCCCTTGATGAAGCCGAGCGCGGCATGTCCGCCCTGCGGGACCGGTGCGGAGTCCGCCAGACCGAAACCATCTGCGGGGCCGTGGGAGCCATCATTGAAAACCTGCAATGGCGCATGAACAACCCTGGAGCCATCAAAGGGATTTCCTCCGGATACCGCCGCCTGGACCTGACCCTGGACGGCCTGCAGCCCGGAGCCATGATCGTGCTCGCCGCCCGGCCCGGAGTCGGGAAAACCGCCGCCCTGGTCAACATCCTCACCAACATCTGCCTTGAGGGAACCCCCGTGGGCATGTTCAGCCTGGAAATGCCGAAATCCCAGCTCCTGGAACGTGTCCTCTACGGCATGGCCGGCATCAACTCCGACGACATCCGCCGCGGAAAGCCGATGACGGTCGGACAGCAGCAGCATTTCACGGCCGCCGTCAGGAAAATCACGGCCGCTCCGTTGCACATCGACGACGAAAGCTCCCTCACCATTGACAGCATCAGAGCCCGCGGCCGCCGGATGGTCCGGGAACACGGCGTCAAATGCATCGGCGTGGACTACCTGCAGCTGGTGCGCTCCACGACCCAGCAGGCCCGGGGAAGCCGGGAACGGGAAGTCTCGGAAATCTCCGCCGGCCTCAAATCCCTGGCCAAGGAACTCAATATTCCCGTCCTGGTGCTGGCCCAGCTCAACCGCGACGTCGAAAAAAGAGCCGGGAACGCCCAGGGCAAACCGGTCGTTTCCGACCTTCGCGACTCCGGATCCATTGAGCAGGACGCGGACCAGATCATCATGATCCACCGCCCCTACATGTACAAGCCCGACAAGCACGACCCCTCGGAAGCGCAGTGGATCATCGGCAAAAACAGATTCGGACGGCTGGGGCGTATTCAATTCCGCTGGACGGCAGAACTCACAAAATACGAAGAAGAGCCCAATTACCCCGTCAATAAATCATGAAAAAACTGGACATTATTACTCAACCCTGCGGATCTCATGCCTTGAGAATATCCCTTTATTTGGGACCCAAGCGCAAAAGAATGAGAATTTGTATCGGATTGGAAACACACGATTACATGGAAGCCCAGCGCCGAGCATTGCTTCTTCTCCGCTATAATAAACGCCTTGGAATTTATGACCGGGAAATCCCGGAAGAATCGGAAATTACATATCCTGAAAAAACGGATGACTTACCCTTGTTTCGGGACGACAATGAAATTCAAAGCGAAAATGGTAACTCCCGTTGACATATTCCGGCGCAAAAAAATAGATGCTCGCCCCATGTCCACACGCGAACGGGCCATGCTGCCCGCCGCGGAACGGGTGAATTCCATTTTTACGGCGGACGTTGAAAAAGCGCAGTTCCTGCAACGTCTCGCCAACATGCTTGACGACTTTTTATCCGGCAAAAAGCAGGAGATCATACTTCCGGACGGTACGTCAACAACGGTGGGCGTGATGCAGGGGAAGGCCGACTTCATAGCCAAGGCCCGCGCTTTTATGGCCGCAGAAGGAATGGCAGCGGATGCGGGAGATAACCGCATTACCAACATCGGCGCCCGTTCCCGCTTGTCTCTAATTTTTGATACGATGACCCGCTGCTGTTACGGGCAGGCCCGCTGGGAAAGCGGCATGACCCCGGAAATGCTCTACGCCTACCCGGCGTGGCGTTTCGTCCGGCATCCGGGTGCCAGGATGCCCCGGCCTTTACATGTACTCAATGAAGGAGCCGTCCGGCTTAAGACGGACTTCCAATTTTGGGCCGTCGAGATGAATTCTCCGGCGATAGGCGGCTTCCTGCTGCCCTGGCCTTTGTACGGCTTCAACTCATGGATGGATATTGAAAGCGTATCTCGAGCCGAGTGTATCAGATCTGGCCTGATTGCTCCCGACTGGGTTCCCGGCCCGGTGGATATGTCCTGTTTCGGAGCAACGCTGCCGGAGCGTCTTATGAACCGGTCGGCCTCCGTCCAGAAAGTGAAAGACCCGGCTCTTGCCGCCCGGCTTCGGGAGAGCCTTAAAAAGCGCTTCGGATTGGATGCCTTGGACAGGGACGGACGGCTTGCCATCCCGGCCCATGACCTCGCCCGGCGCATAGAGAACCAGGACGGGAACGGATATATTCCTGACGCTCCCCCCGTGCAGATGATGCTCAACATGGACATGGTGTCCAAAGTAGGGGACAAGATCAATCTCCCCAAGTCCGGCATCAGCCGTAAAGTCCGTACCGCCGTCAACCGTGCGGTCAGTTCCATCGATGCCGTACACACGGACGGCCCGCTCCCACAAGCCCACATTAGCCAGACTCCCGGAATGAAAGTCCTGGGGAGCTTCAACCCTTGGGAACCGAACGCCCCTATTGCCATTTCCAACGCCGGGGAATATCCGGATTTGACCACCTGCCACGAGATAGGCCATTATGTCGATCTGTGGGGGCTCGGCAAGGGACAGTGCCAGTACCGGCTTGGGATGATTCCCAGCGAGATGGAAAAAGAGAAGCGTTCAAAGTATGGCTCCGAGCATTCTCCGGAAATGGACGAACTCATGAATGTGATCATGGAGTCCCCCACGCTCTCCATCATCCGCAGTATTCCCGGCAGGTACTACCGCTACCTTGAGAGTCGCCGTGAGTGCTTCGCCCGCGCCTATGCTCAATTCATTGCCGTGGAATCCCGCGACAAAACCCTTATCAAGCAACTTAACCGCCAACGCCAAGAAAGGAACCTCAATCAATGGACGATCAAGGAATTCAGACCCATACGGAACGCTTTCAGAAACTTATTCATGAAAAAAGGCTGGATGAAGTAACCGCAGAGCTCTTCACCCTCATTGACCGGGGGGAATTGACGTGGGACGACGTCTATCGCCATTTTCACTTTCTCCCGGGCCTCATGAATGACCCCAGCCTTGAGGACGTGTATTACTGCACCCATGCCCCGGAAGACGGGGAAGAACCCCACCACTTGGAATGAAGAAAAAATCCACCATTCCGCCGAAGAGAACAGGACGCCCGACCAAATATACGGACGCCTTGGCGGATGAAATATGCAGACGCATTGCCGAAGGGGAAATGTTGATGCAGATTGTACGGGACGAGCACATGCCGGAACGTAAGACAGTTTATAACTGGATGAATGAGCATGACGACTTTTTACACAACTACGCGCGCGCGTGCGAGATGTCGGCGGATGCCTTGGTGGAAAAGGGACTGGAAATACTTGACGGAAGCAGCCCCGATTGTGCGCAGATGGACAAAAATAGAGCCGAATACCGTAAATGGCTGGCCGGGAAGAGAAATGCCCGTTACGGGGAACGGCAGGCAGTGGAACTCACCGGGGCCAATGGGGGGCCTGTGGAGATGATCACGGAATACGACGAAGACAGAATAGCTTCCGTCATGGACAGAATTGAATCCATCCGCAGAAAGAGGGCGGAAGAAGAGAATGGCGGAACGGTGTGATGACATAGTATCCCGGTGCCGTTTACGGCTGGCTGAATTCGCCGTTGCCGTGCTGGGGCTGGACCCCTACGACTGGCAGATCAACACCTATGAGGACATTAACGATTACCGGCGCACGGCCGTTGTAGCGGCTAACGGTTCAGGCAAAACTGTTTCCCTGGTAGGTCCTGTTGTACTGTGGTGGCTGTATTGCTTTCCCCGCGGACGTGTTGTTCTTACGTCCGGTTCCTGGCGGCAGTTAAAAACCCAGCTCTGGCCCGCAATCCGTGCTTACCAGTCTCATCCGGCATTCCGGGGTTGGAAATGGAACCAGATGGAAATTTTGACTCCGGAAGGAGGCTTTACCTCTATATTTTCTACCAATGATGAACAGAAGGCGGAAGGGTATCACGCGACGGCGGCAACGCCTGTCCTTTATATCGTGGATGAAGCGAAAGGCGTTCAGGACGGTATTTTTGAGGCGGCGGACCGATGCACCGTCACCCGGTATCTGTATCTTTCTTCCCCCGGTTCCGCTATGGGGAAGCATTACCGCTGCTTTCACGACGAGGCCAAAAACTGGAGGCGAACCAGGGTTACGTCATACATGTGTCCCCACATCCGTCCGGAAAAACGTGCGGAAGACCTGGAAACCTACGGAGAATCCCATCCCCTCTACCGTTCCATGCATCTTGCGGAATGGACGGAAGGGGAAGACATGCTTGTCATTACTCCGGAACAACTGCGGCATGCGATAGACCATCCTCCGGCGTTCAGACCGGGCGGACAATGGGCCGCTTTAGATTTTGCCGCCGGTCGAGATGAAAATTCCATTGCTGTACGAGAAGGAAATCTTGTCAGCCTGGACCAGGCGTTTAGACAATCCAGCACGGTACAGGCCCGGCGCCGGATGGCAAACCGCCTCAAGGAACTCGGCATTAAGGCACATAATGCGTGGGGAGATTCGGACGGCCTGGGACTGCCTATCGTCCAGCAAATGGCCGAACCGGTTGAAAGCGGCGGGGACGGCTACCGTATCAAAGAGTTCCGAGGAGGATTGCCCGGGGAAGACCCGGAACATTATCTGAACACCATTTCCGAAGCGTGGATACTGGGAGCTCGCGACATCGTCAACGGAAAGATCCGCATTGATGAACTCGACCCGGTCACATTCCGCCAGATGACTACACGCCAGATGGAATGGGATCAGAAGGGCCGCCTCCGCGTCATGTCCAAAGAGGACATGCGGGGAAAGGGCTTGCATTCCCCGGACCGGGCCGATGTGATTTTCATGGCTATTTGGGCCGGCCGTTCCTCCCGTGGCATTTGGACGGAGGAAACGGATGTGTACACGCCTCCGGACACGGAAGGGTGGTATTATGACTCTTGGGCGGAAGGTCCTGTCTCTTGCGAAATTTGAAACTCATATCCAGTCCCGGTTATTTACGGATTTGAGGATTGCCGCATCATATTTTCATGAGGCAAGCCGCCAACTACAACATACACGCCACGGAATCCCTGCCGCAGTCTCTTGCGCTGCATTTTATTTCTCCATCCGGTGAGGATATGGACATCAGCGGCATGACGCTACGCGGCGCGGTAGTACAGGATGGGGTGATCATGCTGGACTGTGCCGTTACGGGGGCGAGTACGGCATTGGTGACATGGCCGAGGCTGGCCTCCGGATGCGGCGCTTATGATATTTTTCTGACCGACGCATCGGGCAAAGAATACCCCTTGTTGAAGGGAGCCGTGCATGTCGTGTCTCGCGTTACGCCTCCGGATGGAACGGAAGAGGCCGCAGCCGTAGCTGGTGCACTTGATGTCTCCATCCCCGAAACGGAAGACGGCTCCGTGACCATTGTGGAAAATCCGTCCATTGTGGTCGAGGAACTTGTACGACAGGCCGAAGCGGCCCGGGATGAAGCAAAGCGGTTTGTGGAAACGCTGGAAGGCCAGGTGAAAAGCGGGGAATTGGTCAATGAGGCTGTAGCAAATAAATTGCCGGCCGCGCTCAAGGATGCGGGAGTGGAATTGGAAGCCGCGACCGGGCAATCCACCTTGTCCAGCGGAGATGCCGCCGACACCTGGACCATCGTCGGAGGCTACGCGATGACGTGGGGAGACGAGATACTGGCCGGGCATCTGCCCGACAGCTGCCGCCTGACGAGTATTTCAACCGTGTATTTTTTCACCGACCCCGCCCTGAATCAGTATTGCCTGCGGATTTGGCGGCTGACGGACGGAGCTTACAGCCTGATTGGCACCTCCGCCTATGTGTCCAACCTGTCCAGCGGTCAGACGGCCACGTGGGTATTTACGCCGGGCGTTATATTGCAGCGCGGAGACAAAATCATCATCCAGGTGTGCGAGGGGACGGAGATGACGCCCTACGCTCTGGGCATGCACGCTGTCCTGACCCCTTCCGTCCCTGGGCGCGGTCTGGTGACGGAGGTGGCCAACCCGCCCACGGTGAATGGCACGATGGCCCCGCTGATGACCGTGGTGGTGGACTATGACGACGGCATCACCCTGGGAGGGATGGAGCTGGCCACCGCTAGGCAACTGGATAGCTTGGGACGGGATGTGCGGCAATCCTCCGCGATCGCCGAGGCTGCGGCGCGGACGGCTGGCCAGTCCGCCGCTACCGCGTCCACGTCTGCCTCCGATGCCGCAACATCTGCCACCGCTGCGGCCAACGCCGCGACGGCGGCCCAGCAGGCCCTTGAGGCCATGCCGCAGGTGGACGCCTCCGGCAACATGACGCTGGCCGGAGGTCTGACGGCGGCGGGGGCCGTCAACGCCAACGGAGGCATCAATATTCCGCTTGCCGTGGGGGCGGCGACGGATACGGCGGCAGTTAATCGCATGTATGCCGCAGGCATGGCCGGCGTGACGGGCATCCTGACCTCTAATGCTTTCCTCAATACGGATGCCATTACCGCGTCAGGATCTTCGACGGTGACCAAGACGGTTCCCTACCATTTGGCTGGCATTAAGATCCCCAAGGGTACTCATTCGACCATTCAGGCGAAATTTGAGGTGAGCAATCCTCAATGGAATTATTCCAGTTTCGCCGGGTTCTCTTTCCTTTGGCGCGCTACCAATGCCGCAAAGTTGTCTTTTGGTATCGGCCGCGGCACGAAGACGGTTCGTCCCGACCTTTCCATAGATTCTTACAGTATTATCCCGGCAAACGGTTTGGCTTATAATCACGGCGAAATTCTGGATATTACTTTTGATAACGTGAGAAATACGGAACGCAACGGTTATACGGTGCGGGTGCGTGAGATTTTTGCGCTTAATAATACGGATAGCTGGCAGGTTAAGACTACAACCAGCTTTATTCCGGCCAGTCAGAATGAGCCTGTTCCGTGGACAGTCTGCAAGGTTGTCTACCAGCAGAAATCTGTCGCCAGTATTGCCAGGTATGAAGATACGGGCGCGCTCTGGCTCATGCTCACTGGAGGTCAGGGGTATAATCTGTATCAGATTGCCACATGCCGGGGCGTCTCCAATTTTGAGACCGGCGTCGGCATTTCCAGTTGGGTGACTGATGTTGTGAATAATGCGGGTGGCGACGTTTCTGTTTATGCGGGAATCGGAGAGTACACTTATTACCAGCCGGGAGGAATGAACCCGGTTTTCTATAGTTTGGAAGCTGTGGGTGTTAACGCCATTGAATCCGAAGAAACGGCGGGTTTCGAAGATATTAACGTGCCTTTAGAATCATGAATAATGCAGAGATACAAATACAGTTTCCGAAACCCGGCAACTGGCAGGAATTCACCCTGACGGCCATTTACCGGGATTCGGATGGATATACCCGCATAGACCGCTATACGCAGGACGAGATACCAGCGGAACAGACCCCGGCCATAGCCGCCGTAGTTGCTGCGCTGGTGGGATTGGGTGAGGATTGGCAGGCGGTTCAGGTATGGGCGCGGCTGGATCATGTTCTTGCCAGTTGGCCTATTTCGGAGGATGGGCCATTTGAAATGGCGGAGGCCATATCATTGACTGTTGAGGCGGTTAATGAGCAAGGGGGACGCCGAATTTTCACCCCGGCCCAATACCAGGAGTTCACAATCAAGGATCCCGCCGCCGTGGCGTTTTTTAAGCATTTCACTACTAAATAATATGAGCACGAATAAAGAAAAAGTGAGTTGGCTGACTGGTCTCCTGACCGGTTGGGGTATTAAAGAGAGTTGGGCAAAAGTCATTGCCGGAGCTGTGATTGGGGCCCTGGTTGCCGCGGGGATTCTGACGCAACCCGGCTGCGGGCACTCCATTGATGTGACGCCGGGCCGCACGGAGGTATGCAAGGACGGCTCCTGCCTCGTCATTGAGCAGGGGCATATCTCCTATTCCCAGGCACAGCCGGAAACGGACGTACCGCCCGTCGTGCAATCCCTGAAAAAGTAAGGCCATGTGCAAACCCCTCAAGGAATATCTGGGAGTGATCCGCGATTATACGCGTGAGATCGTCACTTTCGGCGGTTTTGTGATAGCCGTGTTCATCTACCTGGATTTCCGCGAGGTGGTGAAGGAGCAGGCTACCAACGCGGCCCATACGGCGGAGATCCTGCGGACGATGGATACCCGTCTCCAGCATTTGGAGAATTACCACCAGCAACAGCTTAAACAGCGAGATTAACTCCAACTGTAAAGTTTTTCTTACCAGTTCTAACCAATTCTAACAGAAATAATTGATAACGATGAATACTACAGAAAGAAAGATGGCCGCGGCTATCCTCCGGTTTGAAGACAGCCGCGTTACCGGGCCGGATTCCCTGCGCGTTTCCCGCCTTCCCGCCGCCGACAAGGGCGGCAAGTGGGAGATTTGCGGCATTTGCGACGGCATTGAACCGGACGTGTTTAACAGATTGAAGGCCCTGCTGGATGCCGGAAGGCGTGAAGAGGCCTGGGAGGGATGTCTCCAGTACGTCCTGGACAATACCGCCGCCGTGCGTTCCTGGCTGGGTTCCGACGCTTTTCCGGCCACGGAGTTTATGTTGCGGGACCATTTTTTCAATTCCGGGAGCAGGAATACCGGGAAGATTTTGCAGCGCGCGCTGAATGTCCACGGCGCCGGGCTTGTGGTGGACGGGATTGTCGGCCCCAGAACCCGGCAGGAGTTGCAGGACCAGCTGGTCGCCACGGGTGAAGCGGTGTTCCTTATCTCTCTGCAGGAGAAGCGTCAGGCGTTTTACCGCTCGTGCAAGCAGTTCCCGACCTTCGGGCGTGGCTGGCTGAACCGCTGCGACGATGCGTTCAGCGTGGCACAGGAGCTTGTTTAATTTTTACATCACTCCCCCTATGAGCAAGAAACCCCGCAGCCAAAAGGCCGCCAGGAAAACCAAGACTGCCGACATTGAGATTTTCGAAGATCGTTCCCCTCAGGAAAGAGGATATCTTGGTTTTTACACCAGCATCACGCCCAGGGTGCTGAAAAATGCCCGCGAGAGCATCCAGACGGGCAATATGCTCGACTTGGAACGCGTGTTTCGTTCGATGAAAATCGAATGGCCTCGGTTGCGGGGAAACCTGCGGAAGCTCCGCGAAAAGGTTCAGGCATTGGAAATTACCGTGTCCCCCTGGGCCGAGAAAGGCAAAAAGCCGACACCAATGGCCAGCCGGCATGCGGATTTGGTGGAATCCGCCCTGTATTGCTGCCGGATTGAACAGGGGAAATGGGAACTGGATCTGAACGGATTGATTGGGGCCTTGGCGGAAGCTCCGGAACGCGGAGTGGGTGTGCTGGAAATCATGTGGAACCCTGGCCATATCCGGGCGCCCCGCGCCTATTGTCCCATTCCTTCCACATTTTACAAATGGTCCAGCTACCCGGCTCAAATCGACCGTCTTGTACTATGTCCGGACGGAGTAGGGTGCGGTCCCGAAATGGAATTCCCTCCCAACAAATTCATTGCCTCCCTCAACTGTGACGGGCTTGACCATCCTATCTACGGCGCCAACCTTCTGGCCCTGGTCGGTTGGTTCGGCGCGGCCAAATTCGGCTTGTCCTGGTTCATGGAATTCTGCCAGATATTCGGATCTCCTCTGCGTCATGGAAAAGCATCGGGAACCCTGGCGCAGAAGAAGCTATTTGACCAGATGGTGAAATTCGGACAAACGGGCATCCTTGTAACGGACCCGGATGCAGACGTGCAATTTCATGATGCCGTAAAAGGAGGCAACCAGCTTCCGCACCTGAACATGCTCGAAGAGGCCAACAAGGCATGCGACATTCTGATTTTGGGTCAAACCCTCACCAGTTCCGTTTCCAGCACAGGCGGCAACCGTGCGTTGGGTGAGGTCCATGAAAACACGGAAAACCAGGTTGTCCTTGCCCGCGGGAAATACGTTGCCGGCGTCCTCAACCAGCAGCTTGTCCCGGCCATCCTGGAACTTAACCTGGGAAGATGCCCGGAACATCTGCCCTTCATCTCTTTTAAGGATCCGTCCTCCGGTATGAGTGAAGCAAAACTGGGGTGGGTGGAAAGGGCAACCAGAATTGTTCCCGTCGCTGAAGAACAGGTTTACGACTGGCTTGATATCCCCATGCCTGAAGAAGGGGCGAAACTCTACCAGCCGCCATCTTTTGGGGGATTCGGGCCGGAAACGGGAGAAGTGGATGACCTGGACCGGGAATCCCTGGTTCATGCGGCGCGTAAAAAAAAACGCTGAAGCACATTGACGAGGTCAACCGGATTGCGGCCCGTATCGGGCGCCAGACGGACCAGGCGGCCCATGAACTGACCTCCGGTGTTGCCGGATTCATGGAAGACCTGATTGCCGCCGTAGAAGCCGGGGAAGACCTGGAAACAGTCATCCGGTCCGCCCGTAGGCAGGTGCCGTCCCTGTGGGACAAAATAGATACCTCCAAGCTGGAAGAGCGGCTGGTCAAGGTCCAGCATGCCGCGCTGGAAGCCGGCTGGAACTCCATGCGCGAATCCAAAAAGGCCAACGGGAAAGGATGACGGGCCATGAACATTGAAATTGATATGAGCGGCTTTGATGCCGCACTTGACGATGCCATGAAGGTAGCCTCCCCGGAAACGCTGGAAGCTGCGAACCGGGAAAGCGGCGAATATCTGCGGGACTATCTGGCTTCCTGGTACGACGGCAAAGGGCGGGAACACTGGATCAACAATTCTCTTCCTACGCATGGCCCGGGACGCATGGCGACAGGCTGGTTTTCCAATATTGCCCGTAAATGGTTCCTTTCCTCTGCGGATGCTTCCGGAGCGGTTATCTCCAATCCCGACGAGGACGGATCCCTGCGGCATAAAATAAAGGGAGGGACAATTACGTCCAAAAATTCCGGGGCGTTGACCATTCCCCTTGTTCCGGAGGCCCACGGGCGCCGGGCTGCCGATTACCAATCCGAAATCGGGGAATTGTTCACCATCCCCAACAAAAACGCCCTGTTTGAAGCCGTGGACGGCGGGGGAGTGCGTGCGGTGTATGCCCTGCGCCAATCCATCACACAGGACCCCTGGCCGGACGCCATCCCGACCGGCGAAGAACTGATCAGCGCCTATGGCGTCAAGCTCATGGACGTTCTGGCGGCGTCTCTTGATGCCTGAAACACATATCCAGCCCCGGCTATTTACGCTTTTCCGTTTCATGCCATGCTTGGGGCATGGATTTTGAATTCAACGTTCCTCTTGCGTTTGGCGACGCTCCGGCCTGTATCGTGTACATGCCGGAGGGGGATCATTTCATCAATGCATCCATTGGAGGACGGCAGAAAGTGATTGTGGACCGCTCCTGCCTGGAGGCTTTGCAGCGGGATCTTGCGTTGAAGCTCACTCAAAACGTGCGGCCCGTCTGCTACTTTGACCACAAGACGGGACCCGCCTCCTTTATTCCTGCTTCCTTTGACTACATGGATGGCGTGGGCGTCATCCTCAAGGGGGAATGGACGGAAAGCGGCAGGAAAGCGGTGCTGGGGCGTGACTACAGCTATTTTTCTCCGGCATTCAAGCTCAACACGGCAACCTGCCGCCCCATAGGACTTGAACCGGATGACATTGAGGTTGGCTCTCTGGTGAATGACCCGGCCTTTGAGAATATTGCCCGCATTGCGGCCGGTAAGGCCAGACTTGAGAATTTCACGGTTCTTGAACCGGACATGCTTTTGAATAGCGGCGGAGAGGATACCGGTGCTGTTCATGACCAAACAAATAACACAAATACAACAATGTACGAACTACTGGTTAAATGCGGCGTCCTCACCAAAGAGGAAGCCGCATCTGATAAGGCCGGCAAGATCGCAGAGGACAAAATCAACAACCTGAAGAAGAAATCTGAGGGAGTCGAGCAGTCCAAAACGGAACTTGAAGCGGCCCGAAAAGAGGCGGAAGACGCCAAAAAAGAAGCAGCCACCTGCAAGGCGGCCAAGGCCAGGCTGGATGAAACCGAAGCCAAACTGAAAGCGGCGGAAGCCGAGCTTGCCGAGGTGAAAGCCTCCAAGGCGGCTCTTATCGACGCGGAAATTGAAGCCGCCATCAAGGCCGGCAAGATTGCTCCGGAAGATGAAGATGCCAAAGAGGCCTTGAAGACCGCTCTAACGGCCAATATCAAGGCCGGCAAAGCTCTGATCGCCTCCATAAATCCGAATCCTGCTTTTACGACGGTGGTCGCCGGAAAGGCCAATAACGGCAACGGCGGGAATGAGCCTACCGGACGTGACCGCATCATTGAAAACATCAACAAGGAAAAGAACTAAGCCATGTCATTTTTGACTCTACTGGACATTCAGAAACGCAATGGTTCGGAATCCGACATCGGATTGATCGAAGAAGTGGGGCGCTCCGCCCCGGAAGTAACGCAGCTTGCTTCCGTCGTGGGCTCCAAAACCATCGTCAAAACCTATGTACGCACCGGCATTCCCCGAGCCCGGTTCCGCCCGGCCAATGCACCCATCGGTTACACGTCCTGCACTTACGAATCAAGGAACGTGGAACTGTTTCCCATTTCCTCCATCGTTTTTGTGGATCATATTACGTTGGAAAGCTCTGACGACGGGGAAGCCGCCGTCCTGGCTGATGAAGCTTCCGGGATTACGGAGGGGGTTCTTCTTTCCCTGGGAGCCCAGGGTTTTTACGGAAAGAAAATCGACAAGAACGGTTTTCCCGGACTTCCCGATTTCATCGACGATACGATGATCATCAGCGCAGACAGCTCCAAGGCCGCCGACAATTACGACGGGACGTCCGTATTTGCCGTTGTGGAGGGTCCTAAAGGCGTGCATTGGCGCTGGGGGCGCGACAAGGGAATTACTCTTGGCACGTTCAAGGATGCGCTTATTCCCGGCAAGGATCCGGAAACGGGCGAGCCGGGTGCCATTCCCGGCAAGGTTGCCGATTTGACCGCCTTTGTCGCCCTGGTCAACAACTCCAAGCTGTCCGCCGCACGTCTGAAGAATATCGGCACGGCAGAAGGAACGACGCTGGATGACGATAAATTGGCGGAACTGCTGGCTTTGTTCCCGGCAGGCGTCCGCGTGACGAAATTCATCATGAACCGCATGGCCTTGGAGCAGCTCCGCAAGAGCCGCAGGGTGGTGAGCGTTTCCGTGGACGGCGGCAAGGCGGGAGGGGATTCCTCCGGATCCGCCCCGATTCCGACCCACGCCCACGGCATCCCGATTTTGGTGACGGACTCCATCGTCAACAACGAAAGCGACCTGTCCTCCATCACGGGCATTTCCTACTGGGGCAAGCATGCGCCGAAGAAAGTGAGCAACAAAAAGAACCAATAAGACGGAAAGGAACCTTAGACAGTGAATCCTATCAGACACACCCGCAAGGACGAATTGCTGACGGCCCGGATGAACATGCCGGGCACGGGCAAGACGGCCTATTCCGAAGTGCTGGATGCGGGTCAGACGGGCGGCATTGATGAAATGTCCATCGTCATTGAGCACGAAGACCTTCCGGCTCTGGCTGCCGGAAAGAAGATCACGCTGACCCTGGAAGCCTCCGGGGATGGCGATAGCTGGGCCGAGGTGCCGGGGTTCTCCCTGGCATCTGCGGCGGGAGAAGAAGCGGGAGCTCTTGCGAACAGCATTGCCGGACGGGCTCCCTATGGCATGGGACGCTACATCCGGCTCAAGGCTGTGGCAGACACCGCCAGCGGCGACAATACCGCCGCCAAATGTGAACTCTCCATCCGCGTGTAACCGTCATGGCGCTGGTCCAGATCACGGAAAACACTCTGCGGGCCTTCCTGGCGGACGCTGAAATCGCGGCGTTTGACTCGGCAGGAGCGGAAGGGGATTACCCGGAACGGGCCGGCGCCCTGATCAGGACGACGTGCAACCTCGTCGCCGGAATCGTTAATTCTTCCGGGAAATATCCCATCCTGGCAACAGGTCAGGACAGGGTGCCGGAAGAACTGGAACACCCGACGCTTGTCTGGATCCGTCACGCCATGCTGGCCGATTTGCCCGACATGGGCGACCTGGAAGGATCCCCCCGCGCCAAGCAGTACAGCACGGCAAGCGAGATTTTCCGGGCCGTCCGGGAGGGCAGGTTTTATCTTGCCCCCTACGATTCGGAGAGTGGCGGCGTAGAGGTGTACGGAGCCGGGCAGCCCTATCAGAACTGGTGTGAACTATGAGTGCTTTACCCGCAAGCCCGCGCATCGCCGCCGGGGAAAAAATCTATCGGAAAATCATTACCCTGTGTGCCCGTTACAACAGCGGGGAGGATCCCGGCATTGTCATGCGCGGATGGGATGCCGACCTGAAAACCCTGATTACTCAAAAGCTGTCCAGGCTGGGAATCTGCGTGCTGGTATGTGCCCCGAAACGAAAACCCCTGCAGGAACAGGGAGGCACGAATGCCGTCATTCTGACAACAAAAATCGTCATTGAAAGCAATCCCCTCCTGAAAAAATCCGACGCAACCGCCGTCCTCGGCTGGGATGCGGACGATCTGGCAGACCTGCTCGCCATCGGGCTTGACGGGCATCGGGAACCGGGCTGGCTCACCTGCATGAAGCTCAAAGTCACAGGCACGGAGTCAAGCCGGGTACAGATGGCCAACAAGGCTGTTACGCTCACCCTTGAACAAACCACCATATTGAAACATGGCAACTAAACCCACCATCGCCGCGGCCCAGGAGGCCGCTACTGCTCCGGCGCCCCGCATCGTCAAATGCCGGGTGGCCGTCAACAAGCTGGAACTCCCTCACGGCATCGCCGCGCGGGGAAAAATCGTCCACATCCCGGAAGACGTGTACAAAGTCCACGCCGACGCCGGGAAAGTGACCTTTATTGACTACGTAAGAAGCTAACAACCATGTCAGAACTCTACAACAAGGAAATGCTGGTCGGCACCTTTCTCGACCTGTGCCCGTTCGGAACGACAGTCACGGCCGGAAGCGGCACGGACACGGTGGACGAGCATTTCAAGCCGGCGAAGGACTCCGACGCCTGGATGATTGCCAACGAAGTCATCGACTACAAAATCACGCCGACCACGGAAGACGACGCCCGCACGGTATTTTCCCGCGACACGACCTCCTATGTGACGCGGAAGAACACCAAAGTGACGGGCAACACCATCGAGATTAACTCCACGGAGGTTAATCCGGTCTGCTGGCAGGTGATTTACCAGTGCGACAGGCTGGAAGCCGGGAAGGAAGTGCAGCCCTTTTCCCGGAACATCTACGGGCAAAAGGTATGGGCGCGCCTCACCAAATACCAGGAAGACAAAAAAGAAATGATGGTCCTGGAAGTCGCGGCGCTGCTCAAGGTGGAAATCCCCACGGAAAACAACAAGCTGATCACGCCGAAATTGACGCTTGAAGTGATACCGTCCTCCCTGAATTCCCTGACGCCCACGGAAGAAATCGCCTTCCCGGCCTCCGACGGGGCATGACAGCCGGGGCCGCCCCTCTGTTTGCATGGGGAGGGGCGGCCCCTGTTTCCCCCACCATTATTGAGGCATGGACACGACCGTCTCTCCCTTTTCCATTACCTTTGACGGGCGCCCCGTCGTGCGCGCCGGGGAATTCCTGCTCGACTCCCTGCCGGAACACGCTTTCCCGGTGCAGTTCGGCACGTCCGCCACGCCGATCATCAACAGCCCGTTCCCCAGGCTGGACGCATTCGGCAACCTGTCCCTGTCCTTCACCATCTCCACCGTGCGGGAATGCGCCTCCCACATGGACGCGTGGAACGCCTTTTACGAATGGCTCAACGAATGGAAAACGGCGGGGAAAGGGGAATGGGCCTGGACCGACGCCTGCGGCCGTGAACAGCGCTTTGAAGCCATCATCGCCGACGCCGAGCCGAAGGTTCAGGGCCTGCGCCTTATTGTCTCCTACAACTTCACCCTGGGCCGCCCCCTATGAAAACCATTGACGTATCTTCCGCCGACTTCCTGGACATGGCCGAAAGCCCGTCCTACAACCGGCTGTCCTTCGGGGGAGCCTCCGTCTCCTTCCGCGTGCCTGTCTCCCGGTTTGCCTCCTGCCCGTTTGAAGAAGGGGAAATAGTGAAAGTCGTCTGGCGCGGGAAAACCCTGCTCATCGGCCCGGTCATCGACCTGGAACATTCCCTTGAAGGAACCTCCGAGAGCTGGGACATCAGGATTTGCGATTACTGGTGGAACCTGAGCAACATCCAGTACTTCGTGAATGGCCGCGCCAACGGCATCTTTGCCGAATACCGCCGGGGCACAGGCGGAAGCGGTCAGGAAAAACAGGCGACCGCGAACATCCGGGACGCCCTCTCCGGAGTTCTGGACCACGCCGTCAGCACGGCCCTAGTTCCCATCAAATACGACCTCCGGATAGACAAGGATGCCGAAATCATTCCGTTTGCCTACTCGTCGGAAACGTATGCCTCCCTGCTTTCCCAGATCCAGAAATGGCGCCCCAATATGGCCGCGTGGTTTGAATACGGCGCGGACGACTCCGCCACGCTGGTCATTGCCGACCATGCCGCCCTGCCGGATGTCGTGCTCGACTTGTCCGCCGTGGACGTAAGCGCCCTGTCCCTCAAGGCGCGTCCCGATCTGGTGCCTCCGGCCGTGGGGCTGACCTGCAACGCCTCCGTTGTCTCCCGGATTCAGCGCGCGCTGGCCGTCTATCCCTCAGGCGCCTCCCTGTCCCAGCCCTATGTGGTGACGGCGGAAGTGGACGTTCCGGGCGGCGTCAAGGTCTCCGACACTGCCGGGCAATACAGCCCTGCGGAAACGGACTCGCTGGGTTACGACGCCCCGCGGATGATTGTCCGGGGAGACAAATTCCCGACCGGCACGGCCCAGTGGGCGGCCCGCGTCAAACGCTGGGCTCCGGCCCTGGAGGATTGCGCCGGCCTGGAAGTGGCGGCCAGTCCGAAAATTACGTCCATCACGCCGGCTGACGCGGAACACCGGGGATACAGCAATGCGGCCATCACCCACGAACTGACCTCCGGCCAGATAAACGGCAGGAGCGCAAGAATCAAATGGGGCAAGGTCCGGGTGGATTTGCGGGTGCGGGCGACGGAGCCCCCCGACACGGTGAAGCAATATTTTCCGGAATACGGCGGAAAATCCGGAACCGGGGACCGCTGGATCGGAACATTGACGTTTGAAGTGACCACGACGAATGTCGGCTACGCGTCCTACCGGGTGGACAGGGCAGGGACGGTGGAAAACGTATCCGACGACGGCGGAAGCCCCGGAGACGACGAAACATCGGGCAGCTACGACACCTCCGCACTGTATAAAAATTTCCTGAAATCCTACTACGAAGCCACCCGCGCGCTGCCCTATGACGGATCCGCGACCGTCCACGACGACTTTGACCAGGTCTGCGGGGGGCGCCTCTCCATCACGGGAGGATTGAAAGAATGGGAAACCATGCGGTCCGTCATCCAGGAAATATCCCTCGACCTTAAAACGGGAGTTTCCGACGTGACGGTGGGGGCCCCGGAACAGATCTCCCTGCAGGACTCCATCGACCGGAGCCGGCAGCTTGCCGAGGCGCTGCGCCGGACGGCCTGGGCGGACTCGTCCACGTCTTCCGGGGGAGGTTCTTCGGGCGGGGGATCCGGCAGCGGAGGCGGAGGCTCTTCCGGAGCGGACGATGAAGTCCCGGAGCTTCCCAGCGTCGGGCCGTCCGTAAAACTGCTGCAGGCCCAGGAGCCTCCCGCGTGGGGAACAAGCGCCGTTGAGGTGGGATTCCAATGCCGCCTGTCTTACGGGAGCGACGGCAAGGTGTCCGATGCCTACATCCGCCAGGGGAAGGCCGTTTATGCCGGCAGCTACATCGGGGGGCTGCTTCCGGAAGGGGACGGCTCCGGGGGATGGGTGAAAAGCCCCGTCACTTCCGGGGAAATCTGGCTCAAGATCCAGTTGGACAAGGACACGAAATACCTCGGATCCTCTCTGTCCGCCGCGGGCGGCGTCTCCGACCCCGTCAGGCTCGCGGAGGAAGACCGGAAAACCCCTTATGAATATTATTTCCATCTGGCCACCATCGACGGCAACAAGGTGGTGCAGCACCAGGCGGGCACGGTTTATCTCCAAATCCACCCGGGAACCTTCGGCCCCTCCGGAATGTCATGATCAGGATATACACCTTCACCTATGCCGGAGACGCGCAGGAAGCCGTGGCCTGCGTCCGGTGCGCCAGGACGGCTCTTCCGGAGGCGGTAGTTACGGTGGTGGACGACAGCGCCGCCCCGGTGCCCCCGGAGGACAAGAGGGCCCTTGTAGCGCATGGGGCGCGGTATCGCCGGAGTTCTTTCCCCCGCTGCGGCAACCTGCGCGGCCCGGAGTGCGTCCGGGGAATTATTGCCACGCTGGCCGGGGGGGCGGCGGATGGCGACACCGTCGTCAAGATTGACTCCGACACGGCGCTTCTGTCGGGCGGCTGGGTCAGGGAAATGAAACACAACGGGCTTGCGCTGCACGCCGCCGGGTACCTGGTCCCCCGGAACCCGTCCGAACGGTCCGCCTACGGAAATTGCTACGCCCTGAGCGGACGGGCGTCCAGGATGGCCGCCGAAGCGCTGGAATGCGCCGCCATCCCCCCGCTCGCCCCGGAAGACCTCACCATCTGCCGGGCCGTCATGGATGTCTGCGGCCGGGAGCGTGTCCGGCTTGACGAGCCGTGGACGCCCCTGAACCGGGCCGGGCGGTGGTCCTGGTGGAACTGGGACAGCCGGACGGCGAACCCGGAGGATTATGCCCGCAGCTATGACGTGGTGAGCGTCGGCAATCCCCGGCCTCCCCACGTTCCCAAAAACGCCCGCCGGGAAGTCATGCGCGCTCTGTGCGACGCCCGTTTGAATCTCAACAGCCAATCAATAGAACCATGTCAGACAGAAACCTGAACATCAATATCAGAACGACCGCCGACACCTCCGGCGCCACTCAAGCCGCCGCATCCTTGGACAGGATACGGGAATCCGGCGAATCCATTTCGCAGACTTCCGGCGTGATGGACCGGATCGCAGATTCTCTTTCCCGTGTCAAAACGGCTGCCGGGGAAACCGGCGACGCCATGAAGGACGGCATGGGCGCGGAATATGAAAAAGCCCTGGAAAACGCCAATTCCAAACTTGACCAATACGCCGACGCCCTGACCGCCGCCGGCTCCCGGATGAAAGCCGCCTTTAACGACAACCCGGGATTGACCGGGTTTATTGACGAAGTCACCAACGCCGTGCTGACCTCCGAGGAATTCAGGAAGAAGCTGGAACAGGTGGATGACGTCTTTGAAGTCCTCAACAACAAAATGTCTGATTTGGATCTCGGGGCGAAATGGGGAGATGACCTTGACGAAAACCTTCAACAAATCATCGACGGCTACAACAAGGAAATGGACGCGGCCGACAAGGCCGCGGAAAAGGCGGAAGCCGCGGAGGCCCGGAAGCAGCAGGCAGCCGCCGCCACGGTGGAACGGCTGGAGGCCAACAACCGCCGCGCCTCTGCCACCTATGAGGAATTGCAGGCCGAATTGGAATCCTACATTGCCAAGTTGGAAGAAGCCCGGAAGGCCGGGGACAACGTGGCCCAGGCGGACGCCCTGAAGAATATCCAGGACCTGGGACGGCGCATCAAGACGGCCGGAGATGCCGGGCAACTCACCTCCACGCAGGTCAAGGGGCTGGCGGGGCAGATTACCATTGCGGCAACGCGCATCCTGGGCATGTCCAGCTCGCTCCGGGGAGCTATCCCGTTCATTCATTTATTCGGAACCACCATCAAAACGGCGATGGGGCCGCTGGGCTGGGCCATGCTGCTGATCCAGGGGCTGACCGCCGGCATTACCGCTTTGATTGACCACTTCAAGGCCAAAAGCGACGAATTGGAGCGGCAGGCGGAACAGGCAACCGAAAGGATGAAAAAACGTGCCAGGGATACTGCCGAATCTATCAAAAAGAGTTATGAAGCTATCCAGGACTATAACAAAGCCGACCGAACACAGGAAATCAACAAAGGGTTTGAAGACTTTGTGAAGGGCATTACGACGCAATACCGTTTGCAAACGCAGGAGATTGAACGGCAAATCCAGCTACGGAGGGAGGAAGCCGCCCGCCAGAAGGGGATTGACACGCAGGAAGCCGAACTTGCCCGCGTGAAGTTGGACAATGACTTTGAAGACGGAAAAATCACCGAGAGGCAACGGGACTACGGCATGATGATGATCAACCAGAATCTTGACGATAAAATACGCCGCCGAGATCTGGAAGTAGCGCAGAAGGAATTCATGGACTACGGAAAGCAGTTGGATACGGCCGTTCAAAACCGTGACCGTTTACAAGACAAGGACTTCGATATGAAGTTCATTCAAGGGCAGATGCCTTCCCTTCAGGAAGTTCGGGGTCTGTTCAATCAACAGCAAAAAGCCCAGGAACGAATTGATGCCGCCAATAGGGAATTAAAAAAAATGCCGAATCCTGATGAATTAAAAAAGCAAATAGATAACTTATCTAAAATTCCATTCCAAGGGATAGATATTCTTGATAATTCGCGTTCTGCTTTACTCAAAGAACTTAAAGAGAAACAAGAGAAACAGCAACGCCTTTTGTCTGCCCGTGATACCGCCCAGGATGAAGGAAACGCCGCCAATGTCAGAATAGATGAACTCCGGGATTTGTTTCGTCAATCCGGCGTGAACTTTGAACCCTCCTACAAGCGGGGAACGGACGTAACCAGCCGAACCGGGGAATATCAAAAAGCCCTGGAAGACCAGAACAGCAAGGCAAAAGAACTTGCGGACAAACTTGCCGATGCCAGAGAAGAAGCCGGGAAGCTGGGGGATATTATGGGGGCCTATGAACGCAACATTGTTGATCAGGAGCGGAGCATCAGGACGCAAGACCAGCTCAATTCAGCCAATATCGACTTGTTCAACAAGCGGGCCGACAAAAAGGAAGCTCAGGAAGCCAAGAAGGCCCAGGAAAAGCTTGAGAAAGAGCATGAGCGGGAATTGAAGAAGCTTCAGCGGGAACAGCAAAAAGATGCTAAAAATACGTCTAAAACTTTTGTACAAGGATTGCTTATGAAGACTGGCGAAAGCTCTAGCCCCCAGCAATCAGACCTAGCCAACAAGGCACTTGATGCCATACGTAAAAATATAGAAGCTGCGGCAGCTGATGGACACATTGATGAAGCTGAAATGAGAGAATTAGGTAAGCTCTACGTTGCTAAGCTTCAGGAATTAGGACTGGCAACAAAACGTGCCGTCAATGGACTAAAAGAGGAATTAACCCAGGGGCTTAGAGGAATCAATGCTCAAATTGACGCAATAGGAAAATGGGCTAATACTACCGAAAGGCAGAAACGCCCCGGGGGCATTGTTAATCTTCCTTACCGTAAAAGATGATGGACAAGCCCTTAGCATTCACGTCCTTATTTTAGGGGCGTTTTAATCTTTGTTCCCAACGTTATATAACCTCTTGGCTATTGTGGAAAGCAGGTCAACGACACGAGAGAGCAATTTGATAACCTTGGCACACCAGAAGCACCCAAGGCAGAAGAAGGCTCCGGAAAGCAGGTAAATAATACCAATAGCGGCATATCCTGGCCCCGTGTTGCATAAAGCTAGTATCACCCCAGCGAGTAGAGCAAGAATACCCATGATCTGGAATAATCCCTCAACAGTTATCTCCAACGGTTCAGATTCGCTTGGTCGCGTATCCTGTTGTTCATGAATCTTTTGCCAAGCAGGTTTATTTAATTGTGCCTGTGCTTCATCGAACCTTCTTCGTGCCTCTTCCTCTTTTTTACGGGTAGCCTCACCCCTTTGAAAGGCTTGTATTTTCCGCTCATGTTCTAAAAGGGCGTAAAATCGCATCCATCTTTGATCCCCAGCAATGCAAACAAGAGTATCATCATTTATCTTGCCTTCGGTGTAGAAGGTTTCCAAAGATTCAAAAGAATACGGCCCCTCCGTTTGCCCTTCCTCCGTTGCAATGTAATACCGTTCCATTGCTTTTTATCATTTCCAGATAGTATTTTTCTGCAAGTCCAAAATAGACAAGGCTGATTTTTTCTGGCACTCTTCCTTCTGGAAAGAATTACCGAGAATACGAGCGAGAAATGAATCGTAAAAACTGAAATAGTTACCCAGTAGTTACCTATGAATCGTTTTCTAATAAAAATATTGAAATACCAATATTTTGAATTTGT
>Akkermansia muciniphila YL44 phage 1 (assembly virion enrichment)
CTTAAAATCTGTTGTCCGCAAGGACGTACCGGTTCGAGTCCGGTCGGGGGTACTTCTTTAAATAACAATGAATTATGTAAATTAAAGGCTCGCTTTTGGCGGGCCTTTTTTGTTTTCAAATATGCTGAATTTACCCCTTTTTGCTTGTATATCCGGTCAAAAATAGTTACCCAGTAGTTACCCGGGATGGAAGAGAAACGGAAAAAGAAAGCGGCTCCTTTGACGCCTGTAAAAGATGTTTCCCGTGAAAAGATGGGGAAAGCCTGCTGGCGCCTCTCAATTCCCGCCTCCTTTTCGGAATCCGGAAAGAGGGAACAGCGGTTTTATCCCTCCTATAAAAAAGCATTGGCGGCGGCCGGGGAAATCAAGCTTGGAAAAGTGGCTGTGGATGCCGGGATTGTTGAATTAACCCAAGCTCAGGCGGTAGAAGCTTTATCTGCGCTGGATATTTTGGAGGGCTCTGGAATAGGGTTGGTGGATGCTTGCCGACTCGTGAAAAGAATGCAGGAAGCCGGGATAGGAGATATAGCCGAAATAGAGCATGCTTTCAAATTGGGAGCCGCACAGATACGGCATGAAAAGAAGTCTCCTTCCTGGAGTGAAGCCGCTTGGGAAATGGTTCGTGTGAAGGAAAAAATCACAAGGCGGCGTGAGCGTACCTTGCAACAAATTCGGTATATGATTCGTCGCATGGAGAAACGATGTCCCGATTTTTGTGTGCGCCCCATTGGAGGCATCACAGGAGAGGAATGTCGTGCGGCGTTTGGCAGGGCTTTTGATTCACCGATTCAGCAGGATAAAGCGAGAGTAGTCTTTTCCGGCGTCTGGACGCTCGCTATGAAGCGTGGATGGGCTCTTTCCAATCCGACCCGCATGCTTGATGCGTTAAAGACGCAGGAGCGGGAAATCAGGGCATTGACGCCTGAAGAAGTAGAACGATTGCTGCTCGCTTGCCGACCGCCTTTGCCGGATGATTCTTCCCAGTTGGATTTGACATCCGTTCAACCTGCCGTGGCGATACTTGTTTTTGCCGGTATTCGCCCAGAAGAATTGATGCGGTTAACGTGGGAAGACGTATCTTTCGAGGATGGCGTTATTACTGTCAGGGCTGCAGCTTCCAAAACAGGGGGAGCAAGGCATGTGACGGTCTGCGAGGCTTTGCGGGCATGGTTGTCCCTGGTTCCGGGGAAGGAACGCAAGGGGGCTATTATTCCGGAATATTGGCGCTCCCGGTGGGAAGCAGTCAGAAAGCGGGCAGGGTGGGGGAAGAAAAAGCCTTGGCCTAAAGATGTATTGCGTCACACTTTTGCCAGCTACCACGCGAAAACCTATGCAGACTTTGGAAAGCTCCAAATGGAAATGGGACACCGTTCCGCCGAACTTCTACGTAATAGATACACCAATATGGTTGGACTTACCGGAGAGATGGCGAAACAGTTTTGGAAGTTGAAACCAAGTTTAGGTAATCAAATTTAATAGAAAAGGATCATGTTTCCCAGTCTTGAGGAGTTGGGGTATCCGATTGACTTCTTAATTCTTTTCTATGTTGTAATTCTTGAGCCATTTGCTCTTCCTGCCTTTGAATACATTTATTTTGCATAATAGTTTCTTCAAGCTTCTCAAAAGCAAAAAGCACATAAATGTATTGCACGCAACAGGCCAAAAGCATTGAGCAAGATAAGGATAATACAAAATTTCCAAAAATATAACTTTGGAGAATAGTCTTTGTTGAGAAAAACAAGAAGATTGATGTAAGAAAACTTAACAAAACAAGGTTTGTCAAAGTACAACTTGTTTTCCCCATATTTTCTTTCACCTGCTCTGGAGAAAATCCCTGCTCAACGAGCTTAATGGAATAGTCGAGTGCTTTAAGCCGTAGATTATACGAAGAGGCTGAGAGGATGGCAGAAAGCCCAGCTAGCAGTTTCAAAACATTTGGAGTGTTGGGCCAGTATGTGATCACTGAAAAACCTGTACACGATAATACACCGAAAACAACTACACCACCAAAAATAGGAAACCATGTAGCAATCTGAGTGCGCAATACTCCATCTTTCAATCCCTGCCTGATGGATGTCATCTCAACGAATAATATTTTCTTCCAACTGTGACGTCAACCATTTTGATACGGATTGCATGGCGTTTATTTGACTAATTACTCCATTCTTAAAGAGAATTGGAATTTTCCCGCAGGGCAATAACTTATCTTTATTGATTTTTTGCCCGTTTTTCAAAATTACAGACAGGTTATCTAAATCAGTATCTGTTGCTCGTTTAGCAAGCTTTCGGATGGATTCCAAATCGTGGTTCTTTTTTGACCCCGAGGAAATGATTACCTGAACTCGGCAATCATCCAGGGATGGAGGTGGTATTACATGAATGATTGGAGAAGCCGGACAAGTTAAAGATTTTTTCACTTCATAACCAATTTCTCCGCAAGTCTGGTTCGGTTTATAGTCAAGTTGAACCGTTTTTACTCCGTACTTTTTAATAGATTCCTGAATATCAATGCGAACATCATTGCTTAATTCTATGATCGTGGATATAGGTAAAAGGTGTGTTCTACTCTGCAAGATCCAAGAGAAGAATTTTTTTAGGCGAATATCTCCATTACCGGTATCTGCAACATAAGCCAGATGGTTGCCTGAGACCGCAAAGATAACTATTTTTTCGACAGGATCGGCAGATACACCTTTTTCTGTGACGGGTTCTGCGTTAGTGATAAATACACCAGCATCTGAAACTCCTTTGGCTGGAACATGTTTACCTTCCTGTGTTAAAAAAGTTACTCCACATTTGCATGCTCCGTATTTGGCTAATTTCATATACGGAGCAGAAAATTCCTCTATAATGTCTGAGTTGCCATTGTAGGGCCTATTAATACCAGAACTGCCATCCAGTTTATCAAATGCTTCATCTAGAAGATTCTCCAGAGTTTTGCCATGCAACTGTGTGAACAAGTCTGCTACTATTTCACATTTACGGTAATGAACTGTTCTGTTTTTTGACTCGTTTTGTTCAGCTGTCATAAAACTATAATTAAAATACAATATTTATAAATCCTCTAATTTTCTTTGTATATCTTCTAAAGAACGGTTCATTTCCTCTGTTCGCCTATCTTCCTCTTTTCTATTTTCCAATTTTTGCATTGCTTTTTTGACCTCTTCTTCTTTCCCTTTCTGTTTAACCTTTAATAACCACTTTTCCGCTTCTTCATAATTTTTATCAATCCCGTCACTATTCATGAGGTGTTCGGCAAGGCAAATAGCCGCATCTGCATGACCTTGTTCCGCCGCTTTTTTATACCAATGCAATGCTTTTTCTTTATTTTTAGGCAACGATGAACCAAAATCAGTTCCGATTTCGTATGCAAATGCTACCCAATATTGAGATTCTGCGTGTCCTTGTTCCGCTGCCTTTTTGTACCATTTGAATGCCTCGTCGTCATCCTTTCGAATTCCTATTCCTTTGGAATAATGCCATCCTAAACAGTATTGAGCTCTCGCATGATTTTGATTTGCGGCTTTTTTGTACCATGATACAGACCGAGGTGCATTTTGCTCCACTTCTTCCCCATCATAATACACGTCTCCAAGTAGACATTGGGCTTCGGGATCTCCTTTAGATGCTTTGATATAAAGTTCTTTTAACTTAGGAGTATTAAGTTCTTCAGGGATGCTGTTTTTCTTAGGAACAGATTTTGCTTTCTTTACTCTGTTTTGAACAATTTTTTCCGCAGTATTATTTTCTGCAGGTTGGATAATTGATTTTCCTACGAATATGCCAACACCTCCCCCAATGAGTAAGCATGCACCGCCAACAATAAGATAGTTTTTAATAAGGTTTAGGGTACTCACGTTTCTGTCAGACATAGTAGGCTGGTGAAGTTATTATTTCGAGGCTCCGCCACAAATCTTGCAATTTACGCCGCTGGGCGTATCGCTGGCTCGTCCTTTGCAAGCCCGGTAGTACCGGCAGTTTTTGTTATGGGTCTTGCCCGTTGAGCTGATCCAGTACGCTTTTTCTTCCGCTGCCGGTTTGGCTGCCGGTTTCCGGTGGTAGTGATATTCCCCTGTTTTGCGGTTGTAGTGACCGCCGTTAGCGTCCAAGCCGCCAGGGTGCGCTTCCGAGAATGAAGTGAGGGAAATAACAGCTAAAATGAGAGAGAATAGTTTCATACAAATTCATAATACCATGAAATAAAGAGAGTTGTAAATAATTTGATTAACTCTTTCAACGGCATTATGAAATGATTATTTCCAACATTTTAGGAGATATTTCCTTCTCGACTCTAGGTAGCAGTAACAAAAAAGCCCCTGGCCCGGAGGCCAAGGGGCGAAGTGTTCTACGATTCTTCCATCTTCTTTCTTACCCATTTATCAATATCTACCACTTCACCAGGTTTCAGGTGCAACGCAATCCACGCCCGGAGGATGGTGTTTTCCAGTTGCAGGGCTTCAAAACTTCCCGCCTGCACTCCTCGAATTACTCCCAGGGGTTGTTTCACCTCCCCCATCAGTTCTCCAATACGTACTCGTGATTTGGCAGGGATAGAACGACGTGACGACATCCAGCCATAGACCGTGTGAATGCTGACTCCGCATTGTTCGGCCAACCAGTCACAGTCTTTTCCATTTTCCTTGAGCCATTTCTTGATGTCACTTTTTGAGTGCATTCCCCAGAATTATCATACCGGAAAAGGGAAAACAAGAGGTGATGCATTCAACAAAAAAAGGGCTACCCCAATAGAGGTAGCTCCTGAATGGAGTCAGAGGCTGTTAATTTTCCCAGGTTCCACCTGCAGCTTCAATAGCATCCCGTACCTGAGCTATAAGATAGTGGGGGGCATTGTCATTATCGTGGCCCGGGATAGTCACCGTCTGTCCATGAGGATGATCGTATACACGATGGGAACCCCGTCCTTGTCCTTGCTGCAGGATGAATCCGGCATCTCGTAAGCGTCTAATCAGATCTCGTATTCGCATAAGTGATGTTGAAGATACGAGAAGAGAGGAGAGTTTCAATGGACGCTGTCCGAATGGAAGAATCAGCTTATTTAATAATTGGGTTGCTTTGGAAAACTAAGATCGTGATTCCTACTTGGCATTTACTATCAACAATAAATCGTTCCAAGCATTCCTTTGGTCAGTAAGAAAACAGTATAGTTATATCAACTTAGCATAAAATTTCACCTACAAAATATAGTGTATTAGCTTTACACACGGATATTGCTTTCATAACGAATGTTAGTATATAAAATGTTATTTTTTTAGATAATTTGGATCTAAAACAGTTTCTATTAATGAGATAAATATACAAGCTTTACAATATTTATTATAAATTTCCTCTACGGTAGTATTTACGTCGGTCTCTGCAAAATTTTTGTGGACTAATAAGTTTCTTTGTTGTCCAAGCTCAAGGAAGCTTTTTTCTGCCTCTTGTAGTTGTTCATCGTTTTTTATTTTTATTCTAACATCGTTTTTTGTTTCTTCTCCAAAAAACTTCCAAAATTTATTTGTATTGCCACTATCCCAATCAAATAATGTGTGGTATTGTCGTTCAACAGCTTTTGATTTAACAAGATGTACAATCCTTTTATCTGTTCCACAAGCTTTCTCTGCATATCCTGATATCAACTCTGAAATCTTACTTTCAAAATAGCTTGCTGCTGATAAAACTAATACTTTTTTATAAACATCATCTATGTATGAAGCAAAGGAAATTTCTTTTTTTTCTAAAAGATATTCATATAAATCTTTTGAATCTTCGTATTGGTTTTTTATCCTTTCGCTTTCCATTTTTAATCATCGTTATTGACTGATTCAATTTCATACAGATATTTACGAGCAAGACGTAATCTTGTCTTTACGCTCTCAACATGAGAGGTACTATGAGTAATGGCTTCCTTAAAATCGTTATCCTCTTTTAAGGCATCAAAATTTTCTTGTTTGATTGCTGCATTATCAACTCCTTGTGCTAAAATTCTTTCTGCCACGGTGACAAAAACGGCATCAAAAAGGGATACATTAAAGCTTTTCGTTTTCGTTAGAAAATCTTTTTTATCAATAGAAGCGCATATTTTCAAAAAATCAAAAAAGAGAGCCTCGCATTGTGTAATTTTGTTTGTGTCAAATGTTTGGGCTTCCTTTGAAAAGCGATTTAGGAAACGGATCATTGAACCAGAATAAGATGCCTTATTATATAACAAGGCATATGAGCGCAATAAAATTTCTATATCCCGGAATTTGTCGTCTTCTTCCTTTTTCCCAATCAAATTTCTCCAATCATCTTTTGAGTTTAAATTGTAAATCAGCTTATAGAAGTCAGAACGATATAAACAACCTCTAATTTCTTGCGGAGAAAGGTTTAAACCTCCTGTGTTTAGCCGACTAAAAATCTCGTATATTGACCCATTATCTTCAGGTTTGTTTTGCCTTATGGACATGCATCTGATTGGCATAAGGTCAAAAGAGCTTTTCTGTGCAATATCTAATGTTTGGTATTTTTTGTTATTTAACGGATGCGGTTCACCATTTTCTTGTTTAGCAAATTGCAATTTAAAATCTTGAAAATTTTCGTTGTTCGATAAGATACTATCAGGGATATGGCCATTCTCATCAAAAATTTTACGGAGAAATGTGCGTTTGCCACTTCTTGGGAATCTTTGTTTTATAAAAAAATAAATTGTTAAAAGGCGTTGCTGTCCATCAATAATGTCATATTTATTCCTCTCTCTTTGATATAAAAAAATCTGAGGTATGGGGAGTCCTAGAATTAATGACTCTATAAATCTGGAAGCACGTTTTCTATCCCACACATAGTTACGCTGAAAAGTGGGCATTGAAATTACACCAGATTCGATAAGGTTATTTATTGTCATAACATTAAAGTCATTAGGAATAACACTAATATCATACGAAATGACAGATATTTCTTCATCTTGTAGGTCGTAATAATCAGACATTGTAAGTTTCTCCTTTTATAAGTTGTCGGATTGTATCCATAATATTCATGGCTATTCCCTGCGATAATAAAACCGGTACTCCATTTCCAATCATCTTAAATTTTGATGATAATGGTAAATGTGCAGGAAGTACGAAATCGGCAGGGGCTGATTGTAATGCTAAGGCTTCTGCTACGCTAATTCGACGCATTTTGTATGGATGAAGATGTACTTCATTATTTCCGTAAGCAGAAGTGGGTGCATATCGCCAGCGGTGAAGTCGCTTAAAAGATTTGCCAATTGTTGCCCCTTCATAAATATTTTCATACTTATGAAATACTTTTACTCTAAATATATCTTTCCCATTTGGATGGGTTTCAACTTTATTTTTATTAAACCAAAATTCAACTGTAAGATCAGCTGGAATCCCTTTGGGACAATCTAATTTGTTATCAATAGAAAATGGAGATGTAATAGGCCAGGGCAATGATAAAATATTATCTAAGTTATATTTTTTGTGAGAACTGGTAATATACGCCATTTTTCTTCCAAATGTTTTAGTAGAAAATCCAATTAAAAATAAACGATTCCGATATTGAGGGACACCATATTCTAATGAATTTTCTATTGAGTCGAACAGTTTATAACCAGATTTTTGAAATTGTGTTTTAATTTCATTATAAAATTTTCTATGCTTTTTTGTTTGATAAAGCCCTTTAACATTTTCAAAGACGAAAAAATCTGGATTTCTCTTAATGATTAAATTAGTATATGTTGAAGTCAATTGACCATTTGCACCATCTTTTCCTATGTTTTTTCCTGCTACAGAAAAATCTGGACATGGTGGTCCACCAATGAAACCGATTAGCTTTTTTTCTCGTTCGTCATAAGTCGGGAATGAATGATGCCACACATCATCCGATAGGTATTCCCTAATATCTCTATCACTATATCCATAAACAGGCAGATGTCCACTATTTTTCCGTGCATACTGATATGCCTGTAGAAACCGTTTGTTATATTCGTTTACGAAGACGATATTGAACCCTGCATTCTCAAATCCTAAATCTAAAAGACCTAATCCCGAGAAAAAAGAAAACACTTCTACATCTATTTTTTCCACTCCCATAATAATTCCCTTCGCTCAACCTCCATTTTCAAAGAAGAACTCTTGTGTGAACTTCTTGAAACTACTTAAACTTTCTCCCAGCGTTCCAGCGTCTCCACGTACACGCCGGAGATTTTGCCGCCGTCCATTGGTTCGATGTCTCCGAAGGCAAGGTTGATGGGATGGAGGGTGTATTCCATTTTGCCGGTTTCCGGGTTTTTCCTGCGGACCAGTTTTTTGAGCGTCACGCCGCGTTCATCATGGTATTGAACAATGGTTCCGGGTTTGGGGATAGGGGGGATGGTGTATTTTTTCATGATGACTACGGAGCCGTCCGGAATGGAAGGTTCCATAGAGTGACCGTTCACGCGCAGCAGGTATTCCCCTTTTTCCAGTTCACGGTATAGCCGGATGTCCTGCGGGATGGTGTCTCCATCCGCCAGGTTGCCGGCGGCAATGTTGCCGATGATTTGTCCCTGGGCTTCCAAGGGGGGGGCTGTGAATGTTTTTACCGGGGTAAATTTCTTACGAGCAGCTTCTTTTTCTTTGGCGGCGTTTTGAAGGGCTATGTCTGCAAACTCTTTGAGCGCGTTACGGAAGGCGCTGTTGATAAATTCCATGAACGTTTGCTGGGTGGCGGTCATGGCTGCGCTTATTACCTCCCATTCCTCGTCCGTGAAATCAATCTCCACTTGGGGAGGAATGGGGGAAATTTTATCCGTCATGAGACGCTGAATGATGAGGAGGGCTTTTGAGGGAACTTTACGAGAGACACTCAACCAGAGATCAACAGTCCTTTTATCGACTCCACATTGTTCCGCGAGCCATTCGCGGGATTTTCCGGAGTCCTTGAGCCATTTTTTTATGTCTTCCTTAGTCGGTGTCATACGTTGATATTACTACATTTTGTTGATATTGCAACATTAAAAAATGAATCAATATCAACAAATGCAGAATAATTTTCTTGCGAAACGTAGACGTTCGCAGTAATTTGTGTTCATCAAACGTAACACGCCATGTACTCAATCATCAAATTCAGCGAAATGGAGGACGGCATCAAGAACTGTCTGCTGGCCTATGCCGAACAAGGAATACGTCCCAAAGAAGTAATGAAGTCCCTTCTTATCCGAGAAGCTCAAAGGCTTGGGTTTGTACTAACCACGGCCCGCGATCTCCCCCGCTCGAAGAACCCCAAGAAGCCGGTAGCATGAACAAAAACCAAACGATAGTCAACCTGCTCATTGAGCTGGATAAAATGCTCAAAGTCGAAACCATACAGGACGCCAATCCATGTTTCAGCTTCAATGAACCTGAAGATAAAATTCTCCGGGCGAAATACGCAGGGAGAATTTACGGAGCCCGGAGGCTTTTAGGATTGAGCCTCGCCTGTAAGCCGGGGGGATTACTAAAAGAGGAAGAAAAAGATAAGTTTACCTCTCTTCTAGAGAAGGCTCAGGAATCTCTCTTTTGAATAAGAACACCAAGGATGGATCTCCGTGCAATTTTTCAGAAATAGGATAAATAGCCGACACAAGTTCCCATTCATCTTTTCCTTGATTATTAAGAACTTCTATATGCTTTTCCCATACGTCCTTATTGTGGTTTACTGCCAAGTATTTATATTCGAATTTAGCCATAACCAAGCAATAGCAATTTTACATTAAGTTATCAATATCAAACGCCCCGGTACGAAGAATTTAGCCATTAACCGTTCAAAGCCGAAAGGCAGGGGCATCATCAAAGAAATCTACGGCCTAATGGAAGAAGCCCTGATCGAAGAATTGAAGCTGCTCGGCTGGTATGAGCTTTAACCCGGTTTAACAAACGATAAATACCATGCAAAAGAAATTATTAGAAACAGTCTACGATGGTTTTGAAAACAAGCCGTCCCCCGAAAACCCTTTTCTTCCGGGCGATATTGTACAGTTCACCTACGAAGATGATTCCATGTTGTATGAGGTCTATCAGGCCAGGCTTGATAGAGTCCTGTTGATTCCTCAAGGGACTTACTGCACAGATGCGCCAGCCTGGACGCTTAAACTGGTGCAGAGGGATCCCACTGTATTGAATAGAAGGGGAGGGCATGCCCGTGTCCGTATTGGGCATGCTTTATCCTTTCATACTCAAAAGCAGGAACAATGTATTGCTCTTGTCCATCGGGGGGGCCTGTTGAAATGGTTGCCACGGTTGTTTCCTGCCCTCTTGGCGGTTCTATTCGTATTTGGTCGAGGAAAGCACAGATAACTTCATCCGGCCGCCAATATCCGTGAATTCCGAAAACTTCTTTAGGCTCAACCCAGCGATAAGAATAAAATTCTATTTTCGAACGCATAACTTTAACAAACTAAAACGAGATAAACAAGAAATCAACAATGAAAAAAATGACGAACGAACAATACTGGATGCTCCGCGACCGTGCCTCGAAAATGGAGGTTCTTTACGGTTGCCCGTTGAACTTTCCGGAAAACGCTCTCAAGCCCCGGCCCGGTATCGTACAGAACCTTGTCTTTTCCGCTCTGCTGGTTGGTGCCTTCACGATTGTTTATTTTATTTACATTAACATTAAGTAATTATGAACCAAGACCATAGGTTGCCTGAACAAGTGGTCAGAGACATTTCAAAAGGATTAGCTGATGTCCTGTCTCAATCATGGCCTAAAAACGCCGATGCCACATTTGCCGGTGCACCTCAAATCAACATCAATATCACTGCTCCCCCGTTGCCGTCCCGGCTGGTAAGGCTCTCCAAGTTTGCACAATGCGGACTATTTGCCAAAGGTTCTGAACCGAGCCGGGCTATGTTGGAAAGCGCCGACGGTAAAAAACTGCTTCCGATTGTCAAATGTGGCGGAGTGCTTTACGTGGACCTGAATCGGGTTACAACCGCCATTATTGAACAACTCTCTGATACAACGACCGGAAAGCGCTACCGCAAAACCGGCTCGTTCAATGCAAATCTCTAACTACCTGAAAAAAGATGGCCGGGGCCAGCAGGAACTGACACCCGACCTGAATACAGTCAAACAAGGAAATAATATGAACCTATTACAAAACATCAAGCGCGGAGTGCAGCAGCGGCCGCAGCGTGTCATCATCTACGGGCCGGAAGGCGTGGGAAAATCCACGCTGGCGGCGGGGCTGCCCGCCCCTGTTCTGCTGGACACGGAACAGGGATCTTCCCACATCGACGTAGCCCGGCTGGATTGCCGGAGCTACGGAGACGTAATCAATGCGATAGAAGAATTGACGCAGGGCGGGCACGAATTCCGGACGGTCATCATTGATTCCATAGACTGGTGCGAGCGTTTGTTTGTGAACGCCTTCATCAGGGAACACAATAAGCGGGCCAACGCCTCCCTGAAATCCATTGAAGATTTTGGATACGGCAAGGGGTACAAGATGATAGAGCCTGTGGCCATGGATCTCTTGTCACGCCTCAACGCGTTGATGAGCGCAGGAATGAATGTGGTGCTGGTGGGACACTCCCGCCGCGTCAAATTTGAAATGCCGGAAACCGCCGGAGCCTACGACAAGCATGAACTGAACCTTTCCAAATTCGTTGCCCCGCTGGTCAAGGAATGGGCTGACGCCATGCTCTTCTGCAACTTTGTTGTAACAGTCCAGGACGGCAAGGGGCATGGAGGCAACCAACGCATGGTTTACACTTCTCCTTCCGCCCCGTGGGAAGCCAAAAACCGGCACGGGATGCCCGCCGTGATGGCGATGGACGCCGGGGAAATCTCCCGCCTGCTGTTTGGAGAGGGCTGCGGATCTTCCGGGAACGCTCCGGACGGCGAAAAGCAGGCGCCGCCTCCGGCCGCATCCGCGGGAGATCGTCAGGCGGATGCCCTGGCCGCGGTGATTGACCACGCAAAAGACGCCCTCGCCTTCATGATCAGCCGCGGAATCATTACTGCCGGACAAGGGCTGGAAGAAGTCCCGGCGGAATATGCCGCCCGGATTTTGAAAACTCCCGCCCGGTTCAATAACTCCGTAAAAGAATTCATGGAAGGAGGGGCGTGCCGATGAAACCCGTCACCTGCATCAACGTCGCCCGCGAAACCGGGCATGCCGTCCTCTCCCTGGACGGAGTGGAATACGCCGTCAACCTGGACGACCTGCAAAAAATCCTCTCTGACATTGCCGCCCCCCGTCCGGCACCGTCCACGGAATTATTGAGGCCGTCCCTGCTCCCCAAGCTGGCGCAATGTCCCTGCTTCATCTCCTCCCCCGACGCGGGGGAAGCGGCCCAGAGGGGAACCCGGATGGACGCCGCCTTCCGGGATCTGCTCATGGGCGTGGACGAATTCAGGGCGTGTGAACACCTGCAAGCCGATGAAAAGAAATCCATCCTTTGGGCAGTGAAAACGGTCCGGACGCTCTGCTCCGGAGAAGAGGTCATTGCCGACAAAAACCGTTGCGCCTTCCCGCAATGGCACCCCCGAGTGACAGGCGGGGAAGCGGACTGCCTCTGCCCCGCGCTGGGCAAACTCTTCGACCTCAAAAGCGGCCAAATCCGCAACTACTGGGAACAGCAGGCCTCTTATGCGAAATCCTTCATGGAACGGGAATTCTTGGATGAAATCACCTGCCACCTCCTCTTCTGCGACCAGCAGCAAATCGTCACCCGGAAATTCACCTACCGGGAAGCAATCTCCATCGTCAACGACGTGGTGGACTCCGTGGACCGCGGCGGTGGGCCGCGCCTCTGCGACTACTGCGGCTGGTGCGCCTCGCAGGACACCTGTCCGCTGCGGAACCGGGCGGCGCAGGAAATGCTGTCCCTGGCGGAAACCGGAACGCTGGAAGCGAGCTTTGCCGAAATCGCGGAAAACCCTTCCAGGCTGGCGGAATTCGTCACCAAGGCCGGAATCCTGGAATCCTATGCCAAAAAAGGAAAAGAAAAAATCCTCGACTACCTCAACAACGGAACGGAAGTCCCCGGATTCAGGCGCGTCTCCCGGAAAGGCACGGACACCGTCGCTCCGGAAGACGTGGCCAAATACGCCACCTGGATTGGCGTGCCGAAACTCCTGAAATCCTATGGACCGCTCAAGGCGGACGTCTTCCGCGCCCTGTTCGCGGAAGCCCTGCCGGAACAACAATTCCCGGAAGAACTGGTCAGGACGGGGGCCGGATCCTCCTACGTCAAAAAAATCTCCGTCTCCAAAACCACAACCAACAAATAACCATTATGTTTAGCTATATTTCAGAAGGCGAGCCCGGCGAATACGGATTCCTCCCCGCGGGCGTCTATGAAGGAAAAATAGTCAAGATGGAAGAAGGAATTTCCCAGGGAGCCAAAACGCGGGGATGCCCACAGCTGGCTGTCCACATCAGGGCCTTTGGTCCTGAAGGGGCGGCGACGGTGCGTCACTACCTGACCGCCTCGAAAGACCTGGCCTGGAAAATCGACCTGTTCGTTAAAAACGTAACCGGGAAGGTATTTGAGGCAGGCCAGCAGGTCATCATCAACCCGGCGGAATACCTCGGCAAGCCCTGCTACGTCCGGCTCAGCGTCAAACGGGGAGACAAGCCCAGGGCGGACGGGAGTTATCCCGAATTCAGCAACTGCGAAGACGTGCTGGGGCCGGACGAAGCCCGGGCCATCATGGCGGCGCAGGACAGGGTAGCGGCGGGGCGCGGCAGCGCGTCCCTGCCTCCGCGCCCGGCGGATCTGCCGGCCAACAACCACATGAGCGCCACGGCGGGACCGCCGACGGAAGAAGACGAAATCCCCTTCTAATCAACAATGATGAGCGCGCGAACGGAACACGAAAAAGAAACCATCCTGGAAGCCGTCCGCATGGCCTTTGATGAATTCGACGACTACGAAGACATCAGGCGCCAGGCGGCGGAAGACGAATCCGATTTCAGCCTCTCCATCAGTGTCAAAATCCCTGACGGGGAACAGAAAGTCTGTGTGAAAGTGTCAGGCTCCATCAAGAAAACAGCTGTGGCGAATGCCTGGTTTGAGGACGACGGCCAGCTGAAGCTGGACTTCGACGCCGAATCCCAGGCCCGGGAAATAGAAAGGAATTCGAAAGCGTCATGAACAAGCCGATGACCATCATGCTGCCGATCGTTCCCCCGACGAAAACGCACCAGAACAAAAAAATCGTCCATATCGGGGAACACGCCAAACTGGCGGACACGAAAGAATTGAAACTGGTCATCAGCGATTACCTGACTCTGCTGAAACCTTATCAACCGGCCCGGCCCCTGACGGGGCCGGTCTCCCTGAAACTGGCTTTCGTCTGGCCCTACCGCAAAAGCGAGCCGAAAAAAAAACGGATCGGGCTCATTCCGAAAACGACCAAACCGGACTGGGACAACCTGGCCAAAACCCTGCAGGATGTCATGACCCGGTTGAGATTTTGGGAAGATGACGCCCAGGTCTATTCCGCAAGCGTGGATAAATGGTGGGGTGAAGAGCCGCAAATAACAATCACCGTGCAGGAAGGATCAGAGCCATGAAACGGAACCCTCACATCATCGTCCAGCAGGTCTGCCCCATGAAGAAAACCGACGATGGGAAATATGAAGTTCAGGCCGCGATTGTGCACCACAAAGGGATTATCGCCCGCTATCGCATGGAGTACCCCACGAAACGGCATGCCCGGTGGGCGCAGCACCTTATTTGCACGACAAGGAATCATACACGTCTACGGGTATTTGATGAATTAAGGGCCATCATTGACGGAAAGGAGGCCAGTAATGATTAACATCCTATTATCCGTCAGGCGGCCTTTCTCTGGGAAAATTCTGTCCGGCGAAAAGACATTGGAATTACGGAAAAACATGCCTCGCCTTAGGGGTAGAGAATTTGAAACGATATGGCTTTACGAATCCGGAAAGGACGGAGAGCGGGCAATTATCGGCAAGTGCAGACTTGCTCTTTGTTTAACAATAAATAAAGAGGTTTCCCCAGATAGTTTATCAGCCGTTTGCAAGTCGGCGTGCGTGACGGAAGAACACATTTTTCATTATATTCCTTGCTTCACCTGGGTCGTCCGGGATCCCGTCCGGCTCCCTCATGCTGTACCACTCTCTGCCATTGGCCTGACCCGTCCGCCGCAGAGTTGGCAGTATCTTACCCCGGAACAGGCATCTATTTTGGAAAGGAGGTTCGCATGAAGATCATGCCCTGGACGCCATGCCAAAAGGCGCGCATCGGCTATTGGAAGGCATACAAAAGACTTGCGGAATTCCGCCGGGAGTATGCCGACTATGAGTGCTTGTGTTATATGCCGTGGAGGCACGAGCTGCGCAGAGCGCCCCTGACCGGAAAAAAATATCATCTTGGAGAGCTGGCGCTCGCCGCAAAGCATGCTCATTTGATTTTGGATGCTTGGGAAAAGAGGCAAATCCTTAGGAAAGGAAGCCGGCAAGAAGATTGAATCCTGTGGATGAACTACAACCCCCAACTGACGCTTTTTTTATTATGGAATTCATCAATATCCCAACAGCCTTGTTTTCCAGCCCCGAATATATCGGGGCGGAACCCATACAGCGCGCCACCTGGATCTCTCTGCTGGCCTGGTGCTGCGAACAGGAAAACGGCGGCATTATTGAGGGTTGCCGCTCCTGGGGCATGCGCCGCTGGATGCAGACCTGCGGCGTGACGGATCAGGAAATCAGCGTGGAAAACGAACTCTACCACTTTGACGGCGACAATCTCGTCGTATTCGGCTATCCGCATGAAATTCAGGCAAGCGTGCAAACGCGCCGGAAGACCGCCCGTGAAAATGGAAAACTTGGGGGGAGACCCAGGAAAACCGACATTGGAACCAGTGTAGAAACCGAAAAGGAAACCCACGAAAAACCAACGTCAGTTATTTCCGAAAACCCAGAAGAAACCCAGTCGGTTTTTTTTAATAACCCAGACATAACCCATGAAGAAACCGTAAGGAAGGAAGGGAAGGAAGGAATTCACCCCCTTACCCCCTCTCCATGCACCGTGGAGGAAGTCGAAGCTCATTTGCAGGCCGCGGCTTTTGCGGGGCGTGTGCGTTTGGCTCCCGACCAGATACCGGACTGCGCCACGGCCTACTGGGGAAGCAGGGACGCCGTCAACTGGACCCGCAACGGCATCCCCGTGACCAAATGGCAATCCGACGCCATCAGCTTCGCCACCAGCTACGCCCTCAACCATCCGCCGCCTCCTGAAAACGGAGACCCCTATTCGAACCTTCAGGACCTCTAACCCCCAACAACTTCAACAACATGATCGACTCGCAGACACTCATTGACGCCGAAAAACTGGTGCTCTCCCAGGCAATGGACGGCGCCCAGGCATTGGCGGACCTCCGGGACAAGGGCATCAGCCGCCAGACATTCGGCCTCCCGGCGCACCAGCAAATCTGGACGGCCCTGGAAACCGTCGCCGGCACGGGAGGAACCGTGGACGCCCTCACCGTCATCGCCCGCCTTGAAGCCCAGGGCCAGCTTGACGCCGTGGGAGGGCACGCCGGAGTTGTGGAAACGGCCACCTACGGAGCCCTTGCCCGGTACAAAACCGCCGCCGCCCTGGAAATGGTCACGGAAGCCGCCAAAAAACATGCGCTGCTCGCGTTTGCCACCCGGATGGCGGAAGCTGCCGGCGATCAGCTCAAAAGCGCGGAAGAAGCCCTTGATGAAGCCGAGCGCGGCATGTCCGCCCTGCGGGACCGGTGCGGAGTCCGCCAGACCGAAACCATCTGCGGGGCCGTGGGAGCCATCATTGAAAACCTGCAATGGCGCATGAACAACCCTGGAGCCATCAAAGGGATTTCCTCCGGATACCGCCGCCTGGACCTGACCCTGGACGGCCTGCAGCCCGGAGCCATGATCGTGCTCGCCGCCCGGCCCGGAGTCGGGAAAACCGCCGCCCTGGTCAACATCCTCACCAACATCTGCCTTGAGGGAACCCCCGTGGGCATGTTCAGCCTGGAAATGCCGAAATCCCAGCTCCTGGAACGTGTCCTCTACGGCATGGCCGGCATCAACTCCGACGACATCCGCCGCGGAAAGCCGATGACGGTCGGACAGCAGCAGCATTTCACGGCCGCCGTCAGGAAAATCACGGCCGCTCCGTTGCACATCGACGACGAAAGCTCCCTCACCATTGACAGCATCAGAGCCCGCGGCCGCCGGATGGTCCGGGAACACGGCGTCAAATGCATCGGCGTGGACTACCTGCAGCTGGTGCGCTCCACGACCCAGCAGGCCCGGGGAAGCCGGGAACGGGAAGTCTCGGAAATCTCCGCCGGCCTCAAATCCCTGGCCAAGGAACTCAATATTCCCGTCCTGGTGCTGGCCCAGCTCAACCGCGACGTCGAAAAAAGAGCCGGGAACGCCCAGGGCAAACCGGTCGTTTCCGACCTTCGCGACTCCGGATCCATTGAGCAGGACGCGGACCAGATCATCATGATCCACCGCCCCTACATGTACAAGCCCGACAAGCACGACCCCTCGGAAGCGCAGTGGATCATCGGCAAAAACAGATTCGGACGGCTGGGGCGTATTCAATTCCGCTGGACGGCAGAACTCACAAAATACGAAGAAGAGCCCAATTACCCCGTCAATAAATCATGAAAAAACTGGACATTATTACTCAACCCTGCGGATCTCATGCCTTGAGAATATCCCTTTATTTGGGACCCAAGCGCAAAAGAATGAGAATTTGTATCGGATTGGAAACACACGATTACATGGAAGCCCAGCGCCGAGCATTGCTTCTTCTCCGCTATAATAAACGCCTTGGAATTTATGACCGGGAAATCCCGGAAGAATCGGAAATTACATATCCTGAAAAAACGGATGACTTACCCTTGTTTCGGGACGACAATGAAATTCAAAGCGAAAATGGTAACTCCCGTTGACATATTCCGGCGCAAAAAAATAGATGCTCGCCCCATGTCCACACGCGAACGGGCCATGCTGCCCGCCGCGGAACGGGTGAATTCCATTTTTACGGCGGACGTTGAAAAAGCGCAGTTCCTGCAACGTCTCGCCAACATGCTTGACGACTTTTTATCCGGCAAAAAGCAGGAGATCATACTTCCGGACGGTACGTCAACAACGGTGGGCGTGATGCAGGGGAAGGCCGACTTCATAGCCAAGGCCCGCGCTTTTATGGCCGCAGAAGGAATGGCAGCGGATGCGGGAGATAACCGCATTACCAACATCGGCGCCCGTTCCCGCTTGTCTCTAATTTTTGATACGATGACCCGCTGCTGTTACGGGCAGGCCCGCTGGGAAAGCGGCATGACCCCGGAAATGCTCTACGCCTACCCGGCGTGGCGTTTCGTCCGGCATCCGGGTGCCAGGATGCCCCGGCCTTTACATGTACTCAATGAAGGAGCCGTCCGGCTTAAGACGGACTTCCAATTTTGGGCCGTCGAGATGAATTCTCCGGCGATAGGCGGCTTCCTGCTGCCCTGGCCTTTGTACGGCTTCAACTCATGGATGGATATTGAAAGCGTATCTCGAGCCGAGTGTATCAGATCTGGCCTGATTGCTCCCGACTGGGTTCCCGGCCCGGTGGATATGTCCTGTTTCGGAGCAACGCTGCCGGAGCGTCTTATGAACCGGTCGGCCTCCGTCCAGAAAGTGAAAGACCCGGCTCTTGCCGCCCGGCTTCGGGAGAGCCTTAAAAAGCGCTTCGGATTGGATGCCTTGGACAGGGACGGACGGCTTGCCATCCCGGCCCATGACCTCGCCCGGCGCATAGAGAACCAGGACGGGAACGGATATATTCCTGACGCTCCCCCCGTGCAGATGATGCTCAACATGGACATGGTGTCCAAAGTAGGGGACAAGATCAATCTCCCCAAGTCCGGCATCAGCCGTAAAGTCCGTACCGCCGTCAACCGTGCGGTCAGTTCCATCGATGCCGTACACACGGACGGCCCGCTCCCACAAGCCCACATTAGCCAGACTCCCGGAATGAAAGTCCTGGGGAGCTTCAACCCTTGGGAACCGAACGCCCCTATTGCCATTTCCAACGCCGGGGAATATCCGGATTTGACCACCTGCCACGAGATAGGCCATTATGTCGATCTGTGGGGGCTCGGCAAGGGACAGTGCCAGTACCGGCTTGGGATGATTCCCAGCGAGATGGAAAAAGAGAAGCGTTCAAAGTATGGCTCCGAGCATTCTCCGGAAATGGACGAACTCATGAATGTGATCATGGAGTCCCCCACGCTCTCCATCATCCGCAGTATTCCCGGCAGGTACTACCGCTACCTTGAGAGTCGCCGTGAGTGCTTCGCCCGCGCCTATGCTCAATTCATTGCCGTGGAATCCCGCGACAAAACCCTTATCAAGCAACTTAACCGCCAACGCCAAGAAAGGAACCTCAATCAATGGACGATCAAGGAATTCAGACCCATACGGAACGCTTTCAGAAACTTATTCATGAAAAAAGGCTGGATGAAGTAACCGCAGAGCTCTTCACCCTCATTGACCGGGGGGAATTGACGTGGGACGACGTCTATCGCCATTTTCACTTTCTCCCGGGCCTCATGAATGACCCCAGCCTTGAGGACGTGTATTACTGCACCCATGCCCCGGAAGACGGGGAAGAACCCCACCACTTGGAATGAAGAAAAAATCCACCATTCCGCCGAAGAGAACAGGACGCCCGACCAAATATACGGACGCCTTGGCGGATGAAATATGCAGACGCATTGCCGAAGGGGAAATGTTGATGCAGATTGTACGGGACGAGCACATGCCGGAACGTAAGACAGTTTATAACTGGATGAATGAGCATGACGACTTTTTACACAACTACGCGCGCGCGTGCGAGATGTCGGCGGATGCCTTGGTGGAAAAGGGACTGGAAATACTTGACGGAAGCAGCCCCGATTGTGCGCAGATGGACAAAAATAGAGCCGAATACCGTAAATGGCTGGCCGGGAAGAGAAATGCCCGTTACGGGGAACGGCAGGCAGTGGAACTCACCGGGGCCAATGGGGGGCCTGTGGAGATGATCACGGAATACGACGAAGACAGAATAGCTTCCGTCATGGACAGAATTGAATCCATCCGCAGAAAGAGGGCGGAAGAAGAGAATGGCGGAACGGTGTGATGACATAGTATCCCGGTGCCGTTTACGGCTGGCTGAATTCGCCGTTGCCGTGCTGGGGCTGGACCCCTACGACTGGCAGATCAACACCTATGAGGACATTAACGATTACCGGCGCACGGCCGTTGTAGCGGCTAACGGTTCAGGCAAAACTGTTTCCCTGGTAGGTCCTGTTGTACTGTGGTGGCTGTATTGCTTTCCCCGCGGACGTGTTGTTCTTACGTCCGGTTCCTGGCGGCAGTTAAAAACCCAGCTCTGGCCCGCAATCCGTGCTTACCAGTCTCATCCGGCATTCCGGGGTTGGAAATGGAACCAGATGGAAATTTTGACTCCGGAAGGAGGCTTTACCTCTATATTTTCTACCAATGATGAACAGAAGGCGGAAGGGTATCACGCGACGGCGGCAACGCCTGTCCTTTATATCGTGGATGAAGCGAAAGGCGTTCAGGACGGTATTTTTGAGGCGGCGGACCGATGCACCGTCACCCGGTATCTGTATCTTTCTTCCCCCGGTTCCGCTATGGGGAAGCATTACCGCTGCTTTCACGACGAGGCCAAAAACTGGAGGCGAACCAGGGTTACGTCATACATGTGTCCCCACATCCGTCCGGAAAAACGTGCGGAAGACCTGGAAACCTACGGAGAATCCCATCCCCTCTACCGTTCCATGCATCTTGCGGAATGGACGGAAGGGGAAGACATGCTTGTCATTACTCCGGAACAACTGCGGCATGCGATAGACCATCCTCCGGCGTTCAGACCGGGCGGACAATGGGCCGCTTTAGATTTTGCCGCCGGTCGAGATGAAAATTCCATTGCTGTACGAGAAGGAAATCTTGTCAGCCTGGACCAGGCGTTTAGACAATCCAGCACGGTACAGGCCCGGCGCCGGATGGCAAACCGCCTCAAGGAACTCGGCATTAAGGCACATAATGCGTGGGGAGATTCGGACGGCCTGGGACTGCCTATCGTCCAGCAAATGGCCGAACCGGTTGAAAGCGGCGGGGACGGCTACCGTATCAAAGAGTTCCGAGGAGGATTGCCCGGGGAAGACCCGGAACATTATCTGAACACCATTTCCGAAGCGTGGATACTGGGAGCTCGCGACATCGTCAACGGAAAGATCCGCATTGATGAACTCGACCCGGTCACATTCCGCCAGATGACTACACGCCAGATGGAATGGGATCAGAAGGGCCGCCTCCGCGTCATGTCCAAAGAGGACATGCGGGGAAAGGGCTTGCATTCCCCGGACCGGGCCGATGTGATTTTCATGGCTATTTGGGCCGGCCGTTCCTCCCGTGGCATTTGGACGGAGGAAACGGATGTGTACACGCCTCCGGACACGGAAGGGTGGTATTATGACTCTTGGGCGGAAGGTCCTGTCTCTTGCGAAATTTGAAACTCATATCCAGTCCCGGTTATTTACGGATTTGAGGATTGCCGCATCATATTTTCATGAGGCAAGCCGCCAACTACAACATACACGCCACGGAATCCCTGCCGCAGTCTCTTGCGCTGCATTTTATTTCTCCATCCGGTGAGGATATGGACATCAGCGGCATGACGCTACGCGGCGCGGTAGTACAGGATGGGGTGATCATGCTGGACTGTGCCGTTACGGGGGCGAGTACGGCATTGGTGACATGGCCGAGGCTGGCCTCCGGATGCGGCGCTTATGATATTTTTCTGACCGACGCATCGGGCAAAGAATACCCCTTGTTGAAGGGAGCCGTGCATGTCGTGTCTCGCGTTACGCCTCCGGATGGAACGGAAGAGGCCGCAGCCGTAGCTGGTGCACTTGATGTCTCCATCCCCGAAACGGAAGACGGCTCCGTGACCATTGTGGAAAATCCGTCCATTGTGGTCGAGGAACTTGTACGACAGGCCGAAGCGGCCCGGGATGAAGCAAAGCGGTTTGTGGAAACGCTGGAAGGCCAGGTGAAAAGCGGGGAATTGGTCAATGAGGCTGTAGCAAATAAATTGCCGGCCGCGCTCAAGGATGCGGGAGTGGAATTGGAAGCCGCGACCGGGCAATCCACCTTGTCCAGCGGAGATGCCGCCGACACCTGGACCATCGTCGGAGGCTACGCGATGACGTGGGGAGACGAGATACTGGCCGGGCATCTGCCCGACAGCTGCCGCCTGACGAGTATTTCAACCGTGTATTTTTTCACCGACCCCGCCCTGAATCAGTATTGCCTGCGGATTTGGCGGCTGACGGACGGAGCTTACAGCCTGATTGGCACCTCCGCCTATGTGTCCAACCTGTCCAGCGGTCAGACGGCCACGTGGGTATTTACGCCGGGCGTTATATTGCAGCGCGGAGACAAAATCATCATCCAGGTGTGCGAGGGGACGGAGATGACGCCCTACGCTCTGGGCATGCACGCTGTCCTGACCCCTTCCGTCCCTGGGCGCGGTCTGGTGACGGAGGTGGCCAACCCGCCCACGGTGAATGGCACGATGGCCCCGCTGATGACCGTGGTGGTGGACTATGACGACGGCATCACCCTGGGAGGGATGGAGCTGGCCACCGCTAGGCAACTGGATAGCTTGGGACGGGATGTGCGGCAATCCTCCGCGATCGCCGAGGCTGCGGCGCGGACGGCTGGCCAGTCCGCCGCTACCGCGTCCACGTCTGCCTCCGATGCCGCAACATCTGCCACCGCTGCGGCCAACGCCGCGACGGCGGCCCAGCAGGCCCTTGAGGCCATGCCGCAGGTGGACGCCTCCGGCAACATGACGCTGGCCGGAGGTCTGACGGCGGCGGGGGCCGTCAACGCCAACGGAGGCATCAATATTCCGCTTGCCGTGGGGGCGGCGACGGATACGGCGGCAGTTAATCGCATGTATGCCGCAGGCATGGCCGGCGTGACGGGCATCCTGACCTCTAATGCTTTCCTCAATACGGATGCCATTACCGCGTCAGGATCTTCGACGGTGACCAAGACGGTTCCCTACCATTTGGCTGGCATTAAGATCCCCAAGGGTACTCATTCGACCATTCAGGCGAAATTTGAGGTGAGCAATCCTCAATGGAATTATTCCAGTTTCGCCGGGTTCTCTTTCCTTTGGCGCGCTACCAATGCCGCAAAGTTGTCTTTTGGTATCGGCCGCGGCACGAAGACGGTTCGTCCCGACCTTTCCATAGATTCTTACAGTATTATCCCGGCAAACGGTTTGGCTTATAATCACGGCGAAATTCTGGATATTACTTTTGATAACGTGAGAAATACGGAACGCAACGGTTATACGGTGCGGGTGCGTGAGATTTTTGCGCTTAATAATACGGATAGCTGGCAGGTTAAGACTACAACCAGCTTTATTCCGGCCAGTCAGAATGAGCCTGTTCCGTGGACAGTCTGCAAGGTTGTCTACCAGCAGAAATCTGTCGCCAGTATTGCCAGGTATGAAGATACGGGCGCGCTCTGGCTCATGCTCACTGGAGGTCAGGGGTATAATCTGTATCAGATTGCCACATGCCGGGGCGTCTCCAATTTTGAGACCGGCGTCGGCATTTCCAGTTGGGTGACTGATGTTGTGAATAATGCGGGTGGCGACGTTTCTGTTTATGCGGGAATCGGAGAGTACACTTATTACCAGCCGGGAGGAATGAACCCGGTTTTCTATAGTTTGGAAGCTGTGGGTGTTAACGCCATTGAATCCGAAGAAACGGCGGGTTTCGAAGATATTAACGTGCCTTTAGAATCATGAATAATGCAGAGATACAAATACAGTTTCCGAAACCCGGCAACTGGCAGGAATTCACCCTGACGGCCATTTACCGGGATTCGGATGGATATACCCGCATAGACCGCTATACGCAGGACGAGATACCAGCGGAACAGACCCCGGCCATAGCCGCCGTAGTTGCTGCGCTGGTGGGATTGGGTGAGGATTGGCAGGCGGTTCAGGTATGGGCGCGGCTGGATCATGTTCTTGCCAGTTGGCCTATTTCGGAGGATGGGCCATTTGAAATGGCGGAGGCCATATCATTGACTGTTGAGGCGGTTAATGAGCAAGGGGGACGCCGAATTTTCACCCCGGCCCAATACCAGGAGTTCACAATCAAGGATCCCGCCGCCGTGGCGTTTTTTAAGCATTTCACTACTAAATAATATGAGCACGAATAAAGAAAAAGTGAGTTGGCTGACTGGTCTCCTGACCGGTTGGGGTATTAAAGAGAGTTGGGCAAAAGTCATTGCCGGAGCTGTGATTGGGGCCCTGGTTGCCGCGGGGATTCTGACGCAACCCGGCTGCGGGCACTCCATTGATGTGACGCCGGGCCGCACGGAGGTATGCAAGGACGGCTCCTGCCTCGTCATTGAGCAGGGGCATATCTCCTATTCCCAGGCACAGCCGGAAACGGACGTACCGCCCGTCGTGCAATCCCTGAAAAAGTAAGGCCATGTGCAAACCCCTCAAGGAATATCTGGGAGTGATCCGCGATTATACGCGTGAGATCGTCACTTTCGGCGGTTTTGTGATAGCCGTGTTCATCTACCTGGATTTCCGCGAGGTGGTGAAGGAGCAGGCTACCAACGCGGCCCATACGGCGGAGATCCTGCGGACGATGGATACCCGTCTCCAGCATTTGGAGAATTACCACCAGCAACAGCTTAAACAGCGAGATTAACTCCAACTGTAAAGTTTTTCTTACCAGTTCTAACCAATTCTAACAGAAATAATTGATAACGATGAATACTACAGAAAGAAAGATGGCCGCGGCTATCCTCCGGTTTGAAGACAGCCGCGTTACCGGGCCGGATTCCCTGCGCGTTTCCCGCCTTCCCGCCGCCGACAAGGGCGGCAAGTGGGAGATTTGCGGCATTTGCGACGGCATTGAACCGGACGTGTTTAACAGATTGAAGGCCCTGCTGGATGCCGGAAGGCGTGAAGAGGCCTGGGAGGGATGTCTCCAGTACGTCCTGGACAATACCGCCGCCGTGCGTTCCTGGCTGGGTTCCGACGCTTTTCCGGCCACGGAGTTTATGTTGCGGGACCATTTTTTCAATTCCGGGAGCAGGAATACCGGGAAGATTTTGCAGCGCGCGCTGAATGTCCACGGCGCCGGGCTTGTGGTGGACGGGATTGTCGGCCCCAGAACCCGGCAGGAGTTGCAGGACCAGCTGGTCGCCACGGGTGAAGCGGTGTTCCTTATCTCTCTGCAGGAGAAGCGTCAGGCGTTTTACCGCTCGTGCAAGCAGTTCCCGACCTTCGGGCGTGGCTGGCTGAACCGCTGCGACGATGCGTTCAGCGTGGCACAGGAGCTTGTTTAATTTTTACATCACTCCCCCTATGAGCAAGAAACCCCGCAGCCAAAAGGCCGCCAGGAAAACCAAGACTGCCGACATTGAGATTTTCGAAGATCGTTCCCCTCAGGAAAGAGGATATCTTGGTTTTTACACCAGCATCACGCCCAGGGTGCTGAAAAATGCCCGCGAGAGCATCCAGACGGGCAATATGCTCGACTTGGAACGCGTGTTTCGTTCGATGAAAATCGAATGGCCTCGGTTGCGGGGAAACCTGCGGAAGCTCCGCGAAAAGGTTCAGGCATTGGAAATTACCGTGTCCCCCTGGGCCGAGAAAGGCAAAAAGCCGACACCAATGGCCAGCCGGCATGCGGATTTGGTGGAATCCGCCCTGTATTGCTGCCGGATTGAACAGGGGAAATGGGAACTGGATCTGAACGGATTGATTGGGGCCTTGGCGGAAGCTCCGGAACGCGGAGTGGGTGTGCTGGAAATCATGTGGAACCCTGGCCATATCCGGGCGCCCCGCGCCTATTGTCCCATTCCTTCCACATTTTACAAATGGTCCAGCTACCCGGCTCAAATCGACCGTCTTGTACTATGTCCGGACGGAGTAGGGTGCGGTCCCGAAATGGAATTCCCTCCCAACAAATTCATTGCCTCCCTCAACTGTGACGGGCTTGACCATCCTATCTACGGCGCCAACCTTCTGGCCCTGGTCGGTTGGTTCGGCGCGGCCAAATTCGGCTTGTCCTGGTTCATGGAATTCTGCCAGATATTCGGATCTCCTCTGCGTCATGGAAAAGCATCGGGAACCCTGGCGCAGAAGAAGCTATTTGACCAGATGGTGAAATTCGGACAAACGGGCATCCTTGTAACGGACCCGGATGCAGACGTGCAATTTCATGATGCCGTAAAAGGAGGCAACCAGCTTCCGCACCTGAACATGCTCGAAGAGGCCAACAAGGCATGCGACATTCTGATTTTGGGTCAAACCCTCACCAGTTCCGTTTCCAGCACAGGCGGCAACCGTGCGTTGGGTGAGGTCCATGAAAACACGGAAAACCAGGTTGTCCTTGCCCGCGGGAAATACGTTGCCGGCGTCCTCAACCAGCAGCTTGTCCCGGCCATCCTGGAACTTAACCTGGGAAGATGCCCGGAACATCTGCCCTTCATCTCTTTTAAGGATCCGTCCTCCGGTATGAGTGAAGCAAAACTGGGGTGGGTGGAAAGGGCAACCAGAATTGTTCCCGTCGCTGAAGAACAGGTTTACGACTGGCTTGATATCCCCATGCCTGAAGAAGGGGCGAAACTCTACCAGCCGCCATCTTTTGGGGGATTCGGGCCGGAAACGGGAGAAGTGGATGACCTGGACCGGGAATCCCTGGTTCATGCGGCGCGTAAAAAAAAACGCTGAAGCACATTGACGAGGTCAACCGGATTGCGGCCCGTATCGGGCGCCAGACGGACCAGGCGGCCCATGAACTGACCTCCGGTGTTGCCGGATTCATGGAAGACCTGATTGCCGCCGTAGAAGCCGGGGAAGACCTGGAAACAGTCATCCGGTCCGCCCGTAGGCAGGTGCCGTCCCTGTGGGACAAAATAGATACCTCCAAGCTGGAAGAGCGGCTGGTCAAGGTCCAGCATGCCGCGCTGGAAGCCGGCTGGAACTCCATGCGCGAATCCAAAAAGGCCAACGGGAAAGGATGACGGGCCATGAACATTGAAATTGATATGAGCGGCTTTGATGCCGCACTTGACGATGCCATGAAGGTAGCCTCCCCGGAAACGCTGGAAGCTGCGAACCGGGAAAGCGGCGAATATCTGCGGGACTATCTGGCTTCCTGGTACGACGGCAAAGGGCGGGAACACTGGATCAACAATTCTCTTCCTACGCATGGCCCGGGACGCATGGCGACAGGCTGGTTTTCCAATATTGCCCGTAAATGGTTCCTTTCCTCTGCGGATGCTTCCGGAGCGGTTATCTCCAATCCCGACGAGGACGGATCCCTGCGGCATAAAATAAAGGGAGGGACAATTACGTCCAAAAATTCCGGGGCGTTGACCATTCCCCTTGTTCCGGAGGCCCACGGGCGCCGGGCTGCCGATTACCAATCCGAAATCGGGGAATTGTTCACCATCCCCAACAAAAACGCCCTGTTTGAAGCCGTGGACGGCGGGGGAGTGCGTGCGGTGTATGCCCTGCGCCAATCCATCACACAGGACCCCTGGCCGGACGCCATCCCGACCGGCGAAGAACTGATCAGCGCCTATGGCGTCAAGCTCATGGACGTTCTGGCGGCGTCTCTTGATGCCTGAAACACATATCCAGCCCCGGCTATTTACGCTTTTCCGTTTCATGCCATGCTTGGGGCATGGATTTTGAATTCAACGTTCCTCTTGCGTTTGGCGACGCTCCGGCCTGTATCGTGTACATGCCGGAGGGGGATCATTTCATCAATGCATCCATTGGAGGACGGCAGAAAGTGATTGTGGACCGCTCCTGCCTGGAGGCTTTGCAGCGGGATCTTGCGTTGAAGCTCACTCAAAACGTGCGGCCCGTCTGCTACTTTGACCACAAGACGGGACCCGCCTCCTTTATTCCTGCTTCCTTTGACTACATGGATGGCGTGGGCGTCATCCTCAAGGGGGAATGGACGGAAAGCGGCAGGAAAGCGGTGCTGGGGCGTGACTACAGCTATTTTTCTCCGGCATTCAAGCTCAACACGGCAACCTGCCGCCCCATAGGACTTGAACCGGATGACATTGAGGTTGGCTCTCTGGTGAATGACCCGGCCTTTGAGAATATTGCCCGCATTGCGGCCGGTAAGGCCAGACTTGAGAATTTCACGGTTCTTGAACCGGACATGCTTTTGAATAGCGGCGGAGAGGATACCGGTGCTGTTCATGACCAAACAAATAACACAAATACAACAATGTACGAACTACTGGTTAAATGCGGCGTCCTCACCAAAGAGGAAGCCGCATCTGATAAGGCCGGCAAGATCGCAGAGGACAAAATCAACAACCTGAAGAAGAAATCTGAGGGAGTCGAGCAGTCCAAAACGGAACTTGAAGCGGCCCGAAAAGAGGCGGAAGACGCCAAAAAAGAAGCAGCCACCTGCAAGGCGGCCAAGGCCAGGCTGGATGAAACCGAAGCCAAACTGAAAGCGGCGGAAGCCGAGCTTGCCGAGGTGAAAGCCTCCAAGGCGGCTCTTATCGACGCGGAAATTGAAGCCGCCATCAAGGCCGGCAAGATTGCTCCGGAAGATGAAGATGCCAAAGAGGCCTTGAAGACCGCTCTAACGGCCAATATCAAGGCCGGCAAAGCTCTGATCGCCTCCATAAATCCGAATCCTGCTTTTACGACGGTGGTCGCCGGAAAGGCCAATAACGGCAACGGCGGGAATGAGCCTACCGGACGTGACCGCATCATTGAAAACATCAACAAGGAAAAGAACTAAGCCATGTCATTTTTGACTCTACTGGACATTCAGAAACGCAATGGTTCGGAATCCGACATCGGATTGATCGAAGAAGTGGGGCGCTCCGCCCCGGAAGTAACGCAGCTTGCTTCCGTCGTGGGCTCCAAAACCATCGTCAAAACCTATGTACGCACCGGCATTCCCCGAGCCCGGTTCCGCCCGGCCAATGCACCCATCGGTTACACGTCCTGCACTTACGAATCAAGGAACGTGGAACTGTTTCCCATTTCCTCCATCGTTTTTGTGGATCATATTACGTTGGAAAGCTCTGACGACGGGGAAGCCGCCGTCCTGGCTGATGAAGCTTCCGGGATTACGGAGGGGGTTCTTCTTTCCCTGGGAGCCCAGGGTTTTTACGGAAAGAAAATCGACAAGAACGGTTTTCCCGGACTTCCCGATTTCATCGACGATACGATGATCATCAGCGCAGACAGCTCCAAGGCCGCCGACAATTACGACGGGACGTCCGTATTTGCCGTTGTGGAGGGTCCTAAAGGCGTGCATTGGCGCTGGGGGCGCGACAAGGGAATTACTCTTGGCACGTTCAAGGATGCGCTTATTCCCGGCAAGGATCCGGAAACGGGCGAGCCGGGTGCCATTCCCGGCAAGGTTGCCGATTTGACCGCCTTTGTCGCCCTGGTCAACAACTCCAAGCTGTCCGCCGCACGTCTGAAGAATATCGGCACGGCAGAAGGAACGACGCTGGATGACGATAAATTGGCGGAACTGCTGGCTTTGTTCCCGGCAGGCGTCCGCGTGACGAAATTCATCATGAACCGCATGGCCTTGGAGCAGCTCCGCAAGAGCCGCAGGGTGGTGAGCGTTTCCGTGGACGGCGGCAAGGCGGGAGGGGATTCCTCCGGATCCGCCCCGATTCCGACCCACGCCCACGGCATCCCGATTTTGGTGACGGACTCCATCGTCAACAACGAAAGCGACCTGTCCTCCATCACGGGCATTTCCTACTGGGGCAAGCATGCGCCGAAGAAAGTGAGCAACAAAAAGAACCAATAAGACGGAAAGGAACCTTAGACAGTGAATCCTATCAGACACACCCGCAAGGACGAATTGCTGACGGCCCGGATGAACATGCCGGGCACGGGCAAGACGGCCTATTCCGAAGTGCTGGATGCGGGTCAGACGGGCGGCATTGATGAAATGTCCATCGTCATTGAGCACGAAGACCTTCCGGCTCTGGCTGCCGGAAAGAAGATCACGCTGACCCTGGAAGCCTCCGGGGATGGCGATAGCTGGGCCGAGGTGCCGGGGTTCTCCCTGGCATCTGCGGCGGGAGAAGAAGCGGGAGCTCTTGCGAACAGCATTGCCGGACGGGCTCCCTATGGCATGGGACGCTACATCCGGCTCAAGGCTGTGGCAGACACCGCCAGCGGCGACAATACCGCCGCCAAATGTGAACTCTCCATCCGCGTGTAACCGTCATGGCGCTGGTCCAGATCACGGAAAACACTCTGCGGGCCTTCCTGGCGGACGCTGAAATCGCGGCGTTTGACTCGGCAGGAGCGGAAGGGGATTACCCGGAACGGGCCGGCGCCCTGATCAGGACGACGTGCAACCTCGTCGCCGGAATCGTTAATTCTTCCGGGAAATATCCCATCCTGGCAACAGGTCAGGACAGGGTGCCGGAAGAACTGGAACACCCGACGCTTGTCTGGATCCGTCACGCCATGCTGGCCGATTTGCCCGACATGGGCGACCTGGAAGGATCCCCCCGCGCCAAGCAGTACAGCACGGCAAGCGAGATTTTCCGGGCCGTCCGGGAGGGCAGGTTTTATCTTGCCCCCTACGATTCGGAGAGTGGCGGCGTAGAGGTGTACGGAGCCGGGCAGCCCTATCAGAACTGGTGTGAACTATGAGTGCTTTACCCGCAAGCCCGCGCATCGCCGCCGGGGAAAAAATCTATCGGAAAATCATTACCCTGTGTGCCCGTTACAACAGCGGGGAGGATCCCGGCATTGTCATGCGCGGATGGGATGCCGACCTGAAAACCCTGATTACTCAAAAGCTGTCCAGGCTGGGAATCTGCGTGCTGGTATGTGCCCCGAAACGAAAACCCCTGCAGGAACAGGGAGGCACGAATGCCGTCATTCTGACAACAAAAATCGTCATTGAAAGCAATCCCCTCCTGAAAAAATCCGACGCAACCGCCGTCCTCGGCTGGGATGCGGACGATCTGGCAGACCTGCTCGCCATCGGGCTTGACGGGCATCGGGAACCGGGCTGGCTCACCTGCATGAAGCTCAAAGTCACAGGCACGGAGTCAAGCCGGGTACAGATGGCCAACAAGGCTGTTACGCTCACCCTTGAACAAACCACCATATTGAAACATGGCAACTAAACCCACCATCGCCGCGGCCCAGGAGGCCGCTACTGCTCCGGCGCCCCGCATCGTCAAATGCCGGGTGGCCGTCAACAAGCTGGAACTCCCTCACGGCATCGCCGCGCGGGGAAAAATCGTCCACATCCCGGAAGACGTGTACAAAGTCCACGCCGACGCCGGGAAAGTGACCTTTATTGACTACGTAAGAAGCTAACAACCATGTCAGAACTCTACAACAAGGAAATGCTGGTCGGCACCTTTCTCGACCTGTGCCCGTTCGGAACGACAGTCACGGCCGGAAGCGGCACGGACACGGTGGACGAGCATTTCAAGCCGGCGAAGGACTCCGACGCCTGGATGATTGCCAACGAAGTCATCGACTACAAAATCACGCCGACCACGGAAGACGACGCCCGCACGGTATTTTCCCGCGACACGACCTCCTATGTGACGCGGAAGAACACCAAAGTGACGGGCAACACCATCGAGATTAACTCCACGGAGGTTAATCCGGTCTGCTGGCAGGTGATTTACCAGTGCGACAGGCTGGAAGCCGGGAAGGAAGTGCAGCCCTTTTCCCGGAACATCTACGGGCAAAAGGTATGGGCGCGCCTCACCAAATACCAGGAAGACAAAAAAGAAATGATGGTCCTGGAAGTCGCGGCGCTGCTCAAGGTGGAAATCCCCACGGAAAACAACAAGCTGATCACGCCGAAATTGACGCTTGAAGTGATACCGTCCTCCCTGAATTCCCTGACGCCCACGGAAGAAATCGCCTTCCCGGCCTCCGACGGGGCATGACAGCCGGGGCCGCCCCTCTGTTTGCATGGGGAGGGGCGGCCCCTGTTTCCCCCACCATTATTGAGGCATGGACACGACCGTCTCTCCCTTTTCCATTACCTTTGACGGGCGCCCCGTCGTGCGCGCCGGGGAATTCCTGCTCGACTCCCTGCCGGAACACGCTTTCCCGGTGCAGTTCGGCACGTCCGCCACGCCGATCATCAACAGCCCGTTCCCCAGGCTGGACGCATTCGGCAACCTGTCCCTGTCCTTCACCATCTCCACCGTGCGGGAATGCGCCTCCCACATGGACGCGTGGAACGCCTTTTACGAATGGCTCAACGAATGGAAAACGGCGGGGAAAGGGGAATGGGCCTGGACCGACGCCTGCGGCCGTGAACAGCGCTTTGAAGCCATCATCGCCGACGCCGAGCCGAAGGTTCAGGGCCTGCGCCTTATTGTCTCCTACAACTTCACCCTGGGCCGCCCCCTATGAAAACCATTGACGTATCTTCCGCCGACTTCCTGGACATGGCCGAAAGCCCGTCCTACAACCGGCTGTCCTTCGGGGGAGCCTCCGTCTCCTTCCGCGTGCCTGTCTCCCGGTTTGCCTCCTGCCCGTTTGAAGAAGGGGAAATAGTGAAAGTCGTCTGGCGCGGGAAAACCCTGCTCATCGGCCCGGTCATCGACCTGGAACATTCCCTTGAAGGAACCTCCGAGAGCTGGGACATCAGGATTTGCGATTACTGGTGGAACCTGAGCAACATCCAGTACTTCGTGAATGGCCGCGCCAACGGCATCTTTGCCGAATACCGCCGGGGCACAGGCGGAAGCGGTCAGGAAAAACAGGCGACCGCGAACATCCGGGACGCCCTCTCCGGAGTTCTGGACCACGCCGTCAGCACGGCCCTAGTTCCCATCAAATACGACCTCCGGATAGACAAGGATGCCGAAATCATTCCGTTTGCCTACTCGTCGGAAACGTATGCCTCCCTGCTTTCCCAGATCCAGAAATGGCGCCCCAATATGGCCGCGTGGTTTGAATACGGCGCGGACGACTCCGCCACGCTGGTCATTGCCGACCATGCCGCCCTGCCGGATGTCGTGCTCGACTTGTCCGCCGTGGACGTAAGCGCCCTGTCCCTCAAGGCGCGTCCCGATCTGGTGCCTCCGGCCGTGGGGCTGACCTGCAACGCCTCCGTTGTCTCCCGGATTCAGCGCGCGCTGGCCGTCTATCCCTCAGGCGCCTCCCTGTCCCAGCCCTATGTGGTGACGGCGGAAGTGGACGTTCCGGGCGGCGTCAAGGTCTCCGACACTGCCGGGCAATACAGCCCTGCGGAAACGGACTCGCTGGGTTACGACGCCCCGCGGATGATTGTCCGGGGAGACAAATTCCCGACCGGCACGGCCCAGTGGGCGGCCCGCGTCAAACGCTGGGCTCCGGCCCTGGAGGATTGCGCCGGCCTGGAAGTGGCGGCCAGTCCGAAAATTACGTCCATCACGCCGGCTGACGCGGAACACCGGGGATACAGCAATGCGGCCATCACCCACGAACTGACCTCCGGCCAGATAAACGGCAGGAGCGCAAGAATCAAATGGGGCAAGGTCCGGGTGGATTTGCGGGTGCGGGCGACGGAGCCCCCCGACACGGTGAAGCAATATTTTCCGGAATACGGCGGAAAATCCGGAACCGGGGACCGCTGGATCGGAACATTGACGTTTGAAGTGACCACGACGAATGTCGGCTACGCGTCCTACCGGGTGGACAGGGCAGGGACGGTGGAAAACGTATCCGACGACGGCGGAAGCCCCGGAGACGACGAAACATCGGGCAGCTACGACACCTCCGCACTGTATAAAAATTTCCTGAAATCCTACTACGAAGCCACCCGCGCGCTGCCCTATGACGGATCCGCGACCGTCCACGACGACTTTGACCAGGTCTGCGGGGGGCGCCTCTCCATCACGGGAGGATTGAAAGAATGGGAAACCATGCGGTCCGTCATCCAGGAAATATCCCTCGACCTTAAAACGGGAGTTTCCGACGTGACGGTGGGGGCCCCGGAACAGATCTCCCTGCAGGACTCCATCGACCGGAGCCGGCAGCTTGCCGAGGCGCTGCGCCGGACGGCCTGGGCGGACTCGTCCACGTCTTCCGGGGGAGGTTCTTCGGGCGGGGGATCCGGCAGCGGAGGCGGAGGCTCTTCCGGAGCGGACGATGAAGTCCCGGAGCTTCCCAGCGTCGGGCCGTCCGTAAAACTGCTGCAGGCCCAGGAGCCTCCCGCGTGGGGAACAAGCGCCGTTGAGGTGGGATTCCAATGCCGCCTGTCTTACGGGAGCGACGGCAAGGTGTCCGATGCCTACATCCGCCAGGGGAAGGCCGTTTATGCCGGCAGCTACATCGGGGGGCTGCTTCCGGAAGGGGACGGCTCCGGGGGATGGGTGAAAAGCCCCGTCACTTCCGGGGAAATCTGGCTCAAGATCCAGTTGGACAAGGACACGAAATACCTCGGATCCTCTCTGTCCGCCGCGGGCGGCGTCTCCGACCCCGTCAGGCTCGCGGAGGAAGACCGGAAAACCCCTTATGAATATTATTTCCATCTGGCCACCATCGACGGCAACAAGGTGGTGCAGCACCAGGCGGGCACGGTTTATCTCCAAATCCACCCGGGAACCTTCGGCCCCTCCGGAATGTCATGATCAGGATATACACCTTCACCTATGCCGGAGACGCGCAGGAAGCCGTGGCCTGCGTCCGGTGCGCCAGGACGGCTCTTCCGGAGGCGGTAGTTACGGTGGTGGACGACAGCGCCGCCCCGGTGCCCCCGGAGGACAAGAGGGCCCTTGTAGCGCATGGGGCGCGGTATCGCCGGAGTTCTTTCCCCCGCTGCGGCAACCTGCGCGGCCCGGAGTGCGTCCGGGGAATTATTGCCACGCTGGCCGGGGGGGCGGCGGATGGCGACACCGTCGTCAAGATTGACTCCGACACGGCGCTTCTGTCGGGCGGCTGGGTCAGGGAAATGAAACACAACGGGCTTGCGCTGCACGCCGCCGGGTACCTGGTCCCCCGGAACCCGTCCGAACGGTCCGCCTACGGAAATTGCTACGCCCTGAGCGGACGGGCGTCCAGGATGGCCGCCGAAGCGCTGGAATGCGCCGCCATCCCCCCGCTCGCCCCGGAAGACCTCACCATCTGCCGGGCCGTCATGGATGTCTGCGGCCGGGAGCGTGTCCGGCTTGACGAGCCGTGGACGCCCCTGAACCGGGCCGGGCGGTGGTCCTGGTGGAACTGGGACAGCCGGACGGCGAACCCGGAGGATTATGCCCGCAGCTATGACGTGGTGAGCGTCGGCAATCCCCGGCCTCCCCACGTTCCCAAAAACGCCCGCCGGGAAGTCATGCGCGCTCTGTGCGACGCCCGTTTGAATCTCAACAGCCAATCAATAGAACCATGTCAGACAGAAACCTGAACATCAATATCAGAACGACCGCCGACACCTCCGGCGCCACTCAAGCCGCCGCATCCTTGGACAGGATACGGGAATCCGGCGAATCCATTTCGCAGACTTCCGGCGTGATGGACCGGATCGCAGATTCTCTTTCCCGTGTCAAAACGGCTGCCGGGGAAACCGGCGACGCCATGAAGGACGGCATGGGCGCGGAATATGAAAAAGCCCTGGAAAACGCCAATTCCAAACTTGACCAATACGCCGACGCCCTGACCGCCGCCGGCTCCCGGATGAAAGCCGCCTTTAACGACAACCCGGGATTGACCGGGTTTATTGACGAAGTCACCAACGCCGTGCTGACCTCCGAGGAATTCAGGAAGAAGCTGGAACAGGTGGATGACGTCTTTGAAGTCCTCAACAACAAAATGTCTGATTTGGATCTCGGGGCGAAATGGGGAGATGACCTTGACGAAAACCTTCAACAAATCATCGACGGCTACAACAAGGAAATGGACGCGGCCGACAAGGCCGCGGAAAAGGCGGAAGCCGCGGAGGCCCGGAAGCAGCAGGCAGCCGCCGCCACGGTGGAACGGCTGGAGGCCAACAACCGCCGCGCCTCTGCCACCTATGAGGAATTGCAGGCCGAATTGGAATCCTACATTGCCAAGTTGGAAGAAGCCCGGAAGGCCGGGGACAACGTGGCCCAGGCGGACGCCCTGAAGAATATCCAGGACCTGGGACGGCGCATCAAGACGGCCGGAGATGCCGGGCAACTCACCTCCACGCAGGTCAAGGGGCTGGCGGGGCAGATTACCATTGCGGCAACGCGCATCCTGGGCATGTCCAGCTCGCTCCGGGGAGCTATCCCGTTCATTCATTTATTCGGAACCACCATCAAAACGGCGATGGGGCCGCTGGGCTGGGCCATGCTGCTGATCCAGGGGCTGACCGCCGGCATTACCGCTTTGATTGACCACTTCAAGGCCAAAAGCGACGAATTGGAGCGGCAGGCGGAACAGGCAACCGAAAGGATGAAAAAACGTGCCAGGGATACTGCCGAATCTATCAAAAAGAGTTATGAAGCTATCCAGGACTATAACAAAGCCGACCGAACACAGGAAATCAACAAAGGGTTTGAAGACTTTGTGAAGGGCATTACGACGCAATACCGTTTGCAAACGCAGGAGATTGAACGGCAAATCCAGCTACGGAGGGAGGAAGCCGCCCGCCAGAAGGGGATTGACACGCAGGAAGCCGAACTTGCCCGCGTGAAGTTGGACAATGACTTTGAAGACGGAAAAATCACCGAGAGGCAACGGGACTACGGCATGATGATGATCAACCAGAATCTTGACGATAAAATACGCCGCCGAGATCTGGAAGTAGCGCAGAACGGGACTACGGCATGATGATGATCAACCAGAATCTTGACGATAAAATACGCCGCCGAGATCTGGAAGTAGCGCAGAAGGAATTCATGGACTACGGAAAGCAGTTGGATACGGCCGTTCAAAACCGTGACCGTTTACAAGACAAGGACTTCGATATGAAGTTCATTCAAGGGCAGATGCCTTCCCTTCAGGAAGTTCGGGGTCTGTTCAATCAACAGCAAAAAGCCCAGGAACGAATTGATGCCGCCAATAGGGAATTAAAAAAAATGCCGAATCCTGATGAATTAAAAAAGCAAATAGATAACTTATCTAAAATTCCATTCCAAGGGATAGATATTCTTGATAATTCGCGTTCTGCTTTACTCAAAGAACTTAAAGAGAAACAAGAGAAACAGCAACGCCTTTTGTCTGCCCGTGATACCGCCCAGGATGAAGGAAACGCCGCCAATGTCAGAATAGATGAACTCCGGGATTTGTTTCGTCAATCCGGCGTGAACTTTGAACCCTCCTACAAGCGGGGAACGGACGTAACCAGCCGAACCGGGGAATATCAAAAAGCCCTGGAAGACCAGAACAGCAAGGCAAAAGAACTTGCGGACAAACTTGCCGATGCCAGAGAAGAAGCCGGGAAGCTGGGGGATATTATGGGGGCCTATGAACGCAACATTGTTGATCAGGAGCGGAGCATCAGGACGCAAGACCAGCTCAATTCAGCCAATATCGACTTGTTCAACAAGCGGGCCGACAAAAAGGAAGCTCAGGAAGCCAAGAAGGCCCAGGAAAAGCTTGAGAAAGAGCATGAGCGGGAATTGAAGAAGCTTCAGCGGGAACAGCAAAAAGATGCTAAAAATACGTCTAAAACTTTTGTACAAGGATTGCTTATGAAGACTGGCGAAAGCTCTAGCCCCCAGCAATCAGACCTAGCCAACAAGGCACTTGATGCCATACGTAAAAATATAGAAGCTGCGGCAGCTGATGGACACATTGATGAAGCTGAAATGAGAGAATTAGGTAAGCTCTACGTTGCTAAGCTTCAGGAATTAGGACTGGCAACAAAACGTGCCGTCAATGGACTAAAAGAGGAATTAACCCAGGGGCTTAGAGGAATCAATGCTCAAATTGACGCAATAGGAAAATGGGCTAATACTACCGAAAGGCAGAAACGCCCCGGGGGCATTGTTAATCTTCCTTACCGTAAAAGATGATGGACAAGCCCTTAGCATTCACGTCCTTATTTTAGGGGCGTTTTAATCTTTGTTCCCAACGTTATATAACCTCTTGGCTATTGTGGAAAGCAGGTCAACGACACGAGAGAGCAATTTGATAACCTTGGCACACCAGAAGCACCCAAGGCAGAAGAAGGCTCCGGAAAGCAGGTAAATAATACCAATAGCGGCATATCCTGGCCCCGTGTTGCATAAAGCTAGTATCACCCCAGCGAGTAGAGCAAGAATACCCATGATCTGGAATAATCCCTCAACAGTTATCTCCAACGGTTCAGATTCGCTTGGTCGCGTATCCTGTTGTTCATGAATCTTTTGCCAAGCAGGTTTATTTAATTGTGCCTGTGCTTCATCGAACCTTCTTCGTGCCTCTTCCTCTTTTTTACGGGTAGCCTCACCCCTTTGAAAGGCTTGTATTTTCCGCTCATGTTCTAAAAGGGCGTAAAATCGCATCCATCTTTGATCCCCAGCAATGCAAACAAGAGTATCATCATTTATCTTGCCTTCGGTGTAGAAGGTTTCCAAAGATTCAAAAGAATACGGCCCCTCCGTTTGCCCTTCCTCCGTTGCAATGTAATACCGTTCCATTGCTTTTTATCATTTCCAGATAGTATTTTTCTGCAAGTCCAAAATAGACAAGGCTGATTTTTTCTGGCACTCTTCCTTCTGGAAAGAATTACCGAGAATACGAGCGAGAAATGAATCGTAAAAACTGAAATAGTTACCCAGTAGTTACCTATGAATCGTTTTCTAATAAAAATATTGAAATACCAATATTTTGAATTTGT
>Akkermansia muciniphila YL44 phage 2
[truncated: 73,685 more chars]
