# Supplementary material for: High throughput sequencing provides exact genomic locations of inducible prophages and accurate phage-to-host ratios in gut microbial strains
Source: Microbiome. 2021 Mar 29;9:77. doi: 10.1186/s40168-021-01033-w (PMC8008629; doi:10.1186/s40168-021-01033-w)
Supplement: Supplementary file 5 — Additional file 4: Supplementary Table S5. Prophage predicted by VIBRANT. Supplementary Table S6. Prophage predicted by VirSorter. Supplementary Table S7. Prophage predicted by Prophage Hunter. Supplementary Table S8. Prophage predicted by PHASTER [file 40168_2021_1033_MOESM4_ESM.xlsx]

## Sheet: Supplementary Table S5
Supplementary Table S5: Prophage predicted by VIBRANT
Strain	Scaffold	fragment	Protein Start	Protein Stop	Protein Length	Nucleotide Start	Nucleotide Stop	Nucleotide Length
KB1	KB1	KB1_fragment_28	1736	1753	18	1799940	1814566	14627
KB18	KB18	KB18_fragment_11	678	708	31	681247	699710	18464
YL27	YL27	YL27_fragment_41	2478	2485	8	2976966	2982988	6023
YL31	YL31	YL31_fragment_9	753	814	62	785520	825893	40374
YL31	YL31	YL31_fragment_12	967	1036	70	996286	1046562	50277
YL31	YL31	YL31_fragment_20	1456	1464	9	1489483	1495978	6496
YL31	YL31	YL31_fragment_42	2923	2992	70	2983776	3025813	42038
YL32	YL32	YL32_fragment_35	2083	2122	40	2162159	2208762	46604
YL32	YL32	YL32_fragment_59	3496	3548	53	3598654	3633829	35176
YL32	YL32	YL32_fragment_63	3737	3797	61	3825873	3870848	44976
YL32	YL32	YL32_fragment_68	4139	4240	102	4231301	4324385	93085
YL32	YL32	YL32_fragment_81	5030	5090	61	5132385	5175913	43529
YL32	YL32	YL32_fragment_86	5453	5524	72	5570405	5624139	53735
YL32	YL32	YL32_fragment_90	5734	5883	150	5854449	5985497	131049
YL44	YL44	YL44_fragment_12	775	814	40	969668	998323	28656
YL44	YL44	YL44_fragment_23	1304	1343	40	1601648	1635736	34089
YL44	YL44	YL44_fragment_38	2123	2174	52	2555955	2599562	43608
YL45	YL45	YL45_fragment_4	78	140	63	73794	116698	42905
YL58	YL58	YL58_fragment_4	114	192	79	128754	178034	49281
YL58	YL58	YL58_fragment_11	609	636	28	649147	669575	20429
YL58	YL58	YL58_fragment_47	3344	3353	10	3531810	3537231	5422
I46	I46	I46_fragment_46	2573	2855	283	2614908	2812454	197547
I46	I46	I46_fragment_53	3324	3378	55	3301472	3341550	40079
I48	I48	I48_fragment_59	3439	3511	73	3998266	4051419	53154
I49	I49	I49_fragment_9	598	635	38	611411	637385	25975
LT2	SalmonellaLT2	SalmonellaLT2_fragment_8	1066	1130	65	1214047	1255422	41376
LT2	SalmonellaLT2	SalmonellaLT2_fragment_9	1685	1742	58	1849499	1893404	43906
LT2	SalmonellaLT2	SalmonellaLT2_fragment_10	1812	1866	55	1983718	2029088	45371
LT2	SalmonellaLT2	SalmonellaLT2_fragment_19	3364	3412	49	3620232	3662233	42002
LT2	SalmonellaLT2	SalmonellaLT2_fragment_20	3465	3515	51	3731664	3775613	43950
E.coli HS	NC_009800.1 Escherichia coli HS, complete genome	NC_009800.1 Escherichia coli HS, complete genome_fragment_2	257	333	77	291831	357157	65327
E. coli HS	NC_009800.1 Escherichia coli HS, complete genome	NC_009800.1 Escherichia coli HS, complete genome_fragment_4	843	889	47	917273	953169	35897
E. coli HS	NC_009800.1 Escherichia coli HS, complete genome	NC_009800.1 Escherichia coli HS, complete genome_fragment_8	1949	1972	24	2062900	2090616	27717

## Sheet: Supplementary Table S6
Supplementary Table S6: Prophage predicted by VirSorter
Strain	First gene in fragment	Last gene in fragment	Number of gene in fragment	Start of prophage	End of prophage	Number of Halmark genes	VirSorter score	VirSorter category
KB1	gene_1708	gene_1724	17	1799890	1814616	3	2	prophage
KB1	gene_2512	gene_2611	100	2672570	2761749	NA	2	prophage
KB1	gene_757	gene_894	138	829464	946263	NA	2	prophage
KB1	gene_504	gene_588	85	572669	674456	NA	3	prophage
KB18	gene_2654	gene_2764	111	2557586	2647601	5	2	prophage
KB18	gene_353	gene_464	112	375386	473363	1	2	prophage
KB18	gene_2341	gene_2450	110	2267675	2355651	NA	3	prophage
KB18	gene_3180	gene_3290	111	3060676	3169577	NA	3	prophage
KB18	gene_3531	gene_3669	139	3407411	3549238	NA	3	prophage
KB18	gene_3727	gene_3865	139	3605496	3710981	NA	3	prophage
KB18	gene_626	gene_725	100	625647	702183	NA	3	prophage
YL2	gene_663	gene_762	100	833890	941502	NA	3	prophage
YL27	gene_1098	gene_1275	178	1358037	1550560	NA	3	prophage
YL27	gene_609	gene_903	295	803622	1124257	NA	3	prophage
YL31	gene_726	gene_825	100	763375	844607	4	1	prophage
YL31	gene_935	gene_1034	100	966600	1051702	3	1	prophage
YL31	gene_2343	gene_2569	227	2390860	2605627	NA	2	prophage
YL31	gene_2918	gene_2997	80	2983347	3027710	3	2	prophage
YL31	gene_494	gene_615	122	525243	644843	NA	2	prophage
YL32	gene_3613	gene_3672	60	3596345	3633879	2	1	prophage
YL32	gene_5225	gene_5293	69	5132335	5179495	3	1	prophage
YL32	gene_1384	gene_1499	116	1449058	1555871	NA	2	prophage
YL32	gene_2156	gene_2255	100	2167616	2269126	NA	2	prophage
YL32	gene_3078	gene_3192	115	3078460	3181885	NA	2	prophage
YL32	gene_3856	gene_3959	104	3806349	3883159	2	2	prophage
YL32	gene_4285	gene_4400	116	4223630	4324435	3	2	prophage
YL32	gene_485	gene_598	114	520988	623858	NA	2	prophage
YL32	gene_4873	gene_4988	116	4790926	4912877	NA	2	prophage
YL32	gene_5666	gene_5766	101	5570355	5654251	4	2	prophage
YL32	gene_5876	gene_6080	205	5791127	5964068	6	2	prophage
YL32	gene_765	gene_895	131	817447	931266	NA	2	prophage
YL32	gene_765	gene_895	131	970918	1008429	NA	2	prophage
YL44	gene_2089	gene_2188	100	2540792	2647611	2	1	prophage
YL44	gene_1246	gene_1345	100	1540475	1656827	NA	2	prophage
YL44	gene_178	gene_277	100	215281	334191	NA	2	prophage
YL44	gene_765	gene_813	49	817447	931266	2	2	prophage
YL44	gene_765	gene_813	49	970918	1008429	2	2	prophage
YL44	gene_773	gene_813	41	977569	1008429	2	2	prophage
YL45	gene_1169	gene_1268	100	1364494	1461604	NA	2	prophage
YL45	gene_30	gene_130	101	29700	107359	2	2	prophage
YL58	gene_113	gene_214	102	127359	208591	3	2	prophage
YL58	gene_1884	gene_1983	100	1959255	2040896	NA	2	prophage
YL58	gene_2869	gene_2942	74	2973581	3037459	2	2	prophage
YL58	gene_3725	gene_3952	228	3914500	4109772	NA	2	prophage
YL58	gene_4376	gene_4475	100	4605072	4693405	NA	2	prophage
I46	gene_2782	gene_2881	100	2745195	2814757	2	1	prophage
I46	gene_2052	gene_2151	100	2084088	2176993	NA	2	prophage
I46	gene_2598	gene_2699	102	2618349	2688951	2	2	prophage
I46	gene_3346	gene_3403	58	3304451	3344417	4	2	prophage
I46	gene_4016	gene_4115	100	3966601	4072097	NA	2	prophage
I48	gene_3322	gene_3400	79	3997609	4055270	2	1	prophage
I48	gene_1501	gene_1600	100	1850752	1942881	NA	3	prophage
I48	gene_2297	gene_2396	100	2767209	2859214	NA	3	prophage
I48	gene_717	gene_811	95	939905	1040172	NA	3	prophage
I48	gene_941	gene_1040	100	1190369	1286573	NA	3	prophage
I49	gene_55	gene_154	100	52271	147592	NA	2	prophage
I49	gene_612	gene_711	100	619736	717119	NA	2	prophage
E.coli HS	gene_242	gene_341	100	277026	360286	3	1	prophage
E.coli HS	gene_848	gene_884	37	919599	948248	9	1	prophage
LT2	gene_1659	gene_1758	100	1828797	1914279	3	1	prophage
LT2	gene_1065	gene_1133	69	1213997	1256908	3	2	prophage
LT2	gene_1813	gene_1870	58	1984955	2030639	3	2	prophage
LT2	gene_2645	gene_2744	100	2836806	2928964	NA	2	prophage
LT2	gene_2810	gene_2909	100	2986517	3089502	NA	2	prophage
LT2	gene_2979	gene_3078	100	3171800	3282977	NA	2	prophage
LT2	gene_3365	gene_3587	223	3615845	3844153	12	2	prophage
LT2	gene_356	gene_377	22	405586	424892	2	2	prophage

## Sheet: Supplementary Table S7
Supplementary Table S7: Prophage predicted by Prophage Hunter
Strain	Candidate ID	Sequence ID	Start	End	Length	Category	Score	Closest phage	Gene number
KB1	Candidate_1	CP015410.2	1666	23982	22317	Inactive	0.27	Lactococcus phage bIL312	NA
KB1	Candidate_2	CP015410.2	64753	78950	14198	Inactive	0.04	Aureococcus anophagefferens virus	NA
KB1	Candidate_3	CP015410.2	93240	127867	34628	Inactive	0.09	Lactococcus phage ul36.k1	NA
KB1	Candidate_4	CP015410.2	120541	135552	15012	Inactive	0.17	Lactococcus phage ul36.k1	NA
KB1	Candidate_5	CP015410.2	181374	209532	28159	Inactive	0.1	N/A	NA
KB1	Candidate_6	CP015410.2	325729	348220	22492	Inactive	0.03	Serratia phage BF	NA
KB1	Candidate_7	CP015410.2	350630	375101	24472	Inactive	0.04	Moraxella phage Mcat16	NA
KB1	Candidate_8	CP015410.2	396758	410310	13553	Inactive	0.06	N/A	NA
KB1	Candidate_9	CP015410.2	446576	480582	34007	Inactive	0.04	Bacillus phage BCD7	NA
KB1	Candidate_10	CP015410.2	454669	485982	31314	Inactive	0.14	Bacillus phage BCD7	NA
KB1	Candidate_11	CP015410.2	474368	491699	17332	Inactive	0.11	Bacillus phage SBP8a	NA
KB1	Candidate_12	CP015410.2	528317	554465	26149	Inactive	0.21	N/A	NA
KB1	Candidate_13	CP015410.2	539270	554273	15004	Active	0.84	Bacillus phage Basilisk	NA
KB1	Candidate_14	CP015410.2	584959	622556	37598	Inactive	0.2	Brochothrix phage A9	NA
KB1	Candidate_15	CP015410.2	609160	652412	43253	Inactive	0.47	Pseudoalteromonas phage C5a	NA
KB1	Candidate_16	CP015410.2	713961	727963	14003	Inactive	0.1	Escherichia phage CAjan	NA
KB1	Candidate_17	CP015410.2	732795	750255	17461	Inactive	0.05	Lactococcus phage LW33	NA
KB1	Candidate_18	CP015410.2	736548	769551	33004	Inactive	0.13	Moraxella phage Mcat16	NA
KB1	Candidate_19	CP015410.2	838544	873159	34616	Inactive	0.05	Streptococcus phage phiJH1301-2	NA
KB1	Candidate_20	CP015410.2	885738	906141	20404	Ambiguous	0.51	Streptococcus phage phiJH1301-2	NA
KB1	Candidate_21	CP015410.2	907869	918800	10932	Ambiguous	0.65	Enterococcus phage phiFL2B	NA
KB1	Candidate_22	CP015410.2	963468	996118	32651	Inactive	0.02	Streptococcus phage phiJH1301-3	NA
KB1	Candidate_23	CP015410.2	1026424	1046304	19881	Inactive	0.06	Enterococcus phage phiEF24C-P2	NA
KB1	Candidate_24	CP015410.2	1069370	1101819	32450	Inactive	0.17	Streptococcus phage phiJH1301-2	NA
KB1	Candidate_25	CP015410.2	1082241	1105271	23031	Inactive	0.22	Streptococcus phage phiJH1301-2	NA
KB1	Candidate_26	CP015410.2	1103773	1141417	37645	Inactive	0.03	Streptococcus phage phiJH1301-2	NA
KB1	Candidate_27	CP015410.2	1183772	1216289	32518	Inactive	0.11	Streptococcus phage phi-SsUD.1	NA
KB1	Candidate_28	CP015410.2	1198371	1229660	31290	Inactive	0.06	Moraxella phage Mcat6	NA
KB1	Candidate_29	CP015410.2	1215566	1234193	18628	Inactive	0.03	Moraxella phage Mcat6	NA
KB1	Candidate_30	CP015410.2	1233427	1249733	16307	Inactive	0.01	Lactococcus phage bIL312	NA
KB1	Candidate_31	CP015410.2	1236023	1268830	32808	Inactive	0.02	Lactococcus phage bIL312	NA
KB1	Candidate_32	CP015410.2	1251151	1286525	35375	Inactive	0.08	Planktothrix phage PaV-LD	NA
KB1	Candidate_33	CP015410.2	1312347	1345356	33010	Inactive	0.01	Enterococcus phage phiFL1C	NA
KB1	Candidate_34	CP015410.2	1342014	1353231	11218	Inactive	0.03	Planktothrix phage PaV-LD	NA
KB1	Candidate_35	CP015410.2	1372098	1410412	38315	Inactive	0.01	Bacillus phage Belinda	NA
KB1	Candidate_36	CP015410.2	1499975	1512310	12336	Inactive	0.07	Moraxella phage Mcat16	NA
KB1	Candidate_37	CP015410.2	1526993	1537458	10466	Inactive	0.21	Cyanophage S-RIM32	NA
KB1	Candidate_38	CP015410.2	1549546	1570060	20515	Inactive	0.05	Brochothrix phage NF5	NA
KB1	Candidate_39	CP015410.2	1585526	1620483	34958	Inactive	0.2	Lactobacillus phage KC5a	NA
KB1	Candidate_40	CP015410.2	1662525	1674137	11613	Inactive	0.06	Serratia phage BF	NA
KB1	Candidate_41	CP015410.2	1663018	1689370	26353	Inactive	0.2	Serratia phage BF	NA
KB1	Candidate_42	CP015410.2	1720161	1739304	19144	Inactive	0.01	Staphylococcus phage 6ec	NA
KB1	Candidate_43	CP015410.2	1788480	1812681	24202	Inactive	0.16	Enterococcus phage phiEf11	NA
KB1	Candidate_44	CP015410.2	1813476	1834251	20776	Inactive	0.01	Enterococcus phage Ec-ZZ2	NA
KB1	Candidate_45	CP015410.2	1822796	1844383	21588	Inactive	0.04	Moraxella phage Mcat15	NA
KB1	Candidate_46	CP015410.2	1852526	1872051	19526	Inactive	0.18	Aeromonas phage PX29	NA
KB1	Candidate_47	CP015410.2	1919744	1941436	21693	Inactive	0.01	N/A	NA
KB1	Candidate_48	CP015410.2	1975138	2000729	25592	Inactive	0.04	N/A	NA
KB1	Candidate_49	CP015410.2	2030485	2044715	14231	Inactive	0.02	Staphylococcus phage SPbeta-like	NA
KB1	Candidate_50	CP015410.2	2093419	2124046	30628	Inactive	0.03	Bacillus phage MG-B1	NA
KB1	Candidate_51	CP015410.2	2107029	2129093	22065	Inactive	0.01	Bacillus phage MG-B1	NA
KB1	Candidate_52	CP015410.2	2130856	2153760	22905	Inactive	0.1	Planktothrix phage PaV-LD	NA
KB1	Candidate_53	CP015410.2	2174980	2206138	31159	Inactive	0.03	Lactococcus phage bIL312	NA
KB1	Candidate_54	CP015410.2	2219388	2241390	22003	Inactive	0.05	Prochlorococcus phage P-SSM7	NA
KB1	Candidate_55	CP015410.2	2267876	2295131	27256	Inactive	0.01	Streptococcus phage phi30c	NA
KB1	Candidate_56	CP015410.2	2281766	2314234	32469	Inactive	0.02	Agrobacterium phage Atu_ph07	NA
KB1	Candidate_57	CP015410.2	2434856	2453843	18988	Inactive	0.13	Cyanophage S-RIM14	NA
KB1	Candidate_58	CP015410.2	2438444	2460882	22439	Inactive	0.05	Cyanophage S-RIM14	NA
KB1	Candidate_59	CP015410.2	2546183	2587073	40891	Inactive	0.01	Cronobacter phage vB_CsaM_GAP32	NA
KB1	Candidate_60	CP015410.2	2668526	2691391	22866	Ambiguous	0.54	Streptococcus phage phiJH1301-2	NA
KB1	Candidate_61	CP015410.2	2685329	2715301	29973	Ambiguous	0.74	Streptococcus phage phiJH1301-2	NA
KB1	Candidate_62	CP015410.2	2700654	2731969	31316	Inactive	0.29	Streptococcus phage phiJH1301-2	NA
KB1	Candidate_63	CP015410.2	2739983	2764405	24423	Inactive	0.12	Klebsiella phage Miro	NA
KB1	Candidate_64	CP015410.2	2754989	2772311	17323	Inactive	0.08	N/A	NA
KB1	Candidate_65	CP015410.2	2771044	2800374	29331	Inactive	0.03	Vibrio phage KVP40	NA
KB1	Candidate_66	CP015410.2	2840095	2862208	22114	Inactive	0.03	Campylobacter phage vB_CjeM_Los1	NA
KB1	Candidate_67	CP015410.2	2854680	2870758	16079	Inactive	0.06	Pelagibacter phage HTVC008M	NA
KB1	Candidate_68	CP015410.2	2891871	2918275	26405	Inactive	0.06	Aeromonas phage SW69-9	NA
KB1	Candidate_69	CP015410.2	2899657	2929940	30284	Inactive	0.07	Streptococcus phage phiJH1301-2	NA
KB1	Candidate_70	CP015410.2	2943914	2974848	30935	Inactive	0.04	Moraxella phage Mcat16	NA
KB1	Candidate_71	CP015410.2	2978937	3012902	33966	Inactive	0.05	Lactococcus phage bIL312	NA
KB18	Candidate_1	CP015400.2	8981	29912	20932	Inactive	0.03	Stenotrophomonas phage vB_SmaS-DLP_6	NA
KB18	Candidate_2	CP015400.2	23556	37306	13751	Inactive	0.09	Listeria phage LP-030-3	NA
KB18	Candidate_3	CP015400.2	28161	46774	18614	Inactive	0.04	Listeria phage LP-030-3	NA
KB18	Candidate_4	CP015400.2	54879	90479	35601	Inactive	0.05	N/A	NA
KB18	Candidate_5	CP015400.2	95917	116148	20232	Inactive	0.01	Mycobacterium phage BrownCNA	NA
KB18	Candidate_6	CP015400.2	140716	166540	25825	Inactive	0.1	Synechococcus phage S-CAM9	NA
KB18	Candidate_7	CP015400.2	136178	168861	32684	Inactive	0.05	Synechococcus phage S-CAM9	NA
KB18	Candidate_8	CP015400.2	232638	258300	25663	Ambiguous	0.56	Rhodococcus phage AppleCloud	NA
KB18	Candidate_9	CP015400.2	246614	258826	12213	Ambiguous	0.8	Rhodococcus phage AppleCloud	NA
KB18	Candidate_10	CP015400.2	261947	283892	21946	Inactive	0.11	Streptococcus phage phiD12	NA
KB18	Candidate_11	CP015400.2	267793	308233	40441	Inactive	0.15	Streptococcus phage phiD12	NA
KB18	Candidate_12	CP015400.2	319573	342593	23021	Inactive	0.08	Mycobacterium phage DmpstrDiver	NA
KB18	Candidate_13	CP015400.2	385072	399163	14092	Ambiguous	0.52	Streptococcus phage phi-SsUD.1	NA
KB18	Candidate_14	CP015400.2	406499	436292	29794	Inactive	0.05	Streptococcus phage phiNJ3	NA
KB18	Candidate_15	CP015400.2	459216	485390	26175	Inactive	0.31	Streptococcus phage phi-SsUD.1	NA
KB18	Candidate_16	CP015400.2	483043	506149	23107	Inactive	0.17	uncultured Mediterranean phage uvMED	NA
KB18	Candidate_17	CP015400.2	544915	566544	21630	Inactive	0.37	Erwinia phage phiEt88	NA
KB18	Candidate_18	CP015400.2	548567	562363	13797	Inactive	0.34	N/A	NA
KB18	Candidate_19	CP015400.2	571036	593918	22883	Ambiguous	0.76	Shigella phage Ag3	NA
KB18	Candidate_20	CP015400.2	626023	650828	24806	Ambiguous	0.53	N/A	NA
KB18	Candidate_21	CP015400.2	636016	660975	24960	Ambiguous	0.59	N/A	NA
KB18	Candidate_22	CP015400.2	636365	665184	28820	Ambiguous	0.5	N/A	NA
KB18	Candidate_23	CP015400.2	646267	665184	18918	Inactive	0.45	N/A	NA
KB18	Candidate_24	CP015400.2	675524	720260	44737	Ambiguous	0.74	Pseudomonas phage AF	NA
KB18	Candidate_25	CP015400.2	737861	762344	24484	Inactive	0.1	Gordonia phage GRU1	NA
KB18	Candidate_26	CP015400.2	776576	796186	19611	Inactive	0.09	N/A	NA
KB18	Candidate_27	CP015400.2	911906	932533	20628	Inactive	0.03	N/A	NA
KB18	Candidate_28	CP015400.2	934418	946051	11634	Inactive	0.18	Burkholderia phage KS14	NA
KB18	Candidate_29	CP015400.2	932014	959404	27391	Inactive	0.1	N/A	NA
KB18	Candidate_30	CP015400.2	956161	968248	12088	Ambiguous	0.72	N/A	NA
KB18	Candidate_31	CP015400.2	962322	985195	22874	Inactive	0.41	Ralstonia phage RSB1	NA
KB18	Candidate_32	CP015400.2	994274	1009393	15120	Ambiguous	0.74	Mycobacterium phage Vortex	NA
KB18	Candidate_33	CP015400.2	1003481	1022771	19291	Inactive	0.05	Brevibacterium phage LuckyBarnes	NA
KB18	Candidate_34	CP015400.2	1018103	1051324	33222	Inactive	0.05	Streptococcus phage IPP61	NA
KB18	Candidate_35	CP015400.2	1038463	1069691	31229	Ambiguous	0.65	Aureococcus anophagefferens virus	NA
KB18	Candidate_36	CP015400.2	1075801	1093824	18024	Ambiguous	0.6	Vibrio phage 24	NA
KB18	Candidate_37	CP015400.2	1128819	1149898	21080	Ambiguous	0.52	Streptococcus phage P0092	NA
KB18	Candidate_38	CP015400.2	1130280	1146932	16653	Inactive	0.35	Streptococcus phage P0092	NA
KB18	Candidate_39	CP015400.2	1154823	1166101	11279	Inactive	0	Stenotrophomonas phage vB_SmaS-DLP_6	NA
KB18	Candidate_40	CP015400.2	1221146	1241244	20099	Inactive	0.06	Stenotrophomonas phage IME13	NA
KB18	Candidate_41	CP015400.2	1294642	1320690	26049	Inactive	0.15	N/A	NA
KB18	Candidate_42	CP015400.2	1311016	1340009	28994	Inactive	0.01	Streptomyces phage phiHau3	NA
KB18	Candidate_43	CP015400.2	1472344	1504364	32021	Inactive	0.04	Oenococcus phage phiS13	NA
KB18	Candidate_44	CP015400.2	1531841	1564733	32893	Inactive	0.14	Rhodococcus phage ReqiPoco6	NA
KB18	Candidate_45	CP015400.2	1545124	1579685	34562	Inactive	0.13	Rhodococcus phage ReqiPoco6	NA
KB18	Candidate_46	CP015400.2	1591723	1607320	15598	Inactive	0.25	N/A	NA
KB18	Candidate_47	CP015400.2	1599236	1623587	24352	Inactive	0.32	Pseudomonas phage YMC11/11/R1836	NA
KB18	Candidate_48	CP015400.2	1620091	1642264	22174	Inactive	0.36	Streptococcus phage phiNJ3	NA
KB18	Candidate_49	CP015400.2	1655773	1681475	25703	Inactive	0.09	Streptococcus phage phiJH1301-1	NA
KB18	Candidate_50	CP015400.2	1658703	1688835	30133	Inactive	0.07	Streptococcus phage phiJH1301-1	NA
KB18	Candidate_51	CP015400.2	1685122	1720350	35229	Inactive	0.11	N/A	NA
KB18	Candidate_52	CP015400.2	1719249	1736458	17210	Inactive	0.16	Moraxella phage Mcat6	NA
KB18	Candidate_53	CP015400.2	1774364	1796126	21763	Inactive	0.05	N/A	NA
KB18	Candidate_54	CP015400.2	1777489	1796290	18802	Inactive	0.06	N/A	NA
KB18	Candidate_55	CP015400.2	1791163	1828585	37423	Inactive	0.16	Moraxella phage Mcat16	NA
KB18	Candidate_56	CP015400.2	1897304	1918702	21399	Ambiguous	0.55	Streptococcus phage IPP61	NA
KB18	Candidate_57	CP015400.2	1930968	1946251	15284	Inactive	0.33	Streptococcus phage P0092	NA
KB18	Candidate_58	CP015400.2	2055890	2081671	25782	Inactive	0.07	Synechococcus phage S-CAM8	NA
KB18	Candidate_59	CP015400.2	2083894	2102264	18371	Inactive	0.26	Pseudoalteromonas phage vB_PspS-H40/1	NA
KB18	Candidate_60	CP015400.2	2122268	2142242	19975	Inactive	0.01	N/A	NA
KB18	Candidate_61	CP015400.2	2128698	2153909	25212	Inactive	0.01	Arthrobacter phage vB_ArS-ArV2	NA
KB18	Candidate_62	CP015400.2	2192767	2206908	14142	Ambiguous	0.52	Erwinia phage vB_EamM_Kwan	NA
KB18	Candidate_63	CP015400.2	2225501	2237844	12344	Inactive	0.02	N/A	NA
KB18	Candidate_64	CP015400.2	2272798	2283965	11168	Inactive	0.49	N/A	NA
KB18	Candidate_65	CP015400.2	2287550	2312093	24544	Ambiguous	0.73	Paenibacillus phage Shelly	NA
KB18	Candidate_66	CP015400.2	2297879	2309756	11878	Ambiguous	0.68	Paenibacillus phage Shelly	NA
KB18	Candidate_67	CP015400.2	2302975	2323325	20351	Ambiguous	0.54	Paenibacillus phage Shelly	NA
KB18	Candidate_68	CP015400.2	2329727	2355930	26204	Inactive	0.42	Streptococcus phage phiARI0004	NA
KB18	Candidate_69	CP015400.2	2354109	2381528	27420	Inactive	0.38	Clostridium phage HM T	NA
KB18	Candidate_70	CP015400.2	2431109	2460261	29153	Inactive	0.05	Sinorhizobium phage phiM7	NA
KB18	Candidate_71	CP015400.2	2457717	2482803	25087	Inactive	0.19	Aeromonas phage AS-szw	NA
KB18	Candidate_72	CP015400.2	2468885	2494947	26063	Inactive	0.4	Aeromonas phage AS-szw	NA
KB18	Candidate_73	CP015400.2	2470347	2496237	25891	Inactive	0.34	Aeromonas phage AS-szw	NA
KB18	Candidate_74	CP015400.2	2490642	2514859	24218	Inactive	0.07	N/A	NA
KB18	Candidate_75	CP015400.2	2495873	2520007	24135	Inactive	0.1	Streptococcus phage phiNJ3	NA
KB18	Candidate_76	CP015400.2	2540756	2573801	33046	Inactive	0.1	Streptococcus phage phi1207.3	NA
KB18	Candidate_77	CP015400.2	2606012	2657834	51823	Active	0.89	Streptococcus phage SM1	NA
KB18	Candidate_78	CP015400.2	2638392	2675908	37517	Inactive	0.38	Klebsiella phage 1 LV-2017	NA
KB18	Candidate_79	CP015400.2	2692403	2712149	19747	Inactive	0.16	Erwinia phage PEp14	NA
KB18	Candidate_80	CP015400.2	2721098	2763674	42577	Inactive	0.23	Vibriophage phi-pp2	NA
KB18	Candidate_81	CP015400.2	2739617	2776087	36471	Inactive	0.29	Stenotrophomonas phage vB_SmaS-DLP_6	NA
KB18	Candidate_82	CP015400.2	2761714	2778461	16748	Ambiguous	0.58	Stenotrophomonas phage vB_SmaS-DLP_6	NA
KB18	Candidate_83	CP015400.2	2932372	2962451	30080	Ambiguous	0.5	Aureococcus anophagefferens virus	NA
KB18	Candidate_84	CP015400.2	3052507	3062919	10413	Ambiguous	0.53	N/A	NA
KB18	Candidate_85	CP015400.2	3070403	3083185	12783	Inactive	0.35	Mannheimia phage vB_MhM_3927AP2	NA
KB18	Candidate_86	CP015400.2	3075022	3103451	28430	Ambiguous	0.53	Pseudomonas phage PaMx33	NA
KB18	Candidate_87	CP015400.2	3086810	3122322	35513	Active	0.89	Streptococcus phage phiNJ3	NA
KB18	Candidate_88	CP015400.2	3110417	3124337	13921	Active	0.97	N/A	NA
KB18	Candidate_89	CP015400.2	3119527	3153928	34402	Inactive	0.26	Planktothrix phage PaV-LD	NA
KB18	Candidate_90	CP015400.2	3165235	3186011	20777	Inactive	0.26	N/A	NA
KB18	Candidate_91	CP015400.2	3165888	3208633	42746	Inactive	0.07	Stenotrophomonas phage IME-SM1	NA
KB18	Candidate_92	CP015400.2	3233146	3256422	23277	Inactive	0.31	Enterobacter phage PG7	NA
KB18	Candidate_93	CP015400.2	3290438	3314334	23897	Ambiguous	0.56	N/A	NA
KB18	Candidate_94	CP015400.2	3301062	3318070	17009	Ambiguous	0.7	Rhodococcus phage ReqiPepy6	NA
KB18	Candidate_95	CP015400.2	3331146	3344060	12915	Inactive	0.13	N/A	NA
KB18	Candidate_96	CP015400.2	3349379	3365829	16451	Inactive	0.13	Serratia phage KPN4	NA
KB18	Candidate_97	CP015400.2	3382842	3418909	36068	Inactive	0.17	Streptococcus phage phiSC070807	NA
KB18	Candidate_98	CP015400.2	3406741	3419786	13046	Inactive	0.07	N/A	NA
KB18	Candidate_99	CP015400.2	3408769	3465243	56475	Inactive	0.16	Mycobacterium phage Xerxes	NA
KB18	Candidate_100	CP015400.2	3438853	3482970	44118	Inactive	0.22	Aureococcus anophagefferens virus	NA
KB18	Candidate_101	CP015400.2	3456553	3480359	23807	Inactive	0.14	Planktothrix phage PaV-LD	NA
KB18	Candidate_102	CP015400.2	3473270	3496640	23371	Ambiguous	0.5	Aureococcus anophagefferens virus	NA
KB18	Candidate_103	CP015400.2	3483251	3496829	13579	Active	0.9	Staphylococcus phage IME1348_01	NA
KB18	Candidate_104	CP015400.2	3497834	3536505	38672	Inactive	0.21	Staphylococcus phage IME1348_01	NA
KB18	Candidate_105	CP015400.2	3509071	3550384	41314	Inactive	0.21	Staphylococcus phage IME1348_01	NA
KB18	Candidate_106	CP015400.2	3547325	3557999	10675	Ambiguous	0.57	N/A	NA
KB18	Candidate_107	CP015400.2	3557727	3573983	16257	Inactive	0.36	N/A	NA
KB18	Candidate_108	CP015400.2	3558384	3594293	35910	Inactive	0.15	Erwinia phage phiEaH2	NA
KB18	Candidate_109	CP015400.2	3655395	3686829	31435	Inactive	0.32	N/A	NA
KB18	Candidate_110	CP015400.2	3668269	3696158	27890	Inactive	0.29	N/A	NA
KB18	Candidate_111	CP015400.2	3694442	3725058	30617	Inactive	0.13	Streptococcus phage phiNJ3	NA
KB18	Candidate_112	CP015400.2	3696356	3729671	33316	Inactive	0.12	Streptococcus phage phiNJ3	NA
KB18	Candidate_113	CP015400.2	3698609	3729671	31063	Inactive	0.11	Streptococcus phage phiNJ3	NA
KB18	Candidate_114	CP015400.2	3726346	3737348	11003	Inactive	0.37	Pseudomonas phage pf16	NA
KB18	Candidate_115	CP015400.2	3729534	3744142	14609	Ambiguous	0.7	Streptococcus phage phiNJ3	NA
YL2	Candidate_1	CP015407.2	371	26904	26534	Inactive	0.09	Pseudomonas phage vB_Pae436M-8	NA
YL2	Candidate_2	CP015407.2	28258	49184	20927	Inactive	0.1	Mycobacterium phage Bipolar	NA
YL2	Candidate_3	CP015407.2	48556	69232	20677	Inactive	0.03	N/A	NA
YL2	Candidate_4	CP015407.2	87622	103799	16178	Inactive	0.12	Pseudomonas phage phi3	NA
YL2	Candidate_5	CP015407.2	130526	156150	25625	Inactive	0.12	Gordonia phage Bantam	NA
YL2	Candidate_6	CP015407.2	199840	213616	13777	Inactive	0.08	N/A	NA
YL2	Candidate_7	CP015407.2	261662	297679	36018	Inactive	0.05	Proteus phage vB_PmiM_Pm5461	NA
YL2	Candidate_8	CP015407.2	295180	320802	25623	Inactive	0.13	Mycobacterium phage Bongo	NA
YL2	Candidate_9	CP015407.2	357349	371465	14117	Inactive	0.09	Mycobacterium phage ZoeJ	NA
YL2	Candidate_10	CP015407.2	482019	499461	17443	Inactive	0.03	Pseudomonas phage phi297	NA
YL2	Candidate_11	CP015407.2	514013	544214	30202	Inactive	0.03	Arthrobacter phage vB_ArtM-ArV1	NA
YL2	Candidate_12	CP015407.2	540721	552752	12032	Inactive	0.13	N/A	NA
YL2	Candidate_13	CP015407.2	566931	579223	12293	Inactive	0.03	Streptomyces phage SF1	NA
YL2	Candidate_14	CP015407.2	585696	605161	19466	Inactive	0.07	Erythrobacter phage vB_EliS_R6L	NA
YL2	Candidate_15	CP015407.2	714143	749678	35536	Inactive	0.03	Bacillus phage Deep Blue	NA
YL2	Candidate_16	CP015407.2	721756	744587	22832	Inactive	0.02	Erwinia phage phiEt88	NA
YL2	Candidate_17	CP015407.2	822711	833770	11060	Ambiguous	0.68	Mycobacterium phage FlagStaff	NA
YL2	Candidate_18	CP015407.2	920065	940439	20375	Ambiguous	0.77	Ralstonia phage RS-PI-1	NA
YL2	Candidate_19	CP015407.2	974736	994884	20149	Inactive	0.01	Clavibacter phage CMP1	NA
YL2	Candidate_20	CP015407.2	1030923	1071981	41059	Inactive	0.01	Ralstonia phage RSF1	NA
YL2	Candidate_21	CP015407.2	1111675	1121804	10130	Inactive	0.28	Vibrio phage phi 2	NA
YL2	Candidate_22	CP015407.2	1117745	1134877	17133	Inactive	0.42	Streptomyces phage SqueakyClean	NA
YL2	Candidate_23	CP015407.2	1177646	1201667	24022	Inactive	0.01	Mycobacterium phage Arib1	NA
YL2	Candidate_24	CP015407.2	1188339	1214718	26380	Inactive	0.03	Gordonia phage Bantam	NA
YL2	Candidate_25	CP015407.2	1236894	1281021	44128	Inactive	0.06	Moraxella phage Mcat16	NA
YL2	Candidate_26	CP015407.2	1343582	1372297	28716	Inactive	0.04	Mycobacterium phage Omnicron	NA
YL2	Candidate_27	CP015407.2	1381055	1406624	25570	Inactive	0.02	N/A	NA
YL2	Candidate_28	CP015407.2	1391101	1415687	24587	Inactive	0.01	N/A	NA
YL2	Candidate_29	CP015407.2	1451106	1463249	12144	Inactive	0	Gordonia phage Terapin	NA
YL2	Candidate_30	CP015407.2	1453395	1482790	29396	Inactive	0	Xanthomonas phage OP2	NA
YL2	Candidate_31	CP015407.2	1476628	1509257	32630	Inactive	0.03	Klebsiella phage KPV15	NA
YL2	Candidate_32	CP015407.2	1591187	1609576	18390	Inactive	0.02	Moraxella phage Mcat6	NA
YL2	Candidate_33	CP015407.2	1708021	1732338	24318	Inactive	0.09	Ralstonia phage RSL2	NA
YL2	Candidate_34	CP015407.2	1745957	1760259	14303	Inactive	0.26	Halorubrum phage HF2	NA
YL2	Candidate_35	CP015407.2	1763915	1787956	24042	Inactive	0.06	Caulobacter phage CcrColossus	NA
YL2	Candidate_36	CP015407.2	1802253	1827669	25417	Inactive	0.2	Tsukamurella phage TIN4	NA
YL2	Candidate_37	CP015407.2	1896264	1921082	24819	Inactive	0	Mycobacterium phage Audrey	NA
YL2	Candidate_38	CP015407.2	1921146	1936903	15758	Inactive	0.27	Serratia phage BF	NA
YL2	Candidate_39	CP015407.2	1947539	1975060	27522	Inactive	0.03	Streptococcus phage phi1207.3	NA
YL2	Candidate_40	CP015407.2	1993955	2014140	20186	Inactive	0.09	Mycobacterium phage Godines	NA
YL27	Candidate_1	CP015402.2	16350	43618	27269	Inactive	0.21	Acidovorax phage ACP17	NA
YL27	Candidate_2	CP015402.2	63426	91720	28295	Inactive	0.09	Salmonella phage 9NA	NA
YL27	Candidate_3	CP015402.2	84605	96543	11939	Inactive	0.19	Erwinia phage vB_EamM_Phobos	NA
YL27	Candidate_4	CP015402.2	86837	112362	25526	Inactive	0.23	N/A	NA
YL27	Candidate_5	CP015402.2	170672	184116	13445	Inactive	0.09	N/A	NA
YL27	Candidate_6	CP015402.2	181110	205971	24862	Inactive	0.25	Serratia phage vB_Sru_IME250	NA
YL27	Candidate_7	CP015402.2	197271	214540	17270	Inactive	0.05	Rhizobium phage vB_RleS_L338C	NA
YL27	Candidate_8	CP015402.2	229292	255061	25770	Inactive	0.01	Moraxella phage Mcat21	NA
YL27	Candidate_9	CP015402.2	252164	267602	15439	Ambiguous	0.52	N/A	NA
YL27	Candidate_10	CP015402.2	271980	312856	40877	Inactive	0.19	Stenotrophomonas phage vB_SmaS-DLP_6	NA
YL27	Candidate_11	CP015402.2	295204	334516	39313	Ambiguous	0.53	Pseudomonas phage vB_Pae436M-8	NA
YL27	Candidate_12	CP015402.2	314587	334516	19930	Ambiguous	0.59	N/A	NA
YL27	Candidate_13	CP015402.2	393375	421995	28621	Inactive	0.1	N/A	NA
YL27	Candidate_14	CP015402.2	419232	437673	18442	Inactive	0.46	Streptococcus phage phiJH1301-1	NA
YL27	Candidate_15	CP015402.2	496799	510742	13944	Ambiguous	0.6	N/A	NA
YL27	Candidate_16	CP015402.2	511658	545764	34107	Inactive	0.49	Salicola phage SCTP-2	NA
YL27	Candidate_17	CP015402.2	530390	548287	17898	Inactive	0.29	Streptomyces phage Peebs	NA
YL27	Candidate_18	CP015402.2	561775	585233	23459	Inactive	0.09	Microcystis phage MaMV-DC	NA
YL27	Candidate_19	CP015402.2	605450	637169	31720	Inactive	0.15	Moraxella phage Mcat3	NA
YL27	Candidate_20	CP015402.2	706418	727052	20635	Inactive	0.14	Bacillus phage Shanette	NA
YL27	Candidate_21	CP015402.2	721513	754209	32697	Inactive	0.06	Serratia phage X20	NA
YL27	Candidate_22	CP015402.2	789523	807347	17825	Inactive	0.43	N/A	NA
YL27	Candidate_23	CP015402.2	832449	846535	14087	Inactive	0.28	N/A	NA
YL27	Candidate_24	CP015402.2	894354	909609	15256	Ambiguous	0.53	N/A	NA
YL27	Candidate_25	CP015402.2	910772	928113	17342	Inactive	0.23	Acinetobacter phage vB_AbaM_ME3	NA
YL27	Candidate_26	CP015402.2	929511	968058	38548	Inactive	0.1	Staphylococcus phage qdsa001	NA
YL27	Candidate_27	CP015402.2	962551	997605	35055	Inactive	0.26	Pseudomonas phage vB_PsyM_KIL2	NA
YL27	Candidate_28	CP015402.2	977523	998849	21327	Inactive	0.12	Pseudomonas phage vB_PsyM_KIL2	NA
YL27	Candidate_29	CP015402.2	1005146	1021006	15861	Ambiguous	0.73	Mycobacterium phage Bigswole	NA
YL27	Candidate_30	CP015402.2	1030733	1060551	29819	Inactive	0.02	Aeromonas phage 65.2	NA
YL27	Candidate_31	CP015402.2	1090367	1115186	24820	Inactive	0.26	N/A	NA
YL27	Candidate_32	CP015402.2	1127214	1144339	17126	Inactive	0.16	Escherichia phage D6	NA
YL27	Candidate_33	CP015402.2	1139127	1152241	13115	Inactive	0.09	Acinetobacter phage vB_AbaM_ME3	NA
YL27	Candidate_34	CP015402.2	1217450	1228547	11098	Inactive	0.21	N/A	NA
YL27	Candidate_35	CP015402.2	1297530	1332056	34527	Inactive	0.48	N/A	NA
YL27	Candidate_36	CP015402.2	1325788	1337511	11724	Ambiguous	0.51	N/A	NA
YL27	Candidate_37	CP015402.2	1354104	1380136	26033	Ambiguous	0.7	Escherichia phage phiC120	NA
YL27	Candidate_38	CP015402.2	1384796	1408843	24048	Inactive	0.04	Streptococcus phage phiD12	NA
YL27	Candidate_39	CP015402.2	1416627	1445061	28435	Inactive	0.47	Mycobacterium phage Finemlucis	NA
YL27	Candidate_40	CP015402.2	1437445	1450317	12873	Inactive	0.13	Mycobacterium phage Finemlucis	NA
YL27	Candidate_41	CP015402.2	1515952	1536857	20906	Inactive	0.38	Vibrio phage S4-7	NA
YL27	Candidate_42	CP015402.2	1532836	1563235	30400	Inactive	0.07	Escherichia phage vB_EcoM_PHB05	NA
YL27	Candidate_43	CP015402.2	1540056	1579307	39252	Inactive	0.07	Escherichia phage vB_EcoM_PHB05	NA
YL27	Candidate_44	CP015402.2	1577633	1606206	28574	Inactive	0.17	N/A	NA
YL27	Candidate_45	CP015402.2	1606230	1652376	46147	Inactive	0.21	Mycobacterium phage Klein	NA
YL27	Candidate_46	CP015402.2	1626382	1652537	26156	Inactive	0.08	Mycobacterium phage Klein	NA
YL27	Candidate_47	CP015402.2	1690907	1711799	20893	Active	0.95	Streptomyces phage Peebs	NA
YL27	Candidate_48	CP015402.2	1755873	1772180	16308	Inactive	0.2	Halocynthia phage JM-2012	NA
YL27	Candidate_49	CP015402.2	1837952	1861014	23063	Inactive	0.14	Bacillus phage PBC2	NA
YL27	Candidate_50	CP015402.2	1855689	1867240	11552	Ambiguous	0.67	N/A	NA
YL27	Candidate_51	CP015402.2	1886123	1916067	29945	Inactive	0.07	Bacillus phage JL	NA
YL27	Candidate_52	CP015402.2	1936477	1946854	10378	Inactive	0.03	N/A	NA
YL27	Candidate_53	CP015402.2	2015821	2044112	28292	Inactive	0.08	N/A	NA
YL27	Candidate_54	CP015402.2	2100080	2125443	25364	Inactive	0.08	N/A	NA
YL27	Candidate_55	CP015402.2	2171273	2193572	22300	Inactive	0.03	Wolbachia phage WO	NA
YL27	Candidate_56	CP015402.2	2176916	2208064	31149	Inactive	0.04	Wolbachia phage WO	NA
YL27	Candidate_57	CP015402.2	2194808	2228837	34030	Inactive	0.18	N/A	NA
YL27	Candidate_58	CP015402.2	2217301	2245329	28029	Inactive	0.41	Pseudomonas phage PaBG	NA
YL27	Candidate_59	CP015402.2	2269822	2300218	30397	Inactive	0.17	Moraxella phage Mcat16	NA
YL27	Candidate_60	CP015402.2	2290058	2310107	20050	Inactive	0.02	Moraxella phage Mcat16	NA
YL27	Candidate_61	CP015402.2	2370911	2384796	13886	Inactive	0.11	Moraxella phage Mcat16	NA
YL27	Candidate_62	CP015402.2	2418584	2437144	18561	Inactive	0.4	Mycobacterium phage Myrna	NA
YL27	Candidate_63	CP015402.2	2426146	2447959	21814	Inactive	0.08	Moraxella phage Mcat16	NA
YL27	Candidate_64	CP015402.2	2435042	2454793	19752	Inactive	0.21	Moraxella phage Mcat16	NA
YL27	Candidate_65	CP015402.2	2704976	2732887	27912	Inactive	0.11	Streptococcus phage Dp-1	NA
YL27	Candidate_66	CP015402.2	2813939	2824956	11018	Inactive	0.21	Gordonia phage Nyceirae	NA
YL27	Candidate_67	CP015402.2	2864234	2894480	30247	Inactive	0.06	Geobacillus virus E2	NA
YL27	Candidate_68	CP015402.2	2947199	2974324	27126	Inactive	0.15	N/A	NA
YL27	Candidate_69	CP015402.2	2977642	3010191	32550	Inactive	0.14	N/A	NA
YL27	Candidate_70	CP015402.2	2996653	3010201	13549	Ambiguous	0.56	N/A	NA
YL27	Candidate_71	CP015402.2	3068593	3080142	11550	Inactive	0.29	N/A	NA
YL27	Candidate_72	CP015402.2	3061465	3091051	29587	Inactive	0.07	Moraxella phage Mcat7	NA
YL27	Candidate_73	CP015402.2	3161440	3189692	28253	Inactive	0.26	N/A	NA
YL27	Candidate_74	CP015402.2	3231813	3259749	27937	Ambiguous	0.54	N/A	NA
YL31	Candidate_1	CP015406.2	2266	12891	10626	Inactive	0.01	Streptomyces phage Picard	NA
YL31	Candidate_2	CP015406.2	6191	26004	19814	Inactive	0.05	Arthrobacter phage Canowicakte	NA
YL31	Candidate_3	CP015406.2	196154	221279	25126	Inactive	0.01	Pseudomonas phage YMC/01/01/P52_PAE_BP	NA
YL31	Candidate_4	CP015406.2	292965	326337	33373	Inactive	0.03	Streptococcus phage IPP61	NA
YL31	Candidate_5	CP015406.2	317066	327289	10224	Inactive	0.36	Streptococcus phage IPP61	NA
YL31	Candidate_6	CP015406.2	326392	361450	35059	Ambiguous	0.61	Mycobacterium phage Bubbles123	NA
YL31	Candidate_7	CP015406.2	351086	370930	19845	Inactive	0.32	Erwinia phage PEp14	NA
YL31	Candidate_8	CP015406.2	363520	379763	16244	Inactive	0.47	Erwinia phage PEp14	NA
YL31	Candidate_9	CP015406.2	456851	469137	12287	Inactive	0.02	Geobacillus phage GBK2	NA
YL31	Candidate_10	CP015406.2	520828	540292	19465	Ambiguous	0.66	Sphingobium phage Lacusarx	NA
YL31	Candidate_11	CP015406.2	537367	573065	35699	Ambiguous	0.7	Sphingobium phage Lacusarx	NA
YL31	Candidate_12	CP015406.2	562595	605025	42431	Inactive	0.09	Pseudoalteromonas phage PH1	NA
YL31	Candidate_13	CP015406.2	621271	665505	44235	Inactive	0.09	Pseudomonas phage YMC11/11/R1836	NA
YL31	Candidate_14	CP015406.2	676719	695570	18852	Inactive	0.32	Streptomyces phage BabyGotBac	NA
YL31	Candidate_15	CP015406.2	776769	789971	13203	Inactive	0.02	N/A	NA
YL31	Candidate_16	CP015406.2	779688	812808	33121	Ambiguous	0.78	Pseudomonas phage phi297	NA
YL31	Candidate_17	CP015406.2	785400	826428	41029	Active	0.92	Pseudomonas phage phi297	NA
YL31	Candidate_18	CP015406.2	815255	845577	30323	Inactive	0.12	Xanthomonas phage Xoo-sp2	NA
YL31	Candidate_19	CP015406.2	914690	943020	28331	Inactive	0.08	Streptomyces phage phiHau3	NA
YL31	Candidate_20	CP015406.2	935134	971153	36020	Ambiguous	0.8	Erwinia phage vB_EamM_Yoloswag	NA
YL31	Candidate_21	CP015406.2	947915	978611	30697	Ambiguous	0.69	Erwinia phage vB_EamM_Yoloswag	NA
YL31	Candidate_22	CP015406.2	957958	995510	37553	Inactive	0.03	Mycobacterium phage OKCentral2016	NA
YL31	Candidate_23	CP015406.2	977577	1006835	29259	Inactive	0.07	Lactobacillus phage CL1	NA
YL31	Candidate_24	CP015406.2	1001267	1037269	36003	Active	0.94	Paenibacillus phage Vegas	NA
YL31	Candidate_25	CP015406.2	1044184	1062132	17949	Inactive	0.04	Salisaeta icosahedral phage 1	NA
YL31	Candidate_26	CP015406.2	1099547	1128088	28542	Inactive	0.02	Moraxella phage Mcat6	NA
YL31	Candidate_27	CP015406.2	1189441	1206240	16800	Inactive	0.03	Mycobacterium phage AlanGrant	NA
YL31	Candidate_28	CP015406.2	1231102	1257157	26056	Inactive	0.02	Pseudomonas phage YMC11/11/R1836	NA
YL31	Candidate_29	CP015406.2	1339406	1357282	17877	Active	0.81	Mycobacterium phage YungJamal	NA
YL31	Candidate_30	CP015406.2	1357155	1369325	12171	Ambiguous	0.57	Agrobacterium phage Atu_ph07	NA
YL31	Candidate_31	CP015406.2	1396661	1417838	21178	Inactive	0.37	Lactobacillus phage phiAQ113	NA
YL31	Candidate_32	CP015406.2	1428663	1450861	22199	Inactive	0.14	Cyanophage S-RIM44	NA
YL31	Candidate_33	CP015406.2	1480359	1518040	37682	Inactive	0.03	Freshwater phage uvFW-CGR-AMD-COM-C429	NA
YL31	Candidate_34	CP015406.2	1562051	1596136	34086	Inactive	0.02	Mycobacterium phage Phabba	NA
YL31	Candidate_35	CP015406.2	1614396	1650992	36597	Inactive	0.09	Aggregatibacter phage S1249	NA
YL31	Candidate_36	CP015406.2	1626596	1654042	27447	Inactive	0.11	Aggregatibacter phage S1249	NA
YL31	Candidate_37	CP015406.2	1677293	1695068	17776	Inactive	0.04	Mycobacterium phage Marvin	NA
YL31	Candidate_38	CP015406.2	1795884	1818655	22772	Inactive	0.02	Clostridium phage phiCT453A	NA
YL31	Candidate_39	CP015406.2	1822690	1863974	41285	Inactive	0.02	Synechococcus phage KBS-M-1A	NA
YL31	Candidate_40	CP015406.2	1855405	1879219	23815	Inactive	0.06	Moraxella phage Mcat3	NA
YL31	Candidate_41	CP015406.2	1869764	1891997	22234	Inactive	0.13	Moraxella phage Mcat3	NA
YL31	Candidate_42	CP015406.2	1890550	1922644	32095	Inactive	0.04	Mycobacterium phage Bernardo	NA
YL31	Candidate_43	CP015406.2	1941934	1954968	13035	Inactive	0.02	Sphingobium phage Lacusarx	NA
YL31	Candidate_44	CP015406.2	1958767	1969681	10915	Inactive	0.06	Mycobacterium phage Kinbote	NA
YL31	Candidate_45	CP015406.2	1957720	1977498	19779	Inactive	0.11	Mycobacterium phage Kinbote	NA
YL31	Candidate_46	CP015406.2	2030669	2057364	26696	Inactive	0.03	Stenotrophomonas phage vB_SmaS-DLP_6	NA
YL31	Candidate_47	CP015406.2	2107214	2131680	24467	Inactive	0.02	Mycobacterium phage Wanda	NA
YL31	Candidate_48	CP015406.2	2201084	2213960	12877	Inactive	0.09	N/A	NA
YL31	Candidate_49	CP015406.2	2192577	2226553	33977	Inactive	0.04	Gordonia phage GMA3	NA
YL31	Candidate_50	CP015406.2	2224066	2251717	27652	Inactive	0.27	Streptococcus phage TP-J34	NA
YL31	Candidate_51	CP015406.2	2234018	2265123	31106	Inactive	0.42	Streptococcus phage TP-J34	NA
YL31	Candidate_52	CP015406.2	2268165	2302627	34463	Inactive	0.03	Saccharomonospora phage PIS 136	NA
YL31	Candidate_53	CP015406.2	2355423	2378396	22974	Inactive	0.18	Streptomyces phage ToastyFinz	NA
YL31	Candidate_54	CP015406.2	2392106	2410458	18353	Ambiguous	0.69	Moraxella phage Mcat6	NA
YL31	Candidate_55	CP015406.2	2401999	2433881	31883	Active	0.86	Flavobacterium phage FL-1	NA
YL31	Candidate_56	CP015406.2	2401780	2437272	35493	Ambiguous	0.8	Flavobacterium phage FL-1	NA
YL31	Candidate_57	CP015406.2	2425376	2442895	17520	Inactive	0.39	N/A	NA
YL31	Candidate_58	CP015406.2	2457107	2474395	17289	Inactive	0.01	Mycobacterium phage Hammy	NA
YL31	Candidate_59	CP015406.2	2478106	2509797	31692	Inactive	0.14	Stenotrophomonas phage IME-SM1	NA
YL31	Candidate_60	CP015406.2	2521465	2548500	27036	Inactive	0.14	Aeromonas phage phiARM81ld	NA
YL31	Candidate_61	CP015406.2	2564413	2578199	13787	Active	0.87	N/A	NA
YL31	Candidate_62	CP015406.2	2577080	2602473	25394	Inactive	0.43	Aureococcus anophagefferens virus	NA
YL31	Candidate_63	CP015406.2	2596676	2619916	23241	Inactive	0.03	Ruegeria phage DSS3-P1	NA
YL31	Candidate_64	CP015406.2	2658658	2671293	12636	Inactive	0.03	Moraxella phage Mcat7	NA
YL31	Candidate_65	CP015406.2	2675092	2699416	24325	Inactive	0.01	Cyanophage PSS2	NA
YL31	Candidate_66	CP015406.2	2754149	2781366	27218	Inactive	0.02	Streptococcus phage phiJH1301-2	NA
YL31	Candidate_67	CP015406.2	2898173	2941488	43316	Inactive	0.01	Halorubrum phage HF2	NA
YL31	Candidate_68	CP015406.2	2926750	2947487	20738	Inactive	0.04	Halorubrum phage HF2	NA
YL31	Candidate_69	CP015406.2	2941024	2954468	13445	Inactive	0.02	Streptococcus phage phi3396	NA
YL31	Candidate_70	CP015406.2	2984604	3026727	42124	Active	0.97	Streptococcus phage SM1	NA
YL31	Candidate_71	CP015406.2	2995200	3030841	35642	Active	0.98	Lactococcus phage 98104	NA
YL31	Candidate_72	CP015406.2	3022153	3041133	18981	Inactive	0.04	Bacillus phage PBC6	NA
YL31	Candidate_73	CP015406.2	3082575	3098239	15665	Ambiguous	0.59	N/A	NA
YL31	Candidate_74	CP015406.2	3136172	3155626	19455	Inactive	0	Propionibacterium phage Kubed	NA
YL31	Candidate_75	CP015406.2	3333279	3372979	39701	Inactive	0.07	Pectobacterium phage CBB	NA
YL31	Candidate_76	CP015406.2	3353266	3384545	31280	Ambiguous	0.73	Mycobacterium phage Chah	NA
YL31	Candidate_77	CP015406.2	3372844	3385171	12328	Ambiguous	0.63	Mycobacterium phage Chah	NA
YL31	Candidate_78	CP015406.2	3387143	3428826	41684	Active	0.88	Mycobacterium phage Myrna	NA
YL31	Candidate_79	CP015406.2	3419472	3432714	13243	Inactive	0.25	Mycobacterium phage Myrna	NA
YL31	Candidate_80	CP015406.2	3409269	3449282	40014	Inactive	0.43	Mycobacterium phage Myrna	NA
YL31	Candidate_81	CP015406.2	3497855	3529933	32079	Inactive	0.02	Aeromonas phage PX29	NA
YL31	Candidate_82	CP015406.2	3549420	3563999	14580	Inactive	0.07	Microbacterium phage vB_MoxS-ISF9	NA
YL31	Candidate_83	CP015406.2	3594991	3614604	19614	Active	0.91	Synechococcus phage S-CAM9	NA
YL31	Candidate_84	CP015406.2	3598441	3617435	18995	Active	0.96	Streptococcus phage IPP61	NA
YL31	Candidate_85	CP015406.2	3596210	3632239	36030	Active	0.91	Synechococcus phage S-CAM9	NA
YL31	Candidate_86	CP015406.2	3622964	3642531	19568	Inactive	0.06	Mycobacterium phage Margo	NA
YL31	Candidate_87	CP015406.2	3757858	3781265	23408	Inactive	0.01	Ralstonia phage RSY1	NA
YL31	Candidate_88	CP015406.2	3782768	3807547	24780	Inactive	0.07	Pseudomonas phage MP1412	NA
YL32	Candidate_1	CP015399.2	21509	46887	25379	Inactive	0.15	N/A	24
YL32	Candidate_2	CP015399.2	36112	56089	19978	Inactive	0.13	Gordonia phage Jumbo	20
YL32	Candidate_3	CP015399.2	60866	76395	15530	Inactive	0.26	Ochrobactrum phage POA1180	16
YL32	Candidate_4	CP015399.2	79789	92774	12986	Inactive	0.32	N/A	15
YL32	Candidate_5	CP015399.2	120369	161787	41419	Inactive	0.16	Pseudomonas phage vB_PaeS_PM105	45
YL32	Candidate_6	CP015399.2	153475	173227	19753	Inactive	0.26	Lactobacillus phage phiAQ113	27
YL32	Candidate_7	CP015399.2	329612	349185	19574	Inactive	0.28	Nitrincola phage 1M3-16	20
YL32	Candidate_8	CP015399.2	425953	447390	21438	Ambiguous	0.6	Clostridium phage phiMMP03	26
YL32	Candidate_9	CP015399.2	448042	472869	24828	Inactive	0.1	Streptococcus phage phi1207.3	27
YL32	Candidate_10	CP015399.2	466715	503656	36942	Inactive	0.14	Synechococcus phage S-WAM2	40
YL32	Candidate_11	CP015399.2	493088	504475	11388	Ambiguous	0.57	N/A	18
YL32	Candidate_12	CP015399.2	493057	532601	39545	Inactive	0.49	Cyanophage S-SSM6a	52
YL32	Candidate_13	CP015399.2	514772	545128	30357	Inactive	0.25	Cyanophage S-SSM6a	37
YL32	Candidate_14	CP015399.2	526538	556581	30044	Inactive	0.08	Cyanophage S-SSM6a	28
YL32	Candidate_15	CP015399.2	572285	588921	16637	Active	0.93	Bacillus phage phi3T	22
YL32	Candidate_16	CP015399.2	609766	619914	10149	Active	0.96	Staphylococcus phage 6ec	11
YL32	Candidate_17	CP015399.2	687794	711374	23581	Inactive	0.01	Bacillus phage Anthony	17
YL32	Candidate_18	CP015399.2	696859	721585	24727	Inactive	0.02	Bacillus phage Anthony	18
YL32	Candidate_19	CP015399.2	867724	892316	24593	Inactive	0.41	Staphylococcus prophage phiPV83	30
YL32	Candidate_20	CP015399.2	890959	912081	21123	Inactive	0.12	N/A	19
YL32	Candidate_21	CP015399.2	909229	935469	26241	Ambiguous	0.56	Streptococcus phage IPP61	27
YL32	Candidate_22	CP015399.2	988600	1005575	16976	Active	0.84	Streptococcus phage phi-SsUD.1	13
YL32	Candidate_23	CP015399.2	1000265	1014904	14640	Active	0.82	N/A	12
YL32	Candidate_24	CP015399.2	1004999	1031647	26649	Ambiguous	0.69	Streptomyces phage Lorelei	27
YL32	Candidate_25	CP015399.2	1070191	1088782	18592	Active	0.91	Clostridium phage phi3626	18
YL32	Candidate_26	CP015399.2	1084135	1116004	31870	Ambiguous	0.69	Vibrio phage vB_VmeM-32	46
YL32	Candidate_27	CP015399.2	1211008	1228319	17312	Ambiguous	0.6	Bacillus phage BCU4	15
YL32	Candidate_28	CP015399.2	1400700	1426864	26165	Inactive	0.14	N/A	24
YL32	Candidate_29	CP015399.2	1463197	1476356	13160	Inactive	0.14	Mycoplasma phage phiMFV1	11
YL32	Candidate_30	CP015399.2	1507715	1518118	10404	Inactive	0.45	Streptococcus phage IPP61	12
YL32	Candidate_31	CP015399.2	1533074	1562403	29330	Inactive	0.3	Klebsiella phage AltoGao	39
YL32	Candidate_32	CP015399.2	1602002	1629720	27719	Inactive	0.05	N/A	29
YL32	Candidate_33	CP015399.2	1652583	1677362	24780	Inactive	0.23	N/A	27
YL32	Candidate_34	CP015399.2	1667173	1691560	24388	Inactive	0.23	Bacillus phage Negev_SA	22
YL32	Candidate_35	CP015399.2	1686601	1702278	15678	Inactive	0.09	Bacillus phage Bobb	11
YL32	Candidate_36	CP015399.2	1703946	1716819	12874	Active	0.88	Synechococcus phage S-WAM2	18
YL32	Candidate_37	CP015399.2	1763449	1778751	15303	Inactive	0.26	Enterobacterial phage mEp390	14
YL32	Candidate_38	CP015399.2	1770007	1802731	32725	Ambiguous	0.7	Staphylococcus prophage phiPV83	39
YL32	Candidate_39	CP015399.2	1831603	1873074	41472	Inactive	0.37	Streptococcus phage 20617	47
YL32	Candidate_40	CP015399.2	1867538	1880463	12926	Ambiguous	0.54	Bacillus phage phi3T	10
YL32	Candidate_41	CP015399.2	1974778	2006911	32134	Inactive	0.34	Clostridium phage c-st	32
YL32	Candidate_42	CP015399.2	2055681	2069324	13644	Inactive	0.11	N/A	10
YL32	Candidate_43	CP015399.2	2087630	2118901	31272	Ambiguous	0.61	Bacillus phage phi3T	44
YL32	Candidate_44	CP015399.2	2115120	2132687	17568	Ambiguous	0.75	Bacillus phage phi3T	25
YL32	Candidate_45	CP015399.2	2122160	2145143	22984	Active	0.83	Bacillus phage phi3T	25
YL32	Candidate_46	CP015399.2	2140237	2170352	30116	Active	0.94	Streptococcus phage IPP61	42
YL32	Candidate_47	CP015399.2	2158129	2172399	14271	Ambiguous	0.75	Streptococcus phage phiNJ3	18
YL32	Candidate_48	CP015399.2	2191439	2207233	15795	Inactive	0.28	N/A	13
YL32	Candidate_49	CP015399.2	2219686	2254438	34753	Inactive	0.08	Planktothrix phage PaV-LD	36
YL32	Candidate_50	CP015399.2	2242312	2266270	23959	Inactive	0.33	N/A	29
YL32	Candidate_51	CP015399.2	2321695	2339735	18041	Inactive	0.05	N/A	14
YL32	Candidate_52	CP015399.2	2360921	2373611	12691	Inactive	0.35	N/A	14
YL32	Candidate_53	CP015399.2	2388319	2403280	14962	Inactive	0.38	Halorubrum phage HF2	21
YL32	Candidate_54	CP015399.2	2395574	2419531	23958	Inactive	0.09	Halorubrum phage HF2	22
YL32	Candidate_55	CP015399.2	2480781	2507211	26431	Inactive	0.22	Bacillus phage phi3T	29
YL32	Candidate_56	CP015399.2	2523670	2543962	20293	Active	0.95	Streptococcus phage phiJH1301-2	23
YL32	Candidate_57	CP015399.2	2578956	2593244	14289	Inactive	0.11	N/A	10
YL32	Candidate_58	CP015399.2	2586659	2619520	32862	Inactive	0.38	Mycobacterium phage Kumao	31
YL32	Candidate_59	CP015399.2	2709615	2731575	21961	Inactive	0.08	Moraxella phage Mcat7	21
YL32	Candidate_60	CP015399.2	2771680	2787498	15819	Active	0.93	Streptococcus phage SpSL1	19
YL32	Candidate_61	CP015399.2	2818934	2832819	13886	Ambiguous	0.69	Streptococcus phage IPP61	18
YL32	Candidate_62	CP015399.2	2849874	2867400	17527	Inactive	0.32	N/A	24
YL32	Candidate_63	CP015399.2	2946718	2962348	15631	Inactive	0.24	Bacillus phage phi3T	17
YL32	Candidate_64	CP015399.2	2994253	3027352	33100	Inactive	0.29	Clostridium phage c-st	37
YL32	Candidate_65	CP015399.2	3162296	3179763	17468	Inactive	0.12	Streptococcus phage phiSC070807	19
YL32	Candidate_66	CP015399.2	3202406	3231161	28756	Inactive	0.33	Streptococcus phage phiNJ3	29
YL32	Candidate_67	CP015399.2	3302854	3314694	11841	Active	0.97	Paenibacillus phage Shelly	10
YL32	Candidate_68	CP015399.2	3315939	3339124	23186	Inactive	0.25	Arthrobacter phage vB_ArS-ArV2	13
YL32	Candidate_69	CP015399.2	3331650	3367656	36007	Inactive	0.3	Arthrobacter phage vB_ArS-ArV2	41
YL32	Candidate_70	CP015399.2	3401011	3420910	19900	Inactive	0.3	Moraxella phage Mcat16	15
YL32	Candidate_71	CP015399.2	3449350	3477429	28080	Ambiguous	0.6	Burkholderia phage KS5	25
YL32	Candidate_72	CP015399.2	3451719	3489313	37595	Inactive	0.46	Burkholderia phage KS5	35
YL32	Candidate_73	CP015399.2	3503969	3516688	12720	Active	0.85	Bacillus phage phi3T	16
YL32	Candidate_74	CP015399.2	3543436	3561553	18118	Inactive	0.2	Thermus phage phi OH2	17
YL32	Candidate_75	CP015399.2	3576750	3591604	14855	Inactive	0.04	Prochlorococcus phage P-GSP1	12
YL32	Candidate_76	CP015399.2	3581416	3633988	52573	Ambiguous	0.76	Salinivibrio phage SMHB1	75
YL32	Candidate_77	CP015399.2	3651303	3679003	27701	Inactive	0.06	Gordonia phage Jumbo	23
YL32	Candidate_78	CP015399.2	3713770	3735721	21952	Ambiguous	0.5	N/A	24
YL32	Candidate_79	CP015399.2	3750812	3782350	31539	Ambiguous	0.57	Streptococcus phage IPP61	36
YL32	Candidate_80	CP015399.2	3765230	3779625	14396	Ambiguous	0.76	Streptococcus phage IPP61	13
YL32	Candidate_81	CP015399.2	3774475	3799495	25021	Ambiguous	0.76	Streptococcus phage IPP61	30
YL32	Candidate_82	CP015399.2	3821794	3863043	41250	Active	0.9	Salinivibrio phage SMHB1	65
YL32	Candidate_83	CP015399.2	3892844	3918262	25419	Inactive	0.16	Streptococcus phage IPP61	25
YL32	Candidate_84	CP015399.2	3898783	3921522	22740	Inactive	0.34	Streptococcus phage IPP61	25
YL32	Candidate_85	CP015399.2	3990499	4006113	15615	Inactive	0.13	Cellulophaga phage phi46:1	16
YL32	Candidate_86	CP015399.2	4047953	4069551	21599	Inactive	0.08	Streptomyces phage Verse	24
YL32	Candidate_87	CP015399.2	4096838	4113665	16828	Inactive	0.11	Salicola phage SCTP-2	16
YL32	Candidate_88	CP015399.2	4211812	4239019	27208	Inactive	0.12	Streptococcus phage EJ-1	22
YL32	Candidate_89	CP015399.2	4215751	4246239	30489	Ambiguous	0.52	Streptococcus phage EJ-1	30
YL32	Candidate_90	CP015399.2	4228153	4262892	34740	Active	0.95	Streptococcus phage EJ-1	40
YL32	Candidate_91	CP015399.2	4257930	4271302	13373	Active	0.99	Clostridium phage vB_CpeS-CP51	21
YL32	Candidate_92	CP015399.2	4289172	4301663	12492	Ambiguous	0.51	N/A	15
YL32	Candidate_93	CP015399.2	4327694	4356668	28975	Ambiguous	0.66	Streptococcus phage IPP61	33
YL32	Candidate_94	CP015399.2	4351385	4381767	30383	Inactive	0.19	Staphylococcus phage LH1	30
YL32	Candidate_95	CP015399.2	4383704	4405978	22275	Inactive	0.27	Streptococcus phage phiJH1301-2	31
YL32	Candidate_96	CP015399.2	4479612	4489746	10135	Inactive	0.08	N/A	9
YL32	Candidate_97	CP015399.2	4478876	4517822	38947	Inactive	0.16	Streptococcus phage phiJH1301-2	37
YL32	Candidate_98	CP015399.2	4507890	4523469	15580	Inactive	0.39	Streptococcus phage phiJH1301-2	12
YL32	Candidate_99	CP015399.2	4580123	4611637	31515	Inactive	0.23	Gordonia phage Guacamole	33
YL32	Candidate_100	CP015399.2	4685247	4714953	29707	Active	0.9	Listeria phage vB_LmoS_188	42
YL32	Candidate_101	CP015399.2	4785794	4827790	41997	Inactive	0.31	Synechococcus phage S-IOM18	45
YL32	Candidate_102	CP015399.2	4834678	4862941	28264	Active	0.81	N/A	27
YL32	Candidate_103	CP015399.2	4924872	4944512	19641	Active	0.92	N/A	20
YL32	Candidate_104	CP015399.2	4971436	5005155	33720	Inactive	0.17	N/A	38
YL32	Candidate_105	CP015399.2	5038943	5059224	20282	Inactive	0.33	N/A	21
YL32	Candidate_106	CP015399.2	5099002	5131305	32304	Inactive	0.31	N/A	35
YL32	Candidate_107	CP015399.2	5127758	5188156	60399	Active	0.96	Bacteriophage Lily	81
YL32	Candidate_108	CP015399.2	5172816	5205064	32249	Inactive	0.14	Aeromonas phage 44RR2.8t.2	31
YL32	Candidate_109	CP015399.2	5239719	5265442	25724	Inactive	0.03	N/A	19
YL32	Candidate_110	CP015399.2	5256440	5281463	25024	Inactive	0.04	Salmonella phage vB_SenM-2	24
YL32	Candidate_111	CP015399.2	5324780	5347015	22236	Ambiguous	0.54	N/A	28
YL32	Candidate_112	CP015399.2	5346297	5369915	23619	Inactive	0.21	Synechococcus phage S-MbCM25	23
YL32	Candidate_113	CP015399.2	5425894	5444734	18841	Active	0.91	Leptospira phage vB_LinZ_10-LE1	20
YL32	Candidate_114	CP015399.2	5460685	5484894	24210	Inactive	0.05	Rhodococcus phage E3	24
YL32	Candidate_115	CP015399.2	5510935	5536868	25934	Ambiguous	0.55	N/A	31
YL32	Candidate_116	CP015399.2	5570245	5611370	41126	Active	0.98	Listeria phage LWP01	63
YL32	Candidate_117	CP015399.2	5671823	5692594	20772	Inactive	0.14	Bacillus phage phi3T	17
YL32	Candidate_118	CP015399.2	5687982	5707920	19939	Inactive	0.21	Bacillus phage phi3T	10
YL32	Candidate_119	CP015399.2	5782217	5801874	19658	Inactive	0.34	N/A	22
YL32	Candidate_120	CP015399.2	5791843	5819261	27419	Active	0.9	Erwinia phage PEp14	28
YL32	Candidate_121	CP015399.2	5836862	5861857	24996	Active	0.94	Bacillus phage vB_BhaS-171	28
YL32	Candidate_122	CP015399.2	5839971	5855729	15759	Active	0.83	Bacillus phage vB_BhaS-171	17
YL32	Candidate_123	CP015399.2	5843639	5880352	36714	Ambiguous	0.52	N/A	38
YL32	Candidate_124	CP015399.2	5909053	5970419	61367	Active	0.88	Clostridium phage phiCT9441A	82
YL32	Candidate_125	CP015399.2	5964319	5987986	23668	Ambiguous	0.69	Moraxella phage Mcat32	26
YL32	Candidate_126	CP015399.2	6015701	6028411	12711	Active	0.97	Streptococcus phage phiD12	12
YL32	Candidate_127	CP015399.2	6053550	6077128	23579	Inactive	0.1	N/A	25
YL32	Candidate_128	CP015399.2	6087559	6105101	17543	Inactive	0.41	N/A	19
YL32	Candidate_129	CP015399.2	6106972	6123442	16471	Active	0.99	N/A	20
YL32	Candidate_130	CP015399.2	6109231	6137000	27770	Active	0.93	Streptococcus phage phi-SsUD.1	34
YL32	Candidate_131	CP015399.2	6131294	6170785	39492	Active	0.84	Bacillus phage AR9	32
YL32	Candidate_132	CP015399.2	6163259	6184815	21557	Inactive	0.44	N/A	21
YL32	Candidate_133	CP015399.2	6194203	6227484	33282	Active	0.81	Clostridium phage CDMH1	43
YL32	Candidate_134	CP015399.2	6234649	6249733	15085	Inactive	0.17	Streptococcus phage IPP61	19
YL32	Candidate_135	CP015399.2	6340310	6361765	21456	Ambiguous	0.76	Streptococcus phage phi-SsUD.1	24
YL32	Candidate_136	CP015399.2	6342835	6381717	38883	Ambiguous	0.71	Bacillus phage AR9	38
YL32	Candidate_137	CP015399.2	6376203	6403193	26991	Inactive	0.22	N/A	27
YL32	Candidate_138	CP015399.2	6436010	6450831	14822	Inactive	0.44	Synechococcus phage ACG-2014e	15
YL32	Candidate_139	CP015399.2	6515260	6528404	13145	Inactive	0.22	N/A	14
YL32	Candidate_140	CP015399.2	6525397	6553775	28379	Ambiguous	0.79	Bacillus phage phi3T	30
YL32	Candidate_141	CP015399.2	6578786	6595852	17067	Active	0.86	Erwinia phage PEp14	18
YL32	Candidate_142	CP015399.2	6659905	6676825	16921	Inactive	0.25	Staphylococcus phage phiIPLA-C1C	17
YL32	Candidate_143	CP015399.2	6701264	6721889	20626	Ambiguous	0.7	Pseudomonas phage phi3	29
YL32	Candidate_144	CP015399.2	6717779	6729669	11891	Inactive	0.01	Bacillus phage phi3T	11
YL32	Candidate_145	CP015399.2	6724496	6740203	15708	Inactive	0.45	N/A	19
YL32	Candidate_146	CP015399.2	6748595	6764401	15807	Inactive	0.46	Staphylococcus prophage phiPV83	21
YL32	Candidate_147	CP015399.2	7114621	7150236	35616	Inactive	0.07	Agrobacterium phage Atu_ph07	32
YL44	Candidate_1	CP015409.2	5195	24244	19050	Ambiguous	0.52	Temperate phage phiNIH1.1	NA
YL44	Candidate_2	CP015409.2	30052	45391	15340	Inactive	0.02	Edwardsiella phage eiAU	NA
YL44	Candidate_3	CP015409.2	107540	128003	20464	Ambiguous	0.6	Caulobacter phage CcrColossus	NA
YL44	Candidate_4	CP015409.2	157461	180835	23375	Inactive	0.07	Mycobacterium phage LilPharaoh	NA
YL44	Candidate_5	CP015409.2	173311	202967	29657	Inactive	0.03	Moraxella phage Mcat7	NA
YL44	Candidate_6	CP015409.2	244356	265963	21608	Inactive	0.07	N/A	NA
YL44	Candidate_7	CP015409.2	280309	300630	20322	Inactive	0.35	Cyanophage S-RIM44	NA
YL44	Candidate_8	CP015409.2	354764	374799	20036	Inactive	0.14	Streptococcus phage 20617	NA
YL44	Candidate_9	CP015409.2	379046	405087	26042	Inactive	0.03	Salmonella phage vB_SenM-2	NA
YL44	Candidate_10	CP015409.2	437548	456595	19048	Inactive	0.13	Synechococcus phage S-CAM7	NA
YL44	Candidate_11	CP015409.2	474932	490417	15486	Ambiguous	0.5	Tetrasphaera phage TJE1	NA
YL44	Candidate_12	CP015409.2	634948	649179	14232	Inactive	0.07	Stenotrophomonas phage vB_SmaS-DLP_6	NA
YL44	Candidate_13	CP015409.2	642450	671699	29250	Inactive	0.17	Stenotrophomonas phage vB_SmaS-DLP_6	NA
YL44	Candidate_14	CP015409.2	678038	690531	12494	Inactive	0.04	N/A	NA
YL44	Candidate_15	CP015409.2	864651	876842	12192	Inactive	0.11	Aeromonas phage 44RR2.8t.2	NA
YL44	Candidate_16	CP015409.2	878842	891830	12989	Inactive	0	N/A	NA
YL44	Candidate_17	CP015409.2	908272	931684	23413	Inactive	0.12	N/A	NA
YL44	Candidate_18	CP015409.2	906742	936428	29687	Inactive	0.13	N/A	NA
YL44	Candidate_19	CP015409.2	937156	951811	14656	Inactive	0.09	N/A	NA
YL44	Candidate_20	CP015409.2	945510	971577	26068	Inactive	0.13	Synechococcus phage S-H35	NA
YL44	Candidate_21	CP015409.2	960283	1005724	45442	Active	0.91	Synechococcus phage S-H35	NA
YL44	Candidate_22	CP015409.2	993329	1011645	18317	Active	0.95	N/A	NA
YL44	Candidate_23	CP015409.2	1072469	1094358	21890	Inactive	0.01	Tsukamurella phage TIN4	NA
YL44	Candidate_24	CP015409.2	1134541	1152718	18178	Inactive	0.06	N/A	NA
YL44	Candidate_25	CP015409.2	1197248	1218029	20782	Inactive	0.08	Gordonia phage Cucurbita	NA
YL44	Candidate_26	CP015409.2	1239519	1257445	17927	Inactive	0.42	N/A	NA
YL44	Candidate_27	CP015409.2	1244484	1266265	21782	Inactive	0.19	N/A	NA
YL44	Candidate_28	CP015409.2	1262654	1287099	24446	Inactive	0.03	Pseudomonas phage VSW-3	NA
YL44	Candidate_29	CP015409.2	1294055	1329037	34983	Inactive	0.12	Enterococcus phage EFDG1	NA
YL44	Candidate_30	CP015409.2	1356149	1384688	28540	Inactive	0.07	Rhodococcus phage REQ1	NA
YL44	Candidate_31	CP015409.2	1381025	1398784	17760	Inactive	0.01	Erwinia phage vB_EamM_Asesino	NA
YL44	Candidate_32	CP015409.2	1412944	1433042	20099	Ambiguous	0.57	Agrobacterium phage Atu_ph07	NA
YL44	Candidate_33	CP015409.2	1529195	1540045	10851	Inactive	0.29	Mycobacterium phage KayaCho	NA
YL44	Candidate_34	CP015409.2	1531332	1552575	21244	Inactive	0.09	Mycobacterium phage KayaCho	NA
YL44	Candidate_35	CP015409.2	1588755	1607883	19129	Inactive	0.11	Escherichia phage PBECO 4	NA
YL44	Candidate_36	CP015409.2	1600441	1631915	31475	Active	0.93	Escherichia phage phi191	NA
YL44	Candidate_37	CP015409.2	1613751	1638495	24745	Ambiguous	0.64	Escherichia phage phi191	NA
YL44	Candidate_38	CP015409.2	1690836	1709631	18796	Inactive	0.02	Serratia phage KPN4	NA
YL44	Candidate_39	CP015409.2	1728422	1739622	11201	Ambiguous	0.5	Klebsiella phage vB_KpnM_BIS47	NA
YL44	Candidate_40	CP015409.2	1778812	1807640	28829	Inactive	0.17	Escherichia phage Av-05	NA
YL44	Candidate_41	CP015409.2	1802998	1815386	12389	Inactive	0.01	Yersinia phage phiYe-F10	NA
YL44	Candidate_42	CP015409.2	1895910	1916931	21022	Inactive	0.14	Oenococcus phage phiS11	NA
YL44	Candidate_43	CP015409.2	1927101	1937883	10783	Inactive	0.17	Cyanophage S-SSM6a	NA
YL44	Candidate_44	CP015409.2	1936591	1953746	17156	Inactive	0.23	Synechococcus phage S-RIM8	NA
YL44	Candidate_45	CP015409.2	1958236	1977452	19217	Inactive	0.16	Moraxella phage Mcat16	NA
YL44	Candidate_46	CP015409.2	2028041	2048548	20508	Inactive	0.06	N/A	NA
YL44	Candidate_47	CP015409.2	2047084	2074503	27420	Inactive	0.08	Rhodococcus phage REQ1	NA
YL44	Candidate_48	CP015409.2	2097689	2134503	36815	Inactive	0.07	Escherichia phage D6	NA
YL44	Candidate_49	CP015409.2	2127546	2145364	17819	Inactive	0.06	Escherichia phage D6	NA
YL44	Candidate_50	CP015409.2	2158730	2177926	19197	Inactive	0.04	Prochlorococcus phage P-HM2	NA
YL44	Candidate_51	CP015409.2	2170800	2182769	11970	Ambiguous	0.57	N/A	NA
YL44	Candidate_52	CP015409.2	2270819	2287551	16733	Inactive	0.27	Serratia phage phiMAM1	NA
YL44	Candidate_53	CP015409.2	2285395	2300194	14800	Ambiguous	0.59	Mycobacterium phage Whirlwind	NA
YL44	Candidate_54	CP015409.2	2370022	2385929	15908	Inactive	0.38	N/A	NA
YL44	Candidate_55	CP015409.2	2386374	2423518	37145	Inactive	0.04	Mycobacterium phage Kumao	NA
YL44	Candidate_56	CP015409.2	2424980	2446908	21929	Inactive	0.09	Bacillus phage 0305phi8-36	NA
YL44	Candidate_57	CP015409.2	2451941	2474723	22783	Ambiguous	0.54	Arthrobacter phage Franzy	NA
YL44	Candidate_58	CP015409.2	2520642	2541966	21325	Inactive	0.11	Proteus phage vB_PmiM_Pm5461	NA
YL44	Candidate_59	CP015409.2	2561984	2579641	17658	Active	0.98	Streptococcus phage D4276	NA
YL44	Candidate_60	CP015409.2	2566729	2599923	33195	Active	0.98	Pseudomonas phage YMC/01/01/P52_PAE_BP	NA
YL44	Candidate_61	CP015409.2	2573663	2613543	39881	Active	0.85	Gordonia phage Huffy	NA
YL44	Candidate_62	CP015409.2	2614518	2629367	14850	Inactive	0.13	N/A	NA
YL44	Candidate_63	CP015409.2	2709056	2723177	14122	Inactive	0.39	Streptomyces phage Dattran	NA
YL58	Candidate_1	CP015405.2	125672	147646	21975	Active	0.99	Clostridium phage phiCT19406C	NA
YL58	Candidate_2	CP015405.2	128740	174644	45905	Active	0.99	Clostridium phage phiCT19406C	NA
YL58	Candidate_3	CP015405.2	176525	187873	11349	Inactive	0.01	Mycobacterium phage Nicholas	NA
YL58	Candidate_4	CP015405.2	327537	348008	20472	Inactive	0.06	N/A	NA
YL58	Candidate_5	CP015405.2	373368	391624	18257	Ambiguous	0.56	N/A	NA
YL58	Candidate_6	CP015405.2	470406	486651	16246	Inactive	0.04	N/A	NA
YL58	Candidate_7	CP015405.2	555644	575591	19948	Inactive	0.02	Aureococcus anophagefferens virus	NA
YL58	Candidate_8	CP015405.2	662418	683912	21495	Inactive	0.25	Bacillus phage Eldridge	NA
YL58	Candidate_9	CP015405.2	675748	685807	10060	Inactive	0.04	N/A	NA
YL58	Candidate_10	CP015405.2	751709	776615	24907	Inactive	0.07	N/A	NA
YL58	Candidate_11	CP015405.2	845058	866687	21630	Inactive	0.05	Mycobacterium phage Kumao	NA
YL58	Candidate_12	CP015405.2	849875	879255	29381	Inactive	0.07	N/A	NA
YL58	Candidate_13	CP015405.2	952712	990704	37993	Inactive	0.18	Enterococcus phage EFDG1	NA
YL58	Candidate_14	CP015405.2	995075	1009171	14097	Inactive	0.43	Cyanophage Syn30	NA
YL58	Candidate_15	CP015405.2	1093009	1105300	12292	Inactive	0.06	N/A	NA
YL58	Candidate_16	CP015405.2	1233734	1244038	10305	Inactive	0.1	Staphylococcus phage 6ec	NA
YL58	Candidate_17	CP015405.2	1320970	1341969	21000	Inactive	0.18	N/A	NA
YL58	Candidate_18	CP015405.2	1331508	1355736	24229	Inactive	0.07	N/A	NA
YL58	Candidate_19	CP015405.2	1450314	1475738	25425	Inactive	0.07	Bacillus phage vB_BtS_BMBtp14	NA
YL58	Candidate_20	CP015405.2	1458391	1489176	30786	Inactive	0.07	Bacillus phage vB_BtS_BMBtp14	NA
YL58	Candidate_21	CP015405.2	1491290	1528250	36961	Inactive	0.22	Pseudomonas phage ZC01	NA
YL58	Candidate_22	CP015405.2	1526607	1538368	11762	Inactive	0.15	N/A	NA
YL58	Candidate_23	CP015405.2	1571754	1584195	12442	Inactive	0.4	Streptococcus phage phiJH1301-1	NA
YL58	Candidate_24	CP015405.2	1567028	1595693	28666	Ambiguous	0.8	Streptococcus phage IPP61	NA
YL58	Candidate_25	CP015405.2	1627889	1653925	26037	Inactive	0.3	Citrobacter phage CF1 DK-2017	NA
YL58	Candidate_26	CP015405.2	1648340	1679190	30851	Inactive	0.11	Mycobacterium phage DmpstrDiver	NA
YL58	Candidate_27	CP015405.2	1731678	1742524	10847	Inactive	0.23	Listeria phage LP-124	NA
YL58	Candidate_28	CP015405.2	1763507	1787904	24398	Ambiguous	0.6	Bacillus phage vB_BtS_BMBtp14	NA
YL58	Candidate_29	CP015405.2	1775041	1795524	20484	Ambiguous	0.79	Bacillus phage vB_BtS_BMBtp14	NA
YL58	Candidate_30	CP015405.2	1841306	1864319	23014	Inactive	0.21	Streptococcus phage D4276	NA
YL58	Candidate_31	CP015405.2	1879993	1917267	37275	Inactive	0.43	Streptococcus phage IPP61	NA
YL58	Candidate_32	CP015405.2	1905059	1922956	17898	Ambiguous	0.52	Streptococcus phage IPP61	NA
YL58	Candidate_33	CP015405.2	1902037	1928902	26866	Ambiguous	0.67	Streptococcus phage IPP61	NA
YL58	Candidate_34	CP015405.2	1984369	2008910	24542	Inactive	0.13	Streptococcus phage phiNJ3	NA
YL58	Candidate_35	CP015405.2	2076242	2099111	22870	Inactive	0.18	N/A	NA
YL58	Candidate_36	CP015405.2	2200888	2223191	22304	Inactive	0.25	N/A	NA
YL58	Candidate_37	CP015405.2	2236666	2263423	26758	Inactive	0.05	N/A	NA
YL58	Candidate_38	CP015405.2	2273372	2307322	33951	Inactive	0.08	Bacillus phage BCJA1c	NA
YL58	Candidate_39	CP015405.2	2292012	2315784	23773	Inactive	0.38	N/A	NA
YL58	Candidate_40	CP015405.2	2312795	2346976	34182	Inactive	0.22	Moraxella phage Mcat16	NA
YL58	Candidate_41	CP015405.2	2357398	2378928	21531	Inactive	0.18	Agrobacterium phage Atu_ph07	NA
YL58	Candidate_42	CP015405.2	2362093	2386205	24113	Inactive	0.38	Agrobacterium phage Atu_ph07	NA
YL58	Candidate_43	CP015405.2	2415164	2425873	10710	Active	0.97	Clostridium phage phiCD6356	NA
YL58	Candidate_44	CP015405.2	2461247	2482559	21313	Ambiguous	0.5	Gordonia phage Lozinak	NA
YL58	Candidate_45	CP015405.2	2808725	2831223	22499	Inactive	0.26	Agrobacterium phage Atu_ph07	NA
YL58	Candidate_46	CP015405.2	2840002	2873107	33106	Inactive	0.27	Streptococcus phage IPP61	NA
YL58	Candidate_47	CP015405.2	2955198	2976276	21079	Inactive	0.09	N/A	NA
YL58	Candidate_48	CP015405.2	2987732	3022731	35000	Ambiguous	0.8	Streptococcus phage phi1207.3	NA
YL58	Candidate_49	CP015405.2	2997356	3041067	43712	Ambiguous	0.79	Streptococcus phage phi1207.3	NA
YL58	Candidate_50	CP015405.2	3124252	3155292	31041	Inactive	0.03	Edwardsiella phage GF-2	NA
YL58	Candidate_51	CP015405.2	3165951	3199278	33328	Inactive	0.3	Salicola phage SCTP-2	NA
YL58	Candidate_52	CP015405.2	3388498	3409862	21365	Inactive	0.01	Planktothrix phage PaV-LD	NA
YL58	Candidate_53	CP015405.2	3442438	3460048	17611	Inactive	0.05	N/A	NA
YL58	Candidate_54	CP015405.2	3522719	3563639	40921	Inactive	0.46	Aureococcus anophagefferens virus	NA
YL58	Candidate_55	CP015405.2	3565633	3594163	28531	Ambiguous	0.57	Campylobacter phage PC5	NA
YL58	Candidate_56	CP015405.2	3609596	3628515	18920	Ambiguous	0.67	Streptococcus phage Dp-1	NA
YL58	Candidate_57	CP015405.2	3690925	3703048	12124	Inactive	0.13	N/A	NA
YL58	Candidate_58	CP015405.2	3707605	3731915	24311	Inactive	0.45	N/A	NA
YL58	Candidate_59	CP015405.2	3822297	3849099	26803	Inactive	0.02	Moraxella phage Mcat7	NA
YL58	Candidate_60	CP015405.2	3853614	3864974	11361	Ambiguous	0.69	Bacillus phage Zuko	NA
YL58	Candidate_61	CP015405.2	3904650	3925471	20822	Active	0.85	N/A	NA
YL58	Candidate_62	CP015405.2	3907349	3945876	38528	Active	1	N/A	NA
YL58	Candidate_63	CP015405.2	3964378	3994993	30616	Inactive	0.1	Streptococcus phage IPP61	NA
YL58	Candidate_64	CP015405.2	4031721	4046021	14301	Active	0.83	Alteromonas phage vB_AmaP_AD45-P2	NA
YL58	Candidate_65	CP015405.2	4059336	4072816	13481	Ambiguous	0.8	Arthrobacter phage Nightmare	NA
YL58	Candidate_66	CP015405.2	4074909	4102516	27608	Inactive	0.05	Streptomyces phage Nanodon	NA
YL58	Candidate_67	CP015405.2	4085934	4116626	30693	Inactive	0.39	Streptomyces phage Nanodon	NA
YL58	Candidate_68	CP015405.2	4214225	4230375	16151	Ambiguous	0.58	Bacillus phage vB_BceM_Bc431v3	NA
YL58	Candidate_69	CP015405.2	4260501	4286672	26172	Inactive	0.31	N/A	NA
YL58	Candidate_70	CP015405.2	4319334	4340028	20695	Ambiguous	0.68	Enterobacteria phage RB68	NA
YL58	Candidate_71	CP015405.2	4413988	4435953	21966	Inactive	0.39	N/A	NA
YL58	Candidate_72	CP015405.2	4579959	4592439	12481	Inactive	0.04	N/A	NA
YL58	Candidate_73	CP015405.2	4598993	4614128	15136	Inactive	0.45	Brevibacillus phage Jimmer2	NA
YL58	Candidate_74	CP015405.2	4654771	4670464	15694	Inactive	0.09	Acinetobacter phage WCHABP1	NA
YL58	Candidate_75	CP015405.2	4742912	4767802	24891	Inactive	0.46	Clostridium phage phi3626	NA
YL58	Candidate_76	CP015405.2	4861416	4892838	31423	Ambiguous	0.72	N/A	NA
YL58	Candidate_77	CP015405.2	4968648	4986216	17569	Inactive	0.26	Streptococcus phage IPP61	NA
YL58	Candidate_78	CP015405.2	5066415	5112714	46300	Inactive	0.07	Streptococcus phage phiSC070807	NA
YL58	Candidate_79	CP015405.2	5097789	5117424	19636	Inactive	0.27	Streptococcus phage phiSC070807	NA
I46	Candidate_1	CP015404.2	575	17016	16442	Ambiguous	0.74	Staphylococcus phage qdsa001	17
I46	Candidate_2	CP015404.2	42958	55796	12839	Inactive	0.15	N/A	8
I46	Candidate_3	CP015404.2	45362	81918	36557	Inactive	0.09	Enterobacteria phage YYZ-2008	35
I46	Candidate_4	CP015404.2	142049	165013	22965	Inactive	0.07	Bacillus phage proCM3	25
I46	Candidate_5	CP015404.2	170701	183293	12593	Ambiguous	0.61	N/A	15
I46	Candidate_6	CP015404.2	212361	238537	26177	Inactive	0.18	N/A	27
I46	Candidate_7	CP015404.2	237872	258557	20686	Inactive	0.25	Streptococcus phage IPP61	22
I46	Candidate_8	CP015404.2	403938	428658	24721	Inactive	0.16	Streptococcus phage IPP61	22
I46	Candidate_9	CP015404.2	503468	539891	36424	Inactive	0.11	Stenotrophomonas phage vB_SmaS-DLP_6	41
I46	Candidate_10	CP015404.2	639849	652009	12161	Inactive	0.42	Erwinia phage vB_EamM_Yoloswag	10
I46	Candidate_11	CP015404.2	817562	846580	29019	Inactive	0.18	Streptococcus phage phi1207.3	29
I46	Candidate_12	CP015404.2	913092	935046	21955	Inactive	0.05	Geobacillus virus E2	24
I46	Candidate_13	CP015404.2	1007301	1020053	12753	Inactive	0.02	Yersinia phage vB_YenP_AP10	14
I46	Candidate_14	CP015404.2	1066289	1096124	29836	Inactive	0.05	Moraxella phage Mcat16	19
I46	Candidate_15	CP015404.2	1105407	1139350	33944	Inactive	0.49	Streptococcus phage IPP61	44
I46	Candidate_16	CP015404.2	1167807	1179440	11634	Inactive	0.12	Stenotrophomonas phage vB_SmaS-DLP_6	11
I46	Candidate_17	CP015404.2	1239475	1255771	16297	Ambiguous	0.6	Flavobacterium phage FL-1	18
I46	Candidate_18	CP015404.2	1250998	1278809	27812	Inactive	0.14	Synechococcus phage S-CAM7	24
I46	Candidate_19	CP015404.2	1302773	1336145	33373	Inactive	0.1	Aeromonas phage phiAS5	33
I46	Candidate_20	CP015404.2	1319673	1339452	19780	Inactive	0.04	Acinetobacter phage AM24	17
I46	Candidate_21	CP015404.2	1364238	1401202	36965	Inactive	0.12	Wolbachia phage WO	42
I46	Candidate_22	CP015404.2	1382005	1405134	23130	Inactive	0.3	Wolbachia phage WO	26
I46	Candidate_23	CP015404.2	1415347	1436499	21153	Inactive	0.01	Gordonia phage Huffy	15
I46	Candidate_24	CP015404.2	1523066	1538593	15528	Inactive	0.25	N/A	10
I46	Candidate_25	CP015404.2	1578870	1598648	19779	Inactive	0.08	Bacillus phage PBC6	17
I46	Candidate_26	CP015404.2	1626683	1637414	10732	Inactive	0.04	N/A	11
I46	Candidate_27	CP015404.2	1687454	1712163	24710	Inactive	0.07	Mycobacterium phage MkaliMitinis3	29
I46	Candidate_28	CP015404.2	1721618	1744126	22509	Ambiguous	0.75	Streptococcus phage IPP61	24
I46	Candidate_29	CP015404.2	1766114	1791674	25561	Inactive	0.01	Synechococcus phage S-SM1	23
I46	Candidate_30	CP015404.2	1780576	1800460	19885	Inactive	0.09	Synechococcus phage S-SM1	27
I46	Candidate_31	CP015404.2	1779088	1802893	23806	Inactive	0.08	Synechococcus phage S-SM1	32
I46	Candidate_32	CP015404.2	1811654	1827105	15452	Active	0.85	Bacillus phage Shbh1	18
I46	Candidate_33	CP015404.2	1858708	1885260	26553	Inactive	0.03	Staphylococcus phage SA1	23
I46	Candidate_34	CP015404.2	1948984	1963749	14766	Inactive	0.01	Escherichia phage 172-1	13
I46	Candidate_35	CP015404.2	1953616	1977924	24309	Inactive	0.03	Escherichia phage 172-1	22
I46	Candidate_36	CP015404.2	2000650	2024519	23870	Inactive	0.34	Streptococcus phage IPP61	28
I46	Candidate_37	CP015404.2	2050423	2068978	18556	Inactive	0.02	Bacillus phage QCM8	19
I46	Candidate_38	CP015404.2	2067680	2092524	24845	Inactive	0.36	Pseudomonas phage YH6	27
I46	Candidate_39	CP015404.2	2113574	2127686	14113	Inactive	0.36	Clostridium phage c-st	16
I46	Candidate_40	CP015404.2	2123813	2150970	27158	Ambiguous	0.51	Agrobacterium phage Atu_ph08	27
I46	Candidate_41	CP015404.2	2155983	2189860	33878	Inactive	0.19	Streptococcus phage IPP61	35
I46	Candidate_42	CP015404.2	2159248	2203888	44641	Inactive	0.34	Streptococcus phage IPP61	50
I46	Candidate_43	CP015404.2	2262927	2289311	26385	Inactive	0.06	N/A	31
I46	Candidate_44	CP015404.2	2302965	2326119	23155	Ambiguous	0.61	Bacillus phage Moonbeam	23
I46	Candidate_45	CP015404.2	2328579	2347616	19038	Inactive	0.04	N/A	20
I46	Candidate_46	CP015404.2	2390457	2412885	22429	Inactive	0.36	Mycobacterium phage Kumao	23
I46	Candidate_47	CP015404.2	2434328	2457627	23300	Active	0.84	Gordonia phage Twister6	25
I46	Candidate_48	CP015404.2	2433303	2468885	35583	Inactive	0.3	Gordonia phage Twister6	41
I46	Candidate_49	CP015404.2	2477575	2503041	25467	Inactive	0.08	Pectobacterium phage CBB	30
I46	Candidate_50	CP015404.2	2555824	2571471	15648	Inactive	0.05	Mycobacterium phage PhancyPhin	14
I46	Candidate_51	CP015404.2	2593840	2621312	27473	Inactive	0.12	N/A	31
I46	Candidate_52	CP015404.2	2615953	2643719	27767	Active	0.9	Bacteroides phage B40-8	33
I46	Candidate_53	CP015404.2	2619967	2647761	27795	Active	0.94	Brochothrix phage NF5	30
I46	Candidate_54	CP015404.2	2653875	2705548	51674	Active	0.98	Brevibacillus phage Jimmer2	83
I46	Candidate_55	CP015404.2	2718157	2738937	20781	Active	0.91	Prochlorococcus phage MED4-213	19
I46	Candidate_56	CP015404.2	2718842	2746222	27381	Active	0.91	Clostridium phage HM T	26
I46	Candidate_57	CP015404.2	2756343	2768057	11715	Inactive	0.34	Sphingobium phage Lacusarx	12
I46	Candidate_58	CP015404.2	2777055	2792430	15376	Active	0.99	Brochothrix phage NF5	21
I46	Candidate_59	CP015404.2	2794662	2817847	23186	Active	0.81	Bacillus phage phIS3501	35
I46	Candidate_60	CP015404.2	2856013	2880543	24531	Inactive	0.03	N/A	26
I46	Candidate_61	CP015404.2	2870938	2893276	22339	Inactive	0.01	N/A	21
I46	Candidate_62	CP015404.2	2911476	2939887	28412	Inactive	0.02	Moraxella phage Mcat16	22
I46	Candidate_63	CP015404.2	3075971	3089892	13922	Inactive	0.25	N/A	11
I46	Candidate_64	CP015404.2	3149543	3171376	21834	Inactive	0.02	Xanthomonas phage Xoo-sp2	20
I46	Candidate_65	CP015404.2	3205075	3234488	29414	Inactive	0.02	N/A	28
I46	Candidate_66	CP015404.2	3284757	3297895	13139	Inactive	0.02	N/A	10
I46	Candidate_67	CP015404.2	3303886	3344570	40685	Active	0.98	Clostridium phage phiCD146	58
I46	Candidate_68	CP015404.2	3423210	3436166	12957	Ambiguous	0.8	Streptococcus phage TP-J34	15
I46	Candidate_69	CP015404.2	3432952	3466219	33268	Inactive	0.12	Streptococcus phage IPP61	38
I46	Candidate_70	CP015404.2	3449594	3488714	39121	Inactive	0.13	Streptococcus phage IPP61	46
I46	Candidate_71	CP015404.2	3475135	3498719	23585	Inactive	0.13	Streptococcus phage IPP61	26
I46	Candidate_72	CP015404.2	3550243	3560729	10487	Inactive	0	N/A	6
I46	Candidate_73	CP015404.2	3553812	3583721	29910	Inactive	0.02	Cyanophage S-SSM2	27
I46	Candidate_74	CP015404.2	3619749	3630207	10459	Inactive	0.01	N/A	6
I46	Candidate_75	CP015404.2	3748118	3772311	24194	Inactive	0.35	Vibrio phage VBP47	29
I46	Candidate_76	CP015404.2	3784527	3800488	15962	Inactive	0.03	N/A	14
I46	Candidate_77	CP015404.2	3966612	3995898	29287	Inactive	0.12	Stenotrophomonas phage IME-SM1	36
I46	Candidate_78	CP015404.2	3971956	4010976	39021	Inactive	0.19	Stenotrophomonas phage IME-SM1	45
I46	Candidate_79	CP015404.2	3986607	4020410	33804	Inactive	0.18	Flavobacterium phage FL-1	35
I46	Candidate_80	CP015404.2	4026801	4045628	18828	Ambiguous	0.8	Listeria phage vB_LmoS_188	19
I46	Candidate_81	CP015404.2	4073175	4101624	28450	Inactive	0.09	N/A	29
I46	Candidate_82	CP015404.2	4163252	4179375	16124	Inactive	0.3	Gordonia phage Attis	17
I46	Candidate_83	CP015404.2	4189465	4217760	28296	Inactive	0.17	Streptococcus phage phiZJ20091101-2	32
I46	Candidate_84	CP015404.2	4263746	4298760	35015	Inactive	0.25	Moraxella phage Mcat6	31
I46	Candidate_85	CP015404.2	4287218	4315902	28685	Inactive	0.15	Synechococcus phage S-CAM7	24
I46	Candidate_86	CP015404.2	4316839	4345807	28969	Inactive	0.24	Streptococcus phage IPP61	26
I46	Candidate_87	CP015404.2	4325354	4368853	43500	Inactive	0.14	Streptococcus phage IPP61	39
I46	Candidate_88	CP015404.2	4385621	4406218	20598	Inactive	0.2	Streptococcus phage IPP61	18
I46	Candidate_89	CP015404.2	4380525	4419222	38698	Inactive	0.11	Streptococcus phage IPP61	32
I48	Candidate_1	CP015401.2	9841	41959	32119	Inactive	0.46	Clostridium phage CDKM9	21
I48	Candidate_2	CP015401.2	154875	181185	26311	Inactive	0.1	N/A	18
I48	Candidate_3	CP015401.2	315454	344226	28773	Inactive	0.05	Acinetobacter phage vB_AbaM_ME3	20
I48	Candidate_4	CP015401.2	335534	349711	14178	Inactive	0.13	Synechococcus phage ACG-2014j	7
I48	Candidate_5	CP015401.2	402204	430231	28028	Inactive	0.04	Vibrio phage VpKK5	25
I48	Candidate_6	CP015401.2	423429	440241	16813	Inactive	0.03	Vibrio phage VpKK5	12
I48	Candidate_7	CP015401.2	470441	489928	19488	Inactive	0.3	Enterobacteria phage RB33	20
I48	Candidate_8	CP015401.2	481162	511461	30300	Inactive	0.15	Enterobacteria phage RB33	27
I48	Candidate_9	CP015401.2	503418	513799	10382	Inactive	0.07	Mycobacterium phage Alice	7
I48	Candidate_10	CP015401.2	598510	624463	25954	Inactive	0.34	N/A	13
I48	Candidate_11	CP015401.2	655235	676342	21108	Active	0.81	Cyanophage P-RSM6	23
I48	Candidate_12	CP015401.2	658505	678399	19895	Ambiguous	0.76	Cyanophage P-RSM6	22
I48	Candidate_13	CP015401.2	758776	780706	21931	Inactive	0.12	N/A	16
I48	Candidate_14	CP015401.2	779299	811395	32097	Inactive	0.23	Bacillus phage Bobb	24
I48	Candidate_15	CP015401.2	848261	872292	24032	Inactive	0.18	N/A	24
I48	Candidate_16	CP015401.2	911315	931346	20032	Ambiguous	0.77	Erwinia phage vB_EamM-Y2	31
I48	Candidate_17	CP015401.2	947662	968772	21111	Active	0.99	N/A	30
I48	Candidate_18	CP015401.2	958174	994650	36477	Ambiguous	0.64	Pseudomonas phage phi3	37
I48	Candidate_19	CP015401.2	984056	994129	10074	Ambiguous	0.58	N/A	9
I48	Candidate_20	CP015401.2	999795	1024831	25037	Inactive	0.11	Pseudoalteromonas phage H101	21
I48	Candidate_21	CP015401.2	1040092	1064515	24424	Ambiguous	0.58	N/A	26
I48	Candidate_22	CP015401.2	1046412	1066749	20338	Ambiguous	0.52	Wolbachia endosymbiont wVitA of Nasonia vitripennis phage WOVitA2	21
I48	Candidate_23	CP015401.2	1097402	1123714	26313	Inactive	0.18	Mycobacterium phage Kumao	24
I48	Candidate_24	CP015401.2	1128435	1139237	10803	Ambiguous	0.71	N/A	15
I48	Candidate_25	CP015401.2	1129473	1163625	34153	Inactive	0.25	Staphylococcus phage vB_SauM_Remus	29
I48	Candidate_26	CP015401.2	1173220	1198184	24965	Inactive	0.03	N/A	16
I48	Candidate_27	CP015401.2	1206405	1230724	24320	Ambiguous	0.5	Pseudomonas phage phi3	22
I48	Candidate_28	CP015401.2	1238575	1259729	21155	Ambiguous	0.5	Croceibacter phage P2559Y	19
I48	Candidate_29	CP015401.2	1246728	1275101	28374	Ambiguous	0.53	Croceibacter phage P2559Y	26
I48	Candidate_30	CP015401.2	1253534	1277253	23720	Ambiguous	0.69	Croceibacter phage P2559Y	26
I48	Candidate_31	CP015401.2	1272665	1294459	21795	Active	0.84	N/A	28
I48	Candidate_32	CP015401.2	1270954	1309138	38185	Ambiguous	0.5	Bacteroides phage B124-14	42
I48	Candidate_33	CP015401.2	1278814	1312186	33373	Inactive	0.36	Bacteroides phage B124-14	33
I48	Candidate_34	CP015401.2	1306248	1319250	13003	Inactive	0.1	Proteus phage vB_PmiM_Pm5461	7
I48	Candidate_35	CP015401.2	1306555	1346163	39609	Inactive	0.41	Pseudomonas phage phi3	37
I48	Candidate_36	CP015401.2	1332108	1346163	14056	Ambiguous	0.53	Pseudomonas phage phi3	17
I48	Candidate_37	CP015401.2	1389526	1425555	36030	Inactive	0.06	Bacillus phage Pavlov	27
I48	Candidate_38	CP015401.2	1406070	1438532	32463	Inactive	0.03	N/A	25
I48	Candidate_39	CP015401.2	1430746	1453704	22959	Inactive	0.23	Serratia phage BF	23
I48	Candidate_40	CP015401.2	1433165	1462230	29066	Inactive	0.19	Serratia phage BF	25
I48	Candidate_41	CP015401.2	1451845	1472302	20458	Inactive	0.15	Streptococcus phage phiNJ3	13
I48	Candidate_42	CP015401.2	1487787	1508594	20808	Ambiguous	0.54	Synechococcus phage S-SSM4	27
I48	Candidate_43	CP015401.2	1552074	1575937	23864	Ambiguous	0.76	N/A	22
I48	Candidate_44	CP015401.2	1567524	1591352	23829	Inactive	0.3	N/A	21
I48	Candidate_45	CP015401.2	1611025	1631595	20571	Inactive	0.37	Pseudomonas phage PA7	21
I48	Candidate_46	CP015401.2	1663100	1701853	38754	Inactive	0.19	N/A	27
I48	Candidate_47	CP015401.2	1725959	1752013	26055	Inactive	0.14	Mycobacterium phage Nicholas	24
I48	Candidate_48	CP015401.2	1731817	1755920	24104	Inactive	0.35	Mycobacterium phage Nicholas	22
I48	Candidate_49	CP015401.2	1807228	1821419	14192	Inactive	0.06	N/A	12
I48	Candidate_50	CP015401.2	1834886	1868946	34061	Ambiguous	0.51	Stenotrophomonas phage IME-SM1	38
I48	Candidate_51	CP015401.2	1852322	1866636	14315	Ambiguous	0.53	Stenotrophomonas phage IME-SM1	18
I48	Candidate_52	CP015401.2	1858252	1884479	26228	Active	0.88	Bacteroides phage B40-8	28
I48	Candidate_53	CP015401.2	1880025	1909544	29520	Ambiguous	0.58	Lactococcus phage bIL286	32
I48	Candidate_54	CP015401.2	1890284	1907498	17215	Ambiguous	0.68	N/A	20
I48	Candidate_55	CP015401.2	1898620	1912068	13449	Ambiguous	0.78	N/A	11
I48	Candidate_56	CP015401.2	1906843	1932365	25523	Inactive	0.45	N/A	21
I48	Candidate_57	CP015401.2	1939831	1960145	20315	Inactive	0.11	Streptococcus phage D4276	14
I48	Candidate_58	CP015401.2	2058316	2092871	34556	Inactive	0.11	Moraxella phage Mcat3	33
I48	Candidate_59	CP015401.2	2080239	2108119	27881	Inactive	0.24	Pseudomonas phage PaBG	25
I48	Candidate_60	CP015401.2	2159829	2189757	29929	Inactive	0.05	Aeromonas phage 44RR2.8t.2	29
I48	Candidate_61	CP015401.2	2251985	2284525	32541	Inactive	0.19	Vibrio phage 1	31
I48	Candidate_62	CP015401.2	2304734	2320293	15560	Inactive	0.01	Deep-sea thermophilic phage D6E	14
I48	Candidate_63	CP015401.2	2407508	2434907	27400	Inactive	0.03	N/A	18
I48	Candidate_64	CP015401.2	2508300	2528514	20215	Inactive	0.28	Moraxella phage Mcat16	17
I48	Candidate_65	CP015401.2	2529780	2551167	21388	Inactive	0.36	Cronobacter phage S13	19
I48	Candidate_66	CP015401.2	2549337	2572881	23545	Inactive	0.07	N/A	19
I48	Candidate_67	CP015401.2	2595222	2640274	45053	Inactive	0.04	Stenotrophomonas phage IME-SM1	36
I48	Candidate_68	CP015401.2	2649111	2669227	20117	Inactive	0.23	N/A	20
I48	Candidate_69	CP015401.2	2720041	2739450	19410	Inactive	0.04	Lactococcus phage 1358	17
I48	Candidate_70	CP015401.2	2780800	2797646	16847	Active	0.89	Sinorhizobium phage phiLM21	22
I48	Candidate_71	CP015401.2	2804564	2821279	16716	Active	0.85	N/A	24
I48	Candidate_72	CP015401.2	2851516	2880257	28742	Inactive	0.4	Bacillus phage Mater	28
I48	Candidate_73	CP015401.2	2859191	2881286	22096	Inactive	0.47	Synechococcus phage Bellamy	21
I48	Candidate_74	CP015401.2	2867805	2899609	31805	Inactive	0.21	Bacillus phage JL	32
I48	Candidate_75	CP015401.2	2964353	2976272	11920	Inactive	0.03	N/A	5
I48	Candidate_76	CP015401.2	2987068	3003849	16782	Inactive	0.14	Cellulophaga phage phi14:2	15
I48	Candidate_77	CP015401.2	2977868	3004034	26167	Inactive	0.12	Cellulophaga phage phi14:2	22
I48	Candidate_78	CP015401.2	3064689	3081415	16727	Inactive	0.18	Peptoclostridium phage phiCDIF1296T	19
I48	Candidate_79	CP015401.2	3064664	3095075	30412	Inactive	0.24	Peptoclostridium phage phiCDIF1296T	31
I48	Candidate_80	CP015401.2	3111312	3138672	27361	Inactive	0.11	Aeromonas phage phiAS5	20
I48	Candidate_81	CP015401.2	3141787	3154508	12722	Inactive	0.29	Geobacillus virus E2	15
I48	Candidate_82	CP015401.2	3249321	3266404	17084	Inactive	0.08	Vibrio phage phi 2	13
I48	Candidate_83	CP015401.2	3302510	3318917	16408	Inactive	0.03	Streptomyces phage Nanodon	18
I48	Candidate_84	CP015401.2	3428231	3449926	21696	Inactive	0.04	N/A	16
I48	Candidate_85	CP015401.2	3500769	3530312	29544	Inactive	0.1	Stenotrophomonas phage vB_SmaS-DLP_6	20
I48	Candidate_86	CP015401.2	3547005	3581235	34231	Inactive	0.16	Pectobacterium bacteriophage PM2	18
I48	Candidate_87	CP015401.2	3568634	3599889	31256	Inactive	0.15	N/A	24
I48	Candidate_88	CP015401.2	3578960	3600338	21379	Inactive	0.11	N/A	18
I48	Candidate_89	CP015401.2	3691252	3707208	15957	Inactive	0.14	Lactococcus phage 62503	11
I48	Candidate_90	CP015401.2	3766952	3777417	10466	Ambiguous	0.68	Prochlorococcus phage P-SSM3	14
I48	Candidate_91	CP015401.2	3859756	3877541	17786	Inactive	0.06	Moraxella phage Mcat7	16
I48	Candidate_92	CP015401.2	3887935	3898653	10719	Ambiguous	0.77	N/A	11
I48	Candidate_93	CP015401.2	3969444	3993485	24042	Inactive	0.08	Leuconostoc phage P793	15
I48	Candidate_94	CP015401.2	3988108	4006090	17983	Inactive	0.34	Erwinia phage PhiEaH1	14
I48	Candidate_95	CP015401.2	4005688	4065850	60163	Active	0.9	Flavobacterium phage FpV9	80
I48	Candidate_96	CP015401.2	4058756	4076800	18045	Inactive	0.09	N/A	15
I48	Candidate_97	CP015401.2	4418439	4441103	22665	Inactive	0.05	Bacillus phage BCD7	22
I48	Candidate_98	CP015401.2	4421139	4434495	13357	Inactive	0.19	Enterococcus phage phiFL3B	13
I48	Candidate_99	CP015401.2	4571055	4582130	11076	Inactive	0.01	Rhizobium phage vB_RleS_L338C	5
I48	Candidate_100	CP015401.2	4603404	4629613	26210	Inactive	0.03	Streptomyces phage Nanodon	19
I48	Candidate_101	CP015401.2	4694564	4719555	24992	Inactive	0.27	Enterobacteria phage J8-65	21
I48	Candidate_102	CP015401.2	4712253	4727484	15232	Ambiguous	0.63	Staphylococcus phage qdsa002	9
I49	Candidate_1	NZ_CP015408.2	2089	26101	24013	Inactive	0.28	Lactococcus phage WRP3	NA
I49	Candidate_2	NZ_CP015408.2	52242	70305	18064	Inactive	0.11	Streptococcus phage phiJH1301-1	NA
I49	Candidate_3	NZ_CP015408.2	73695	112505	38811	Inactive	0.03	Streptococcus phage phiZJ20091101-2	NA
I49	Candidate_4	NZ_CP015408.2	95627	126722	31096	Inactive	0.05	Enterococcus phage EFDG1	NA
I49	Candidate_5	NZ_CP015408.2	108731	122879	14149	Inactive	0.11	Enterococcus phage EFDG1	NA
I49	Candidate_6	NZ_CP015408.2	136709	147627	10919	Active	0.93	Staphylococcus phage IME1364_01	NA
I49	Candidate_7	NZ_CP015408.2	134489	165730	31242	Inactive	0.42	Staphylococcus phage IME1364_01	NA
I49	Candidate_8	NZ_CP015408.2	252255	262955	10701	Inactive	0.27	Synechococcus phage S-CBS2	NA
I49	Candidate_9	NZ_CP015408.2	251263	276751	25489	Inactive	0.08	Pseudomonas phage DVM-2008	NA
I49	Candidate_10	NZ_CP015408.2	268842	284778	15937	Inactive	0.06	Pseudomonas phage DVM-2008	NA
I49	Candidate_11	NZ_CP015408.2	295066	309603	14538	Inactive	0.39	Moraxella phage Mcat16	NA
I49	Candidate_12	NZ_CP015408.2	320804	354498	33695	Inactive	0.19	Yersinia phage phiR1-37	NA
I49	Candidate_13	NZ_CP015408.2	339495	365730	26236	Inactive	0.13	Yersinia phage phiR1-37	NA
I49	Candidate_14	NZ_CP015408.2	369870	399466	29597	Inactive	0.04	Moraxella phage Mcat7	NA
I49	Candidate_15	NZ_CP015408.2	406875	419822	12948	Inactive	0.15	N/A	NA
I49	Candidate_16	NZ_CP015408.2	412029	438485	26457	Inactive	0.04	Bacillus phage SP-10	NA
I49	Candidate_17	NZ_CP015408.2	425111	454702	29592	Inactive	0.06	Planktothrix phage PaV-LD	NA
I49	Candidate_18	NZ_CP015408.2	468040	508494	40455	Inactive	0.05	Staphylococcus phage SPbeta-like	NA
I49	Candidate_19	NZ_CP015408.2	494938	526138	31201	Inactive	0.08	Staphylococcus phage phiRS7	NA
I49	Candidate_20	NZ_CP015408.2	514845	538804	23960	Inactive	0.05	Staphylococcus phage phiRS7	NA
I49	Candidate_21	NZ_CP015408.2	561442	581273	19832	Inactive	0.07	N/A	NA
I49	Candidate_22	NZ_CP015408.2	619341	635047	15707	Active	0.95	Lactococcus phage 56701	NA
I49	Candidate_23	NZ_CP015408.2	634939	648558	13620	Inactive	0.4	Listeria phage LP-124	NA
I49	Candidate_24	NZ_CP015408.2	637576	658503	20928	Inactive	0.43	Listeria phage LP-124	NA
I49	Candidate_25	NZ_CP015408.2	639839	669589	29751	Inactive	0.24	Enterococcus phage EFDG1	NA
I49	Candidate_26	NZ_CP015408.2	698948	721828	22881	Inactive	0.05	Lactobacillus phage LfeSau	NA
I49	Candidate_27	NZ_CP015408.2	708353	728962	20610	Inactive	0.28	Lactobacillus phage LfeSau	NA
I49	Candidate_28	NZ_CP015408.2	725492	750036	24545	Active	0.84	Streptococcus phage phi-SsUD.1	NA
I49	Candidate_29	NZ_CP015408.2	782046	806303	24258	Inactive	0.03	Caldibacillus phage CBP1	NA
I49	Candidate_30	NZ_CP015408.2	817751	838174	20424	Inactive	0.27	Streptococcus phage phiD12	NA
I49	Candidate_31	NZ_CP015408.2	850236	876179	25944	Inactive	0.08	Cronobacter phage S13	NA
I49	Candidate_32	NZ_CP015408.2	869661	887552	17892	Ambiguous	0.65	Campylobacter phage vB_CjeM_Los1	NA
I49	Candidate_33	NZ_CP015408.2	885769	908606	22838	Inactive	0.17	N/A	NA
I49	Candidate_34	NZ_CP015408.2	890598	921732	31135	Inactive	0.08	Bacillus phage AR9	NA
I49	Candidate_35	NZ_CP015408.2	910497	940081	29585	Inactive	0.11	Brevibacillus phage Jimmer2	NA
I49	Candidate_36	NZ_CP015408.2	933452	949717	16266	Inactive	0.14	Leuconostoc phage P793	NA
I49	Candidate_37	NZ_CP015408.2	986464	1006240	19777	Inactive	0.11	Enterococcus phage EFDG1	NA
I49	Candidate_38	NZ_CP015408.2	1030450	1053581	23132	Inactive	0.13	Sphingomonas phage PAU	NA
I49	Candidate_39	NZ_CP015408.2	1054370	1078272	23903	Inactive	0.21	Streptococcus phage phi-SsUD.1	NA
I49	Candidate_40	NZ_CP015408.2	1104669	1151130	46462	Inactive	0.3	Bacillus phage 0305phi8-36	NA
I49	Candidate_41	NZ_CP015408.2	1141700	1185718	44019	Inactive	0.08	Moraxella phage Mcat7	NA
I49	Candidate_42	NZ_CP015408.2	1237167	1274655	37489	Inactive	0.06	Caulobacter phage Cr30	NA
I49	Candidate_43	NZ_CP015408.2	1358575	1380390	21816	Inactive	0.01	Bacillus phage proCM3	NA
I49	Candidate_44	NZ_CP015408.2	1367488	1398684	31197	Inactive	0.1	Bacillus phage proCM3	NA
I49	Candidate_45	NZ_CP015408.2	1378122	1423089	44968	Inactive	0.02	Aureococcus anophagefferens virus	NA
I49	Candidate_46	NZ_CP015408.2	1462632	1499810	37179	Inactive	0.04	Lactobacillus phage SA-C12	NA
I49	Candidate_47	NZ_CP015408.2	1508783	1545974	37192	Inactive	0.02	Clostridium phage c-st	NA
I49	Candidate_48	NZ_CP015408.2	1526529	1537551	11023	Inactive	0.09	Proteus phage VB_PmiS-Isfahan	NA
I49	Candidate_49	NZ_CP015408.2	1554328	1574837	20510	Inactive	0.03	Planktothrix phage PaV-LD	NA
I49	Candidate_50	NZ_CP015408.2	1619700	1650959	31260	Inactive	0.14	Flavoibacterium phage FCV-20	NA
I49	Candidate_51	NZ_CP015408.2	1661269	1681304	20036	Inactive	0.08	Lactobacillus phage LJ	NA
I49	Candidate_52	NZ_CP015408.2	1660593	1694498	33906	Inactive	0.09	Lactobacillus phage LJ	NA
I49	Candidate_53	NZ_CP015408.2	1688756	1712169	23414	Inactive	0.18	Serratia phage BF	NA
I49	Candidate_54	NZ_CP015408.2	1696795	1718021	21227	Inactive	0.36	Pseudomonas phage DVM-2008	NA
I49	Candidate_55	NZ_CP015408.2	1707962	1733531	25570	Inactive	0.24	Cronobacter phage vB_CsaM_GAP32	NA
I49	Candidate_56	NZ_CP015408.2	1792641	1809861	17221	Inactive	0.02	Planktothrix phage PaV-LD	NA
I49	Candidate_57	NZ_CP015408.2	1807184	1824099	16916	Inactive	0.15	Leptospira phage Lin_34	NA
I49	Candidate_58	NZ_CP015408.2	1868839	1891180	22342	Inactive	0.01	Staphylococcus phage vB_SepS_SEP9	NA
I49	Candidate_59	NZ_CP015408.2	1910328	1929025	18698	Inactive	0.07	Staphylococcus prophage phiPV83	NA
I49	Candidate_60	NZ_CP015408.2	1988077	2011562	23486	Inactive	0.46	Moraxella phage Mcat16	NA
I49	Candidate_61	NZ_CP015408.2	2028297	2040207	11911	Inactive	0.09	Staphylococcus phage phiIPLA-RODI	NA
E.coli HS	Candidate_1	NC_009800.1	108922	134080	25159	Inactive	0.01	Pectobacterium bacteriophage PM2	19
E.coli HS	Candidate_2	NC_009800.1	144376	161253	16878	Inactive	0.34	Shigella phage SfIV	19
E.coli HS	Candidate_3	NC_009800.1	215350	252006	36657	Inactive	0.02	Moraxella phage Mcat16	30
E.coli HS	Candidate_4	NC_009800.1	287509	349260	61752	Active	0.92	Enterobacteria phage CUS-3	77
E.coli HS	Candidate_5	NC_009800.1	350302	362482	12181	Ambiguous	0.55	Shigella phage SfIV	12
E.coli HS	Candidate_6	NC_009800.1	364766	387679	22914	Inactive	0.12	Shigella phage SfIV	18
E.coli HS	Candidate_7	NC_009800.1	374227	389883	15657	Inactive	0.16	Shigella phage SfIV	11
E.coli HS	Candidate_8	NC_009800.1	442770	475064	32295	Inactive	0.14	Shigella phage SfIV	36
E.coli HS	Candidate_9	NC_009800.1	455267	476971	21705	Inactive	0.15	Shigella phage SfIV	24
E.coli HS	Candidate_10	NC_009800.1	520470	530718	10249	Inactive	0.04	Moraxella phage Mcat3	7
E.coli HS	Candidate_11	NC_009800.1	574849	589112	14264	Inactive	0	Escherichia phage JLK-2012	13
E.coli HS	Candidate_12	NC_009800.1	656539	681966	25428	Inactive	0.01	N/A	24
E.coli HS	Candidate_13	NC_009800.1	788836	832582	43747	Inactive	0.04	Shigella phage SfIV	41
E.coli HS	Candidate_14	NC_009800.1	858887	884245	25359	Inactive	0.03	N/A	23
E.coli HS	Candidate_15	NC_009800.1	858933	885598	26666	Inactive	0.03	N/A	24
E.coli HS	Candidate_16	NC_009800.1	900386	963326	62941	Inactive	0.08	Klebsiella phage 4 LV-2017	73
E.coli HS	Candidate_17	NC_009800.1	977890	1013700	35811	Inactive	0.01	Morganella phage vB_MmoM_MP1	25
E.coli HS	Candidate_18	NC_009800.1	1065671	1092742	27072	Inactive	0.01	Burkholderia phage KS5	24
E.coli HS	Candidate_19	NC_009800.1	1153760	1168980	15221	Inactive	0.22	Shigella phage SfIV	18
E.coli HS	Candidate_20	NC_009800.1	1252858	1271234	18377	Inactive	0.25	Shigella phage SfIV	20
E.coli HS	Candidate_21	NC_009800.1	1368961	1395084	26124	Inactive	0.05	Shigella phage SfIV	24
E.coli HS	Candidate_22	NC_009800.1	1520538	1535399	14862	Inactive	0.03	Morganella phage IME1369_01	15
E.coli HS	Candidate_23	NC_009800.1	1640644	1680705	40062	Inactive	0.26	Escherichia phage Ayreon	42
E.coli HS	Candidate_24	NC_009800.1	1763838	1794416	30579	Inactive	0.02	Vibrio phage vB_VorS-PVo5	27
E.coli HS	Candidate_25	NC_009800.1	1810061	1837416	27356	Inactive	0.02	Salmonella phage vB_SosS_Oslo	26
E.coli HS	Candidate_26	NC_009800.1	1856546	1879728	23183	Inactive	0.1	N/A	21
E.coli HS	Candidate_27	NC_009800.1	1847644	1871617	23974	Inactive	0.11	N/A	22
E.coli HS	Candidate_28	NC_009800.1	1904697	1934855	30159	Inactive	0.01	Shigella phage SfIV	27
E.coli HS	Candidate_29	NC_009800.1	1942620	1970486	27867	Inactive	0.02	Enterobacteria phage phi80	27
E.coli HS	Candidate_30	NC_009800.1	1981811	2013480	31670	Inactive	0.01	Shigella phage SfIV	29
E.coli HS	Candidate_31	NC_009800.1	2046395	2074030	27636	Inactive	0.16	Shigella phage SfIV	32
E.coli HS	Candidate_32	NC_009800.1	2062566	2082131	19566	Active	0.96	Salmonella phage 118970_sal3	24
E.coli HS	Candidate_33	NC_009800.1	2071610	2090182	18573	Active	0.95	Salmonella phage 118970_sal3	16
E.coli HS	Candidate_34	NC_009800.1	2166686	2199570	32885	Inactive	0.02	Shigella phage SfIV	25
E.coli HS	Candidate_35	NC_009800.1	2278928	2298223	19296	Inactive	0.01	Pseudomonas phage pf16	16
E.coli HS	Candidate_36	NC_009800.1	2304143	2330598	26456	Inactive	0.01	Serratia phage Eta	21
E.coli HS	Candidate_37	NC_009800.1	2380777	2394180	13404	Inactive	0.04	Erwinia phage Ea35-70	8
E.coli HS	Candidate_38	NC_009800.1	2566101	2590080	23980	Inactive	0.02	Erwinia phage vB_EamM_Machina	24
E.coli HS	Candidate_39	NC_009800.1	2633115	2672210	39096	Inactive	0.01	Escherichia phage TL-2011b	34
E.coli HS	Candidate_40	NC_009800.1	2652890	2668609	15720	Inactive	0.17	Shigella phage SfIV	12
E.coli HS	Candidate_41	NC_009800.1	2692609	2722545	29937	Inactive	0.03	Shigella phage SfIV	29
E.coli HS	Candidate_42	NC_009800.1	2722488	2753992	31505	Inactive	0.03	Aeromonas phage 44RR2.8t.2	29
E.coli HS	Candidate_43	NC_009800.1	2736699	2773432	36734	Inactive	0.03	Moraxella phage Mcat16	32
E.coli HS	Candidate_44	NC_009800.1	2796353	2819638	23286	Inactive	0.34	Shigella phage SfIV	26
E.coli HS	Candidate_45	NC_009800.1	2796744	2822251	25508	Inactive	0.3	Shigella phage SfIV	27
E.coli HS	Candidate_46	NC_009800.1	2869256	2885916	16661	Inactive	0	Salmonella phage SJ46	15
E.coli HS	Candidate_47	NC_009800.1	2971929	2985506	13578	Inactive	0.13	Geobacillus virus E2	8
E.coli HS	Candidate_48	NC_009800.1	2972120	3006942	34823	Inactive	0.01	Geobacillus virus E2	26
E.coli HS	Candidate_49	NC_009800.1	3015505	3038934	23430	Inactive	0.06	Shigella phage SfIV	25
E.coli HS	Candidate_50	NC_009800.1	3062074	3078925	16852	Inactive	0.03	Prochlorococcus phage P-HM2	16
E.coli HS	Candidate_51	NC_009800.1	3127330	3151409	24080	Inactive	0.03	Bacillus phage BCU4	25
E.coli HS	Candidate_52	NC_009800.1	3130611	3151409	20799	Inactive	0.02	Bacillus phage BCU4	22
E.coli HS	Candidate_53	NC_009800.1	3197567	3215798	18232	Inactive	0.07	Pseudomonas phage PaBG	16
E.coli HS	Candidate_54	NC_009800.1	3274798	3301002	26205	Inactive	0.02	N/A	26
E.coli HS	Candidate_55	NC_009800.1	3287556	3302982	15427	Inactive	0.26	Mycobacterium phage Gaia	16
E.coli HS	Candidate_56	NC_009800.1	3364219	3381412	17194	Inactive	0.02	Caulobacter phage CcrColossus	13
E.coli HS	Candidate_57	NC_009800.1	3476459	3491635	15177	Inactive	0.1	N/A	24
E.coli HS	Candidate_58	NC_009800.1	3487069	3509165	22097	Inactive	0.32	N/A	32
E.coli HS	Candidate_59	NC_009800.1	3556920	3584120	27201	Inactive	0.02	Staphylococcus phage SA1	24
E.coli HS	Candidate_60	NC_009800.1	3621218	3651047	29830	Inactive	0.03	N/A	28
E.coli HS	Candidate_61	NC_009800.1	3735436	3765540	30105	Inactive	0.03	Lactococcus phage bIL312	27
E.coli HS	Candidate_62	NC_009800.1	3800935	3827124	26190	Inactive	0.1	N/A	22
E.coli HS	Candidate_63	NC_009800.1	3843184	3855279	12096	Inactive	0.1	Morganella phage IME1369_03	13
E.coli HS	Candidate_64	NC_009800.1	3945188	3980787	35600	Inactive	0.01	Shigella phage SfIV	31
E.coli HS	Candidate_65	NC_009800.1	3984861	3996112	11252	Inactive	0.01	Bacillus phage 0305phi8-36	9
E.coli HS	Candidate_66	NC_009800.1	4012688	4030688	18001	Inactive	0.04	Bacillus phage Shanette	16
E.coli HS	Candidate_67	NC_009800.1	4057828	4083752	25925	Inactive	0.03	Moraxella phage Mcat16	22
E.coli HS	Candidate_68	NC_009800.1	4247738	4281190	33453	Inactive	0.01	Pseudomonas phage PA7	28
E.coli HS	Candidate_69	NC_009800.1	4281087	4317146	36060	Inactive	0.01	Salmonella phage SJ46	36
E.coli HS	Candidate_70	NC_009800.1	4327605	4342514	14910	Inactive	0.1	Bordetella phage vB_BbrM_PHB04	15
E.coli HS	Candidate_71	NC_009800.1	4399799	4433923	34125	Inactive	0.02	Cronobacter phage S13	31
E.coli HS	Candidate_72	NC_009800.1	4413242	4447443	34202	Inactive	0.1	Cronobacter phage S13	33
E.coli HS	Candidate_73	NC_009800.1	4528478	4547498	19021	Inactive	0.26	Shigella phage SfIV	15
E.coli HS	Candidate_74	NC_009800.1	4609928	4630832	20905	Inactive	0.04	Salmonella phage PVP-SE1	22
E.coli HS	Candidate_75	NC_009800.1	4617041	4639315	22275	Inactive	0.05	N/A	21
LT2	Candidate_1	1	35825	49295	13471	Inactive	0.01	Gordonia phage Blueberry	13
LT2	Candidate_2	1	110629	121401	10773	Inactive	0.06	Escherichia phage vB_EcoM_PHB05	10
LT2	Candidate_3	1	129593	143215	13623	Inactive	0.02	Mycobacterium phage 32HC	15
LT2	Candidate_4	1	175740	203262	27523	Inactive	0.02	Moraxella phage Mcat16	22
LT2	Candidate_5	1	405506	426164	20659	Ambiguous	0.67	Salmonella phage SPN9CC	27
LT2	Candidate_6	1	436999	456908	19910	Inactive	0.02	Salmonella phage SJ46	19
LT2	Candidate_7	1	574282	590301	16020	Inactive	0.01	Cronobacter phage S13	11
LT2	Candidate_8	1	578548	607861	29314	Inactive	0.12	Cronobacter phage S13	26
LT2	Candidate_9	1	707416	723060	15645	Inactive	0.01	Aeromonas phage PX29	11
LT2	Candidate_10	1	798836	809970	11135	Inactive	0.08	N/A	12
LT2	Candidate_11	1	812803	829120	16318	Inactive	0.11	N/A	15
LT2	Candidate_12	1	1008216	1028398	20183	Inactive	0.01	N/A	17
LT2	Candidate_13	1	1133825	1162495	28671	Inactive	0.02	Moraxella phage Mcat16	21
LT2	Candidate_14	1	1200910	1264029	63120	Ambiguous	0.79	Salmonella phage 103203_sal5	84
LT2	Candidate_15	1	1268570	1288975	20406	Inactive	0.02	N/A	18
LT2	Candidate_16	1	1284207	1307837	23631	Inactive	0.01	N/A	16
LT2	Candidate_17	1	1300221	1324390	24170	Inactive	0.05	N/A	20
LT2	Candidate_18	1	1318682	1336907	18226	Inactive	0.02	Salmonella phage SP069	19
LT2	Candidate_19	1	1373071	1398550	25480	Inactive	0.01	Moraxella phage Mcat3	21
LT2	Candidate_20	1	1436344	1453459	17116	Inactive	0	Gordonia phage ClubL	16
LT2	Candidate_21	1	1495117	1506657	11541	Inactive	0.18	Salmonella phage SPN9CC	13
LT2	Candidate_22	1	1542635	1570434	27800	Inactive	0.02	Mycobacterium phage Gaia	25
LT2	Candidate_23	1	1660926	1685285	24360	Inactive	0.05	Prochlorococcus phage P-SSM4	23
LT2	Candidate_24	1	1692682	1723222	30541	Inactive	0.02	Morganella phage IME1369_01	31
LT2	Candidate_25	1	1772176	1798895	26720	Inactive	0.01	Pseudomonas phage Pf-10	24
LT2	Candidate_26	1	1814376	1851320	36945	Inactive	0.02	Escherichia phage phiON-2011	38
LT2	Candidate_27	1	1844930	1899271	54342	Ambiguous	0.75	Cronobacter phage ENT39118	66
LT2	Candidate_28	1	1900049	1919039	18991	Inactive	0	Cronobacter phage vB_CsaM_GAP32	16
LT2	Candidate_29	1	1906560	1947300	40741	Inactive	0.01	Klebsiella phage JD18	30
LT2	Candidate_30	1	1967201	2039010	71810	Ambiguous	0.73	Salmonella phage SPN3UB	72
LT2	Candidate_31	1	2044903	2064791	19889	Inactive	0.02	Salmonella phage RE-2010	21
LT2	Candidate_32	1	2106381	2125174	18794	Inactive	0.14	Pelagibacter phage HTVC008M	19
LT2	Candidate_33	1	2213461	2234083	20623	Inactive	0.09	Enterobacteria phage HK225	18
LT2	Candidate_34	1	2253522	2274098	20577	Inactive	0.06	N/A	18
LT2	Candidate_35	1	2257447	2282501	25055	Inactive	0.04	Pseudomonas phage YMC11/02/R656	23
LT2	Candidate_36	1	2286995	2307223	20229	Inactive	0.07	Salmonella phage vB_SosS_Oslo	18
LT2	Candidate_37	1	2332937	2356733	23797	Inactive	0.01	Salmonella phage SSE121	19
LT2	Candidate_38	1	2348813	2378001	29189	Inactive	0.05	Escherichia phage JLK-2012	30
LT2	Candidate_39	1	2544226	2568705	24480	Inactive	0.04	Salmonella phage SJ46	19
LT2	Candidate_40	1	2624804	2645061	20258	Inactive	0.03	Escherichia phage Rac-SA53	19
LT2	Candidate_41	1	2681622	2702635	21014	Inactive	0.05	N/A	17
LT2	Candidate_42	1	2806742	2830207	23466	Inactive	0	Morganella phage IME1369_01	22
LT2	Candidate_43	1	2833854	2859182	25329	Inactive	0.34	Salmonella phage SEN4	31
LT2	Candidate_44	1	2846847	2872663	25817	Inactive	0.09	Salmonella phage SEN4	29
LT2	Candidate_45	1	2957838	2976578	18741	Inactive	0.38	Salmonella phage vB_SosS_Oslo	18
LT2	Candidate_46	1	2958802	2989823	31022	Inactive	0.18	Salmonella phage vB_SosS_Oslo	30
LT2	Candidate_47	1	3070750	3107022	36273	Inactive	0	Synechococcus phage S-SKS1	26
LT2	Candidate_48	1	3194622	3214509	19888	Inactive	0.01	Serratia phage Eta	16
LT2	Candidate_49	1	3217709	3231906	14198	Inactive	0.23	Salmonella phage ST64B	15
LT2	Candidate_50	1	3263469	3281281	17813	Inactive	0.01	Salmonella phage SSU5	14
LT2	Candidate_51	1	3467266	3488335	21070	Inactive	0.01	N/A	13
LT2	Candidate_52	1	3595634	3606848	11215	Inactive	0	N/A	7
LT2	Candidate_53	1	3615429	3664012	48584	Active	0.84	Salmonella phage SPN3UB	57
LT2	Candidate_54	1	3658474	3682074	23601	Inactive	0.03	Salmonella phage SPN3UB	20
LT2	Candidate_55	1	3723883	3770951	47069	Inactive	0.25	Salmonella phage SEN8	53
LT2	Candidate_56	1	3782799	3815094	32296	Inactive	0.05	Erwinia phage ENT90	26
LT2	Candidate_57	1	3812244	3834535	22292	Inactive	0.01	N/A	22
LT2	Candidate_58	1	3832341	3854929	22589	Inactive	0.13	Skermania phage SPI1	23
LT2	Candidate_59	1	3920018	3944097	24080	Inactive	0.01	N/A	25
LT2	Candidate_60	1	3944353	3964587	20235	Inactive	0.12	N/A	23
LT2	Candidate_61	1	4034467	4063567	29101	Inactive	0	Deep-sea thermophilic phage D6E	21
LT2	Candidate_62	1	4051141	4067006	15866	Inactive	0	N/A	13
LT2	Candidate_63	1	4060649	4106446	45798	Inactive	0.05	Prochlorococcus phage P-HM2	45
LT2	Candidate_64	1	4146261	4160023	13763	Inactive	0.11	N/A	15
LT2	Candidate_65	1	4268386	4289448	21063	Inactive	0.01	N/A	22
LT2	Candidate_66	1	4270643	4290036	19394	Inactive	0.01	N/A	21
LT2	Candidate_67	1	4350105	4365608	15504	Inactive	0.11	Pseudomonas phage PaBG	19
LT2	Candidate_68	1	4451997	4465867	13871	Inactive	0.08	Moraxella phage Mcat16	12
LT2	Candidate_69	1	4512060	4538197	26138	Inactive	0.14	Staphylococcus phage SA1	20
LT2	Candidate_70	1	4608503	4620283	11781	Inactive	0.04	N/A	12
LT2	Candidate_71	1	4706530	4735923	29394	Inactive	0.18	Lactococcus phage bIL312	26
LT2	Candidate_72	1	4754828	4777072	22245	Inactive	0.02	Bacillus phage Gamma isolate d'Herelle	16
LT2	Candidate_73	1	4773523	4793548	20026	Inactive	0.07	Rhodovulum phage vB_RhkS_P1	18
LT2	Candidate_74	1	4798114	4818919	20806	Inactive	0.03	Salmonella phage FSL SP-058	24

## Sheet: Supplementary Table S8
Supplementary Table S8: Prophage predicted by PHASTER
Strain	Region	Start	End	Length (Kb)	Specific keyword	Completeness Score	Category
KB1	1	1063961	1079651	15.6	plate	20	incomplete
KB1	2	1799940	1814566	14.6	capsid,tail	40	incomplete
KB18	1	437493	465892	28.4	integrase,transposase	40	incomplete
KB18	2	1043732	1079442	35.7	recombinase,tail,integrase	50	incomplete
KB18	3	2597724	2649759	52	transposase,tail,capsid,portal,terminase,lysis	150	intact
KB18	4	3450349	3469026	18.6	recombinase,plate,integrase	60	incomplete
YL27	1	935748	946838	11	transposase, head	40	incomplete
YL31	1	785423	814651	29.2	integrase	20	incomplete
YL31	2	802229	818716	16.4	terminase, protease	30	incomplete
YL31	3	1003250	1046730	43.4	tail, plate, integrase, terminase protal, head	140	intact
YL31	4	2993525	3009895	16.3	capsid, portal, terminase	40	incomplete
YL31	5	3006632	3038031	31.4	recombinase	30	incomplete
YL32	1	1869122	1886933	17.8	integrase,transposase, head	70	questionable
YL32	2	2098957	2126204	27.2	integrase, transposase, recombinase	110	intact
YL32	3	2528310	2556292	27.9	transposase,lysis,recombinase,integrase,tail	90	questionable
YL32	4	3460593	3486896	26.3	integrase, transposase, capsid	110	intact
YL32	5	3610809	3625402	14.5	head, virion, portal	40	incomplete
YL32	6	3774475	3799481	25	recombinase,integrase,transposase	130	intact
YL32	7	3834300	3848894	42.41	portal, virion, head	40	incomplete
YL32	8	4231301	4274066	42.7	integrase,head,portal,terminase,capsid,tail	110	intact
YL32	9	5133059	5175302	42.2	tail,terminase,portal,protease,capsid,plate,lysin	150	intact
YL32	10	5787582	5833272	45.6	integrase	30	incomplete
YL32	11	5920000	5966563	46.5	lysis,portal,head,capsid,tail	90	questionable
YL44	1	1612794	1647750	34.9	integrase	30	incomplete
YL45	1	78149	92727	14.5		10	incomplete
YL45	2	79436	118608	39.1	integrase	30	incomplete
YL58	1	132216	143568	11.3	NA	10	incomplete
YL58	2	147588	162573	14.9	terminase,capsid,coat	60	incomplete
YL58	3	2997759	3039600	41.8	recombinase,tail,lysis,head,capsid,portal,transposase	130	intact
I46	1	575	17000	16.4	recombinase, lysis, tail	40	incomplete
I46	2	2652333	2668198	15.8	plate, head	30	incomplete
I46	3	2673049	2718270	45.2	integrase	60	incomplete
I46	4	2760796	2775009	14.2	transposase, lysin	30	incomplete
I46	5	2792834	2805933	38.64	NA	10	incomplete
I46	6	3306207	3325404	19.1	tail, capsid, terminase	70	questionable
I48	1	497163	504736	7.5	virion	20	incomplete
I48	2	967331	977270	9.9	integrase, lysis	50	incomplete
I48	3	1115695	1152605	36.9	integrase	50	incomplete
I48	4	2800510	2812291	11.7	transposase, integrase	50	incomplete
I48	5	4000223	4016061	15.8	tail	20	incomplete
I48	6	4040149	4049522	9.3	head	20	incomplete
I49	1	615326	650186	34.8	integrase,transposase, recombinase	100	intact
E.coli HS	1	291771	335045	43.2	integrase,plate,transposase,lysis,terminase,portal,coat,head,injection	150	intact
E.coli HS	2	916890	951393	34.5	integrase,portal,terminase,capsid,tail,lysis,lysin,plate	150	intact
E.coli HS	3	1650585	1670210	19.6	tail, terminase,lysin	70	questionable
E.coli HS	4	2057328	2081957	24.6	tail, capsid, terminase, plate	110	intact
E.coli HS	5	3745850	3751352	5.5	transposase	30	incomplete
LT2	1	405636	426055	20.4	plate,tail,flippase,lysin	70	questionable
LT2	2	1214047	1256882	42.8	terminase,portal,coat,head,tail,transposase	110	intact
LT2	3	1501086	1506999	5.9	transposase,tail	30	incomplete
LT2	4	1847930	1888904	40.9	integrase,lysis,lysin,terminase,portal,protease,tail	150	intact
LT2	5	1906613	1913657	7	capsid,virion,transposase	50	incomplete
LT2	6	1983718	2030895	47.1	integrase,lysis,terminase,portal,protease,tail,transposase	150	intact
LT2	7	2844720	2858655	13.9	integrase,tail,terminase,lysin	80	questinable
LT2	8	3618717	3663839	45.1	transposase,tail,head,capsid,portal,terminase,lysis,lysin,integrase	150	intact
LT2	9	3731215	3766364	35.1	tail,plate,lysin,lysis,terminase,capsid,portal,integrase	150	intact
LT2	10	3934572	3942460		transposase,plate	30	incomplete
SO2	1	368858	411696	42.8	terminase,portal,coat,head,tail,transposase	110	intact
SO2	2	655903	661816	5.9	transposase, tail	30	incomplete
SO2	3	1018211	1025255	7	capsid, virion, transposase	49	incomplete
SO2	4	1095345	1142518	47.1	integrase,lysis,terminase,portal,protease,tail,transposase	150	intact
SO2	5	2066046	2121312	55.2	tail,plate,capsid,head,terminase,lysis,integrase,protease	150	intact
SO2	6	2743007	2807052	64	transposase,tail,head,capsid,portal,terminase,lysis,lysin,integrase	150	intact
SO2	7	2873883	2909373	35.4	tail,plate,lysis,head,terminase,capsid,integrase	150	intact
SO2	8	3077610	3085495	7.8	transposase, plate	30	incomplete
SO2	9	4300188	4330636	30.4	integrase,portal,terminase,capsid,head,tail,lysin,plate	150	intact
SO2	10	4477727	4497807	20.08	plate,tail,flippase,lysin	70	questionable
